# Supplementary material for: Next-generation sequencing-based mRNA and microRNA expression profiling analysis revealed pathways involved in the rapid growth of developing culms in Moso bamboo
Source: BMC Plant Biol. 2013 Aug 21;13:119. doi: 10.1186/1471-2229-13-119 (PMC3765735; doi:10.1186/1471-2229-13-119)
Supplement: Additional file 3: Table S1 — List of 125 KEGG pathways for unigenes. [file 1471-2229-13-119-S3.xls]

## Sheet: Sheet1
#	Pathway	All genes with pathway annotation (23897)	Pathway ID
1	Metabolic pathways	5826 (24.38%)	ko01100
2	Biosynthesis of secondary metabolites	1982 (8.29%)	ko01110
3	Endocytosis	1684 (7.05%)	ko04144
4	RNA transport	1652 (6.91%)	ko03013
5	Glycerophospholipid metabolism	1627 (6.81%)	ko00564
6	Ether lipid metabolism	1444 (6.04%)	ko00565
7	Plant-pathogen interaction	1357 (5.68%)	ko04626
8	mRNA surveillance pathway	1264 (5.29%)	ko03015
9	Plant hormone signal transduction	1196 (5%)	ko04075
10	Spliceosome	952 (3.98%)	ko03040
11	Starch and sucrose metabolism	811 (3.39%)	ko00500
12	Protein processing in endoplasmic reticulum	633 (2.65%)	ko04141
13	Purine metabolism	520 (2.18%)	ko00230
14	Ubiquitin mediated proteolysis	517 (2.16%)	ko04120
15	Ribosome biogenesis in eukaryotes	488 (2.04%)	ko03008
16	RNA degradation	485 (2.03%)	ko03018
17	Pyrimidine metabolism	450 (1.88%)	ko00240
18	Pentose and glucuronate interconversions	419 (1.75%)	ko00040
19	Ribosome	392 (1.64%)	ko03010
20	Glycolysis / Gluconeogenesis	342 (1.43%)	ko00010
21	Phenylpropanoid biosynthesis	306 (1.28%)	ko00940
22	Amino sugar and nucleotide sugar metabolism	298 (1.25%)	ko00520
23	Oxidative phosphorylation	293 (1.23%)	ko00190
24	ABC transporters	276 (1.15%)	ko02010
25	RNA polymerase	268 (1.12%)	ko03020
26	Phagosome	263 (1.1%)	ko04145
27	Nucleotide excision repair	257 (1.08%)	ko03420
28	Galactose metabolism	253 (1.06%)	ko00052
29	Phosphatidylinositol signaling system	229 (0.96%)	ko04070
30	Pyruvate metabolism	214 (0.9%)	ko00620
31	Fructose and mannose metabolism	213 (0.89%)	ko00051
32	Homologous recombination	209 (0.87%)	ko03440
33	Peroxisome	196 (0.82%)	ko04146
34	Cysteine and methionine metabolism	187 (0.78%)	ko00270
35	Pentose phosphate pathway	178 (0.74%)	ko00030
36	Phenylalanine metabolism	176 (0.74%)	ko00360
37	Inositol phosphate metabolism	174 (0.73%)	ko00562
38	Basal transcription factors	167 (0.7%)	ko03022
39	Glutathione metabolism	162 (0.68%)	ko00480
40	Carbon fixation in photosynthetic organisms	156 (0.65%)	ko00710
41	Carotenoid biosynthesis	153 (0.64%)	ko00906
42	Arginine and proline metabolism	152 (0.64%)	ko00330
43	Circadian rhythm - plant	151 (0.63%)	ko04712
44	Glycine, serine and threonine metabolism	143 (0.6%)	ko00260
45	Terpenoid backbone biosynthesis	143 (0.6%)	ko00900
46	Aminoacyl-tRNA biosynthesis	143 (0.6%)	ko00970
47	Glycerolipid metabolism	143 (0.6%)	ko00561
48	Regulation of autophagy	139 (0.58%)	ko04140
49	Valine, leucine and isoleucine degradation	134 (0.56%)	ko00280
50	Flavonoid biosynthesis	133 (0.56%)	ko00941
51	Limonene and pinene degradation	133 (0.56%)	ko00903
52	DNA replication	130 (0.54%)	ko03030
53	Other glycan degradation	123 (0.51%)	ko00511
54	Mismatch repair	118 (0.49%)	ko03430
55	Stilbenoid, diarylheptanoid and gingerol biosynthesis	117 (0.49%)	ko00945
56	Cyanoamino acid metabolism	117 (0.49%)	ko00460
57	Phenylalanine, tyrosine and tryptophan biosynthesis	114 (0.48%)	ko00400
58	Ascorbate and aldarate metabolism	114 (0.48%)	ko00053
59	Alanine, aspartate and glutamate metabolism	114 (0.48%)	ko00250
60	Proteasome	114 (0.48%)	ko03050
61	Base excision repair	112 (0.47%)	ko03410
62	Citrate cycle (TCA cycle)	112 (0.47%)	ko00020
63	Protein export	110 (0.46%)	ko03060
64	alpha-Linolenic acid metabolism	110 (0.46%)	ko00592
65	Glycosylphosphatidylinositol(GPI)-anchor biosynthesis	109 (0.46%)	ko00563
66	N-Glycan biosynthesis	108 (0.45%)	ko00510
67	Photosynthesis	108 (0.45%)	ko00195
68	Biosynthesis of unsaturated fatty acids	104 (0.44%)	ko01040
69	Sphingolipid metabolism	100 (0.42%)	ko00600
70	Porphyrin and chlorophyll metabolism	96 (0.4%)	ko00860
71	Glyoxylate and dicarboxylate metabolism	96 (0.4%)	ko00630
72	Natural killer cell mediated cytotoxicity	92 (0.38%)	ko04650
73	Pantothenate and CoA biosynthesis	92 (0.38%)	ko00770
74	Valine, leucine and isoleucine biosynthesis	90 (0.38%)	ko00290
75	Propanoate metabolism	89 (0.37%)	ko00640
76	Fatty acid metabolism	87 (0.36%)	ko00071
77	Lysine degradation	85 (0.36%)	ko00310
78	SNARE interactions in vesicular transport	84 (0.35%)	ko04130
79	Steroid biosynthesis	83 (0.35%)	ko00100
80	Zeatin biosynthesis	82 (0.34%)	ko00908
81	Nitrogen metabolism	76 (0.32%)	ko00910
82	Fatty acid elongation	72 (0.3%)	ko00062
83	Fatty acid biosynthesis	70 (0.29%)	ko00061
84	beta-Alanine metabolism	69 (0.29%)	ko00410
85	Tyrosine metabolism	68 (0.28%)	ko00350
86	Glycosaminoglycan degradation	67 (0.28%)	ko00531
87	Tryptophan metabolism	66 (0.28%)	ko00380
88	Ubiquinone and other terpenoid-quinone biosynthesis	65 (0.27%)	ko00130
89	Cutin, suberine and wax biosynthesis	62 (0.26%)	ko00073
90	Isoflavonoid biosynthesis	61 (0.26%)	ko00943
91	Butanoate metabolism	60 (0.25%)	ko00650
92	Histidine metabolism	52 (0.22%)	ko00340
93	Glucosinolate biosynthesis	52 (0.22%)	ko00966
94	Sulfur metabolism	48 (0.2%)	ko00920
95	Flavone and flavonol biosynthesis	47 (0.2%)	ko00944
96	Circadian rhythm - mammal	45 (0.19%)	ko04710
97	Selenocompound metabolism	42 (0.18%)	ko00450
98	Riboflavin metabolism	42 (0.18%)	ko00740
99	Diterpenoid biosynthesis	42 (0.18%)	ko00904
100	Glycosphingolipid biosynthesis - ganglio series	40 (0.17%)	ko00604
101	One carbon pool by folate	40 (0.17%)	ko00670
102	Non-homologous end-joining	39 (0.16%)	ko03450
103	Benzoxazinoid biosynthesis	38 (0.16%)	ko00402
104	Nicotinate and nicotinamide metabolism	38 (0.16%)	ko00760
105	Tropane, piperidine and pyridine alkaloid biosynthesis	37 (0.15%)	ko00960
106	Sesquiterpenoid and triterpenoid biosynthesis	37 (0.15%)	ko00909
107	Arachidonic acid metabolism	37 (0.15%)	ko00590
108	Vitamin B6 metabolism	37 (0.15%)	ko00750
109	Linoleic acid metabolism	36 (0.15%)	ko00591
110	Lysine biosynthesis	34 (0.14%)	ko00300
111	Folate biosynthesis	29 (0.12%)	ko00790
112	Isoquinoline alkaloid biosynthesis	28 (0.12%)	ko00950
113	Taurine and hypotaurine metabolism	26 (0.11%)	ko00430
114	Glycosphingolipid biosynthesis - globo series	26 (0.11%)	ko00603
115	Thiamine metabolism	25 (0.1%)	ko00730
116	Sulfur relay system	22 (0.09%)	ko04122
117	Other types of O-glycan biosynthesis	21 (0.09%)	ko00514
118	Synthesis and degradation of ketone bodies	21 (0.09%)	ko00072
119	Photosynthesis - antenna proteins	19 (0.08%)	ko00196
120	Brassinosteroid biosynthesis	19 (0.08%)	ko00905
121	Monoterpenoid biosynthesis	19 (0.08%)	ko00902
122	Indole alkaloid biosynthesis	17 (0.07%)	ko00901
123	C5-Branched dibasic acid metabolism	16 (0.07%)	ko00660
124	Lipoic acid metabolism	14 (0.06%)	ko00785
125	Anthocyanin biosynthesis	7 (0.03%)	ko00942
126	Caffeine metabolism	6 (0.03%)	ko00232
127	Betalain biosynthesis	5 (0.02%)	ko00965
128	Biotin metabolism	5 (0.02%)	ko00780
