# Supplementary material for: Next-generation sequencing-based mRNA and microRNA expression profiling analysis revealed pathways involved in the rapid growth of developing culms in Moso bamboo
Source: BMC Plant Biol. 2013 Aug 21;13:119. doi: 10.1186/1471-2229-13-119 (PMC3765735; doi:10.1186/1471-2229-13-119)
Supplement: Additional file 5: Table S2 — Summary of tag mapping in DGE analysis for G1M–G4M, G3T and G3B groups. [file 1471-2229-13-119-S5.xls]

## Sheet: G1M G2M G3M G4M G3T and G3B
																DGE results for the G1M～G4M, G3T and G3B groups
G1M						G2M						G3M						G4M						G3T						G3B
1 Reference Tag Database						1 Reference Tag Database						1 Reference Tag Database						1 Reference Tag Database						1 Reference Tag Database						1 Reference Tag Database
Reference Gene	60393					Reference Gene	60393					Reference Gene	60393					Reference Gene	60393					Reference Gene	60393					Reference Gene	60393
2 Solexa Tag Library						2 Solexa Tag Library						2 Solexa Tag Library						2 Solexa Tag Library						2 Solexa Tag Library						2 Solexa Tag Library
	Distinct Tag		Total Tag Number				Distinct Tag		Total Tag Number				Distinct Tag		Total Tag Number				Distinct Tag		Total Tag Number				Distinct Tag		Total Tag Number				Distinct Tag		Total Tag Number
Raw Data	296982	1	4200000	1		Raw Data	265990	1	4200000	1		Raw Data	314360	1	4200000	1		Raw Data	287744	1	4200000	1		Raw Data	299525	1	4200000	1		Raw Data	288722	1	4200000	1
Tags Containing N	7634	0.0257	12817	0.0031		Tags Containing N	7723	0.029	13297	0.0032		Tags Containing N	6575	0.0209	10015	0.0024		Tags Containing N	6376	0.0222	10262	0.0024		Tags Containing N	7424	0.0248	12490	0.003		Tags Containing N	6837	0.0237	10807	0.0026
Adaptors	0	0	0	0		Adaptors	0	0	0	0		Adaptors	0	0	0	0		Adaptors	0	0	0	0		Adaptors	0	0	0	0		Adaptors	0	0	0	0
Tag CopyNum <2	171935	0.5789	171935	0.0409		Tag CopyNum <2	146655	0.5514	146655	0.0349		Tag CopyNum <2	171761	0.5464	171761	0.0409		Tag CopyNum <2	161252	0.5604	161252	0.0384		Tag CopyNum <2	158020	0.5276	158020	0.0376		Tag CopyNum <2	158780	0.5499	158780	0.0378
Clean Tag	117413	0.3954	4015248	0.956		Clean Tag	111612	0.4196	4040048	0.9619		Clean Tag	136024	0.4327	4018224	0.9567		Clean Tag	120116	0.4174	4028486	0.9592		Clean Tag	134081	0.4476	4029490	0.9594		Clean Tag	123105	0.4264	4030413	0.9596
CopyNum >=2	117413	1	4015248	1		CopyNum >=2	111612	1	4040048	1		CopyNum >=2	136024	1	4018224	1		CopyNum >=2	120116	1	4028486	1		CopyNum >=2	134081	1	4029490	1		CopyNum >=2	123105	1	4030413	1
CopyNum >5	50341	0.4288	3827393	0.9532		CopyNum >5	49435	0.4429	3864406	0.9565		CopyNum >5	58746	0.4319	3799364	0.9455		CopyNum >5	53539	0.4457	3840062	0.9532		CopyNum >5	55915	0.417	3809163	0.9453		CopyNum >5	53692	0.4361	3833934	0.9513
CopyNum >10	34511	0.2939	3707518	0.9234		CopyNum >10	33870	0.3035	3746454	0.9273		CopyNum >10	39367	0.2894	3652185	0.9089		CopyNum >10	36661	0.3052	3711636	0.9213		CopyNum >10	36777	0.2743	3663798	0.9092		CopyNum >10	36514	0.2966	3703553	0.9189
CopyNum >20	22809	0.1943	3535648	0.8806		CopyNum >20	22788	0.2042	3583670	0.887		CopyNum >20	25491	0.1874	3448448	0.8582		CopyNum >20	24266	0.202	3529799	0.8762		CopyNum >20	23524	0.1754	3469903	0.8611		CopyNum >20	24275	0.1972	3523938	0.8743
CopyNum >50	11748	0.1001	3181003	0.7922		CopyNum >50	12013	0.1076	3234626	0.8006		CopyNum >50	12843	0.0944	3041956	0.757		CopyNum >50	12619	0.1051	3153932	0.7829		CopyNum >50	11650	0.0869	3089744	0.7668		CopyNum >50	12821	0.1041	3154248	0.7826
CopyNum >100	6247	0.0532	2792884	0.6956		CopyNum >100	6556	0.0587	2846674	0.7046		CopyNum >100	6677	0.0491	2606824	0.6488		CopyNum >100	6662	0.0555	2731439	0.678		CopyNum >100	6025	0.0449	2691287	0.6679		CopyNum >100	6956	0.0565	2737869	0.6793
3 Tag Mapping						3 Tag Mapping						3 Tag Mapping						3 Tag Mapping						3 Tag Mapping						3 Tag Mapping
	Distinct Tag		Number of Gene				Distinct Tag		Number of Gene				Distinct Tag		Number of Gene				Distinct Tag		Number of Gene				Distinct Tag		Number of Gene				Distinct Tag		Number of Gene
Clean Tag	119141		60393			Clean Tag	113464		60393			Clean Tag	137329		60393			Clean Tag	121474		60393			Clean Tag	135671		60393			Clean Tag	124589		60393
Perfect Match(Sense)						Perfect Match(Sense)						Perfect Match(Sense)						Perfect Match(Sense)						Perfect Match(Sense)						Perfect Match(Sense)
1 tag->1 gene	3626	0.0304	669	0.0111		1 tag->1 gene	3497	0.0308	685	0.0113		1 tag->1 gene	3949	0.0288	655	0.0108		1 tag->1 gene	3711	0.0305	593	0.0098		1 tag->1 gene	3877	0.0286	708	0.0117		1 tag->1 gene	3871	0.0311	652	0.0108
1 tag->n gene	3392	0.0285	7903	0.1309		1 tag->n gene	3705	0.0327	8322	0.1378		1 tag->n gene	3942	0.0287	9160	0.1517		1 tag->n gene	3563	0.0293	8317	0.1377		1 tag->n gene	3951	0.0291	9067	0.1501		1 tag->n gene	4143	0.0333	9415	0.1559
1bp MisMatch(Sense)						1bp MisMatch(Sense)						1bp MisMatch(Sense)						1bp MisMatch(Sense)						1bp MisMatch(Sense)						1bp MisMatch(Sense)
1 tag->1 gene	15132	0.127	4169	0.069		1 tag->1 gene	16233	0.1431	4067	0.0673		1 tag->1 gene	17376	0.1265	4011	0.0664		1 tag->1 gene	15455	0.1272	4026	0.0667		1 tag->1 gene	16950	0.1249	4222	0.0699		1 tag->1 gene	18490	0.1484	3978	0.0659
1 tag->n gene	6884	0.0578	14132	0.234		1 tag->n gene	7623	0.0672	15203	0.2517		1 tag->n gene	8368	0.0609	16177	0.2679		1 tag->n gene	7394	0.0609	14774	0.2446		1 tag->n gene	8242	0.0607	15837	0.2622		1 tag->n gene	8946	0.0718	17184	0.2845
Perfect Match(AntiSense)						Perfect Match(AntiSense)						Perfect Match(AntiSense)						Perfect Match(AntiSense)						Perfect Match(AntiSense)						Perfect Match(AntiSense)
1 tag->1 gene	3910	0.0328	731	0.0121		1 tag->1 gene	3978	0.0351	737	0.0122		1 tag->1 gene	4258	0.031	698	0.0116		1 tag->1 gene	4073	0.0335	660	0.0109		1 tag->1 gene	4211	0.031	679	0.0112		1 tag->1 gene	4186	0.0336	715	0.0118
1 tag->n gene	3554	0.0298	8021	0.1328		1 tag->n gene	3844	0.0339	8430	0.1396		1 tag->n gene	4019	0.0293	9310	0.1542		1 tag->n gene	3617	0.0298	8419	0.1394		1 tag->n gene	4050	0.0299	9159	0.1517		1 tag->n gene	4237	0.034	9467	0.1568
1bp MisMatch(AntiSense)						1bp MisMatch(AntiSense)						1bp MisMatch(AntiSense)						1bp MisMatch(AntiSense)						1bp MisMatch(AntiSense)						1bp MisMatch(AntiSense)
1 tag->1 gene	15805	0.1327	4401	0.0729		1 tag->1 gene	16841	0.1484	4223	0.0699		1 tag->1 gene	17855	0.13	4114	0.0681		1 tag->1 gene	16054	0.1322	4139	0.0685		1 tag->1 gene	17487	0.1289	4219	0.0699		1 tag->1 gene	18986	0.1524	4104	0.068
1 tag->n gene	7084	0.0595	14348	0.2376		1 tag->n gene	7814	0.0689	15389	0.2548		1 tag->n gene	8556	0.0623	16343	0.2706		1 tag->n gene	7564	0.0623	14960	0.2477		1 tag->n gene	8407	0.062	16032	0.2655		1 tag->n gene	9002	0.0723	17312	0.2867
All Tag Mapping to Sense Gene	29034	0.2437	26873	0.445		All Tag Mapping to Sense Gene	31058	0.2737	28277	0.4682		All Tag Mapping to Sense Gene	33635	0.2449	30003	0.4968		All Tag Mapping to Sense Gene	30123	0.248	27710	0.4588		All Tag Mapping to Sense Gene	33020	0.2434	29834	0.494		All Tag Mapping to Sense Gene	35450	0.2845	31229	0.5171
Unambiguous Tag Mapping to Sense Gene	18758	0.1574	4838	0.0801		Unambiguous Tag Mapping to Sense Gene	19730	0.1739	4752	0.0787		Unambiguous Tag Mapping to Sense Gene	21325	0.1553	4666	0.0773		Unambiguous Tag Mapping to Sense Gene	19166	0.1578	4619	0.0765		Unambiguous Tag Mapping to Sense Gene	20827	0.1535	4930	0.0816		Unambiguous Tag Mapping to Sense Gene	22361	0.1795	4630	0.0767
All Tag Mapping to Anti-Sense Gene	30353	0.2548	27501	0.4554		All Tag Mapping to Anti-Sense Gene	32477	0.2862	28779	0.4765		All Tag Mapping to Anti-Sense Gene	34688	0.2526	30465	0.5044		All Tag Mapping to Anti-Sense Gene	31308	0.2577	28178	0.4666		All Tag Mapping to Anti-Sense Gene	34155	0.2517	30089	0.4982		All Tag Mapping to Anti-Sense Gene	36411	0.2922	31598	0.5232
Unambiguous Tag Mapping to Anti-Sense Gene	19715	0.1655	5132	0.085		Unambiguous Tag Mapping to Anti-Sense Gene	20819	0.1835	4960	0.0821		Unambiguous Tag Mapping to Anti-Sense Gene	22113	0.161	4812	0.0797		Unambiguous Tag Mapping to Anti-Sense Gene	20127	0.1657	4799	0.0795		Unambiguous Tag Mapping to Anti-Sense Gene	21698	0.1599	4898	0.0811		Unambiguous Tag Mapping to Anti-Sense Gene	23172	0.186	4819	0.0798
All Tag Mapping to Gene (Sense & Anti-Senese)	54014	0.4534	26230	0.4343		All Tag Mapping to Gene (Sense & Anti-Senese)	57598	0.5076	26824	0.4442		All Tag Mapping to Gene (Sense & Anti-Senese)	62038	0.4517	27441	0.4544		All Tag Mapping to Gene (Sense & Anti-Senese)	56026	0.4612	26066	0.4316		All Tag Mapping to Gene (Sense & Anti-Senese)	61111	0.4504	27593	0.4569		All Tag Mapping to Gene (Sense & Anti-Senese)	65304	0.5242	28334	0.4692
Unambiguous Tag Mapping to Gene (Sense & Anti-Sense)	38473	0.3229	9970	0.1651		Unambiguous Tag Mapping to Gene (Sense & Anti-Sense)	40549	0.3574	9712	0.1608		Unambiguous Tag Mapping to Gene (Sense & Anti-Sense)	43438	0.3163	9478	0.1569		Unambiguous Tag Mapping to Gene (Sense & Anti-Sense)	39293	0.3235	9418	0.1559		Unambiguous Tag Mapping to Gene (Sense & Anti-Sense)	42525	0.3134	9828	0.1627		Unambiguous Tag Mapping to Gene (Sense & Anti-Sense)	45533	0.3655	9449	0.1565
Unknown Tag	65127	0.5466				Unknown Tag	55866	0.4924				Unknown Tag	75291	0.5483				Unknown Tag	65448	0.5388				Unknown Tag	74560	0.5496				Unknown Tag	59285	0.4758
Copy Num >=2	65127	0.5466				Copy Num >=2	55866	0.4924				Copy Num >=2	75291	0.5483				Copy Num >=2	65448	0.5388				Copy Num >=2	74560	0.5496				Copy Num >=2	59285	0.4758
Copy Num >5	23470	0.197				Copy Num >5	21082	0.1858				Copy Num >5	29008	0.2112				Copy Num >5	25471	0.2097				Copy Num >5	27268	0.201				Copy Num >5	22271	0.1788
Copy Num >10	14585	0.1224				Copy Num >10	13124	0.1157				Copy Num >10	17944	0.1307				Copy Num >10	16026	0.1319				Copy Num >10	16517	0.1217				Copy Num >10	13877	0.1114
Copy Num >20	8439	0.0708				Copy Num >20	7773	0.0685				Copy Num >20	10384	0.0756				Copy Num >20	9369	0.0771				Copy Num >20	9507	0.0701				Copy Num >20	8067	0.0647
Copy Num >50	3422	0.0287				Copy Num >50	3267	0.0288				Copy Num >50	4274	0.0311				Copy Num >50	3837	0.0316				Copy Num >50	3909	0.0288				Copy Num >50	3305	0.0265
Copy Num >100	1489	0.0125				Copy Num >100	1451	0.0128				Copy Num >100	1859	0.0135				Copy Num >100	1590	0.0131				Copy Num >100	1740	0.0128				Copy Num >100	1417	0.0114
