# Supplementary material for: Next-generation sequencing-based mRNA and microRNA expression profiling analysis revealed pathways involved in the rapid growth of developing culms in Moso bamboo
Source: BMC Plant Biol. 2013 Aug 21;13:119. doi: 10.1186/1471-2229-13-119 (PMC3765735; doi:10.1186/1471-2229-13-119)
Supplement: Additional file 8: Table S3 — A. The significant STEM clusters of mRNAs. Eleven (1,024 genes) development-specific and six (923 genes) internode-specific gene profiles (P-Value ≤ 0.01) were obtained separately. B: The significant STEM profiles of miRNAs. Four (54 miRNAs) development-specific and one (101 miRNAs) internode-specific miRNA profiles were identified separately. [file 1471-2229-13-119-S8.xls]

## Sheet: A 
The development-specific gene clusters
Gene Table for Profile 9 (0.0,-1.0,-2.0,-3.0)									Gene Table for Profile 18 (0.0,-1.0,0.0,2.0)									Gene Table for Profile 21 (0.0,-1.0,1.0,1.0)									Gene Table for Profile 22 (0.0,0.0,-2.0,-1.0)									Gene Table for Profile 23 (0.0,0.0,-1.0,-1.0)									Gene Table for Profile 29 (0.0,0.0,1.0,1.0)
Num. Genes Expected	Num. Genes Assigned	P-Value	Significant						Num. Genes Expected	Num. Genes Assigned	P-Value	Significant						Num. Genes Expected	Num. Genes Assigned	P-Value	Significant						Num. Genes Expected	Num. Genes Assigned	P-Value	Significant						Num. Genes Expected	Num. Genes Assigned	P-Value	Significant						Num. Genes Expected	Num. Genes Assigned	P-Value	Significant
177	85.7	1.5e-18	(significant)						109.5	74.1	4.9e-05	(significant)						157	95.6	3.4e-09	(significant)						251	95.6	3.5e-41	(significant)						371	134.8	5.7e-66	(significant)						298	134.8	2e-35	(significant)
-------									-------									-------									-------									-------									-------
Selected	Weight	gene	SPOT	G1M	G2M	G3M	G4M		Selected	Weight	gene	SPOT	G1M	G2M	G3M	G4M		Selected	Weight	gene	SPOT	G1M	G2M	G3M	G4M		Selected	Weight	gene	SPOT	G1M	G2M	G3M	G4M		Selected	Weight	gene	SPOT	G1M	G2M	G3M	G4M		Selected	Weight	gene	SPOT	G1M
	1	CL10007.Contig1	ID_2	0	-1.15	-2.11	-2.32			1	CL10114.Contig1	ID_22	0	-0.58	1.96	5.27			1	CL10003.Contig1	ID_1	0	-2.06	1.14	1.02			1	CL10011.Contig1	ID_4	0	-0.02	-2.71	-0.82			1	CL10017.Contig1	ID_5	0	-0.38	-4.3	-4.77			1	CL100.Contig26	ID_0	0
	1	CL10182.Contig2	ID_30	0	-0.5	-1.85	-3.62			1	CL11070.Contig1	ID_166	0	-0.75	-0.22	0.6			1	CL10023.Contig1	ID_6	0	-0.56	1.3	1.17			1	CL101.Contig1	ID_20	0	0.58	-2.4	-0.97			1	CL1025.Contig1	ID_40	0	0.17	-3.14	-3.96			1	CL10034.Contig1	ID_9	0
	1	CL10392.Contig1	ID_63	0	-2.52	-4.77	-5.19			0.5	CL11292.Contig2	ID_199	0	0	0.58	3.01			1	CL10572.Contig1	ID_103	0	-0.69	1.84	1.45			1	CL10323.Contig1	ID_48	0	-1.25	-4.76	-3.17			1	CL10265.Contig1	ID_42	0	-0.35	-1.62	-1.47			1	CL10069.Contig2	ID_16	0
	1	CL10534.Contig1	ID_93	0	-1.08	-3.29	-4.7			1	CL12526.Contig1	ID_373	0	-1.98	4.05	8.47			1	CL10623.Contig1	ID_111	0	-0.97	0.78	1.49			1	CL10343.Contig1	ID_51	0	2.09	-5.18	-2.43			1	CL10333.Contig1	ID_49	0	-0.96	-3.66	-3.44			1	CL1014.Contig1	ID_24	0
	1	CL11010.Contig1	ID_160	0	-0.87	-1.36	-1.64			1	CL12805.Contig1	ID_416	0	-1.63	-0.63	2.15			1	CL10662.Contig2	ID_118	0	-1.44	0.46	0.69			1	CL10499.Contig2	ID_79	0	-0.18	-2.37	-0.78			1	CL10388.Contig1	ID_61	0	-0.04	-2.35	-2.3			1	CL10346.Contig1	ID_52	0
	1	CL11084.Contig1	ID_167	0	-0.03	-1.38	-2.37			1	CL13037.Contig1	ID_450	0	-0.5	0.35	0.89			1	CL10763.Contig1	ID_125	0	-0.74	0.72	0.97			1	CL10562.Contig2	ID_102	0	-0.76	-3.69	-1.74			1	CL10393.Contig2	ID_64	0	0.3	-2.06	-1.74			1	CL10658.Contig1	ID_116	0
	1	CL11260.Contig1	ID_193	0	-1.1	-2.03	-2.41			1	CL13118.Contig2	ID_464	0	-0.88	0.35	1.54			1	CL1135.Contig9	ID_208	0	-1.27	2.5	1.62			1	CL10624.Contig1	ID_112	0	0.63	-3.19	-1.25			1	CL10444.Contig2	ID_68	0	0.38	-1.56	-1.83			1	CL1080.Contig1	ID_131	0
	1	CL11455.Contig1	ID_225	0	-0.67	-2.68	-3.65			1	CL13570.Contig1	ID_527	0	-2.2	-0.26	3.93			1	CL11925.Contig1	ID_292	0	-0.51	0.52	0.64			1	CL10974.Contig1	ID_155	0	-0.13	-1.34	-0.82			1	CL10511.Contig1	ID_84	0	0.6	-1.29	-1.99			1	CL10865.Contig1	ID_138	0
	1	CL11768.Contig1	ID_276	0	-0.03	-1.02	-1.67			1	CL13741.Contig2	ID_552	0	-0.62	0	0.96			1	CL12229.Contig1	ID_332	0	-0.98	0.8	1.38			1	CL11087.Contig1	ID_169	0	-0.33	-2.26	-1.39			1	CL10513.Contig1	ID_85	0	0.07	-1.13	-1.69			1	CL10980.Contig2	ID_156	0
	1	CL1236.Contig1	ID_352	0	-2.22	-3.99	-4.53			1	CL13915.Contig1	ID_582	0	-1.38	0.1	2.53			1	CL1239.Contig11	ID_354	0	-1.47	2.71	1.53			1	CL11148.Contig1	ID_175	0	0.89	-4.03	-2.53			1	CL1052.Contig2	ID_88	0	0.32	-1.49	-1.32			1	CL11086.Contig1	ID_168	0
	1	CL12943.Contig1	ID_433	0	-0.55	-2.77	-4.89			1	CL14000.Contig1	ID_595	0	-0.22	0.78	1.66			1	CL12547.Contig2	ID_377	0	-1.45	1.49	0.87			1	CL11230.Contig1	ID_187	0	-1.24	-4.14	-2.97			1	CL10531.Contig1	ID_92	0	-0.97	-2.76	-2.72			1	CL11232.Contig1	ID_188	0
	1	CL12994.Contig1	ID_440	0	-0.42	-0.93	-1.31			1	CL14090.Contig1	ID_605	0	-1.86	-0.6	4.49			1	CL12611.Contig1	ID_388	0	-2.11	1.06	1.04			1	CL11336.Contig1	ID_205	0	0.32	-2.59	-0.97			1	CL10534.Contig2	ID_94	0	0.15	-3.32	-3.48			1	CL1125.Contig1	ID_191	0
	1	CL13329.Contig1	ID_487	0	-1.6	-3.07	-3.07			1	CL14128.Contig17	ID_609	0	-0.24	-0.17	1.49			1	CL12726.Contig2	ID_409	0	-2.05	4.14	3.09			1	CL11393.Contig1	ID_218	0	0.94	-3.02	-1.43			1	CL10534.Contig3	ID_95	0	-0.64	-2.03	-2.11			1	CL11308.Contig2	ID_200	0
	1	CL13435.Contig1	ID_497	0	-0.23	-2.08	-3.66			1	CL14185.Contig1	ID_621	0	-0.46	-0.39	2.74			1	CL12892.Contig1	ID_428	0	-1.26	1.23	2.31			1	CL11544.Contig3	ID_238	0	0.71	-4.4	-2.66			1	CL10573.Contig1	ID_104	0	0.43	-1.43	-2.11			1	CL11401.Contig2	ID_219	0
	1	CL13438.Contig1	ID_498	0	-1.74	-3.12	-3.61			1	CL1753.Contig1	ID_696	0	-1.7	0.5	3.21			1	CL13292.Contig2	ID_484	0	-0.92	1.29	1.51			1	CL11603.Contig1	ID_252	0	-0.29	-3.39	-1.29			1	CL10582.Contig1	ID_105	0	0.41	-5.7	-6.57			1	CL11741.Contig1	ID_274	0
	1	CL13671.Contig1	ID_541	0	-0.14	-0.99	-1.6			1	CL218.Contig1	ID_776	0	-0.79	1.01	2.29			1	CL13468.Contig1	ID_501	0	-0.83	0.62	0.95			1	CL11676.Contig1	ID_261	0	-0.11	-1.91	-1.37			1	CL1083.Contig2	ID_134	0	0.19	-0.98	-0.89			1	CL11863.Contig2	ID_285	0
	1	CL13806.Contig1	ID_557	0	-0.47	-1.77	-2.69			1	CL3285.Contig1	ID_974	0	-0.54	0.79	1.87			1	CL1349.Contig1	ID_507	0	-1.77	2.92	4.52			1	CL11705.Contig1	ID_269	0	-0.13	-4.02	-1.72			1	CL10877.Contig2	ID_144	0	-0.7	-3.16	-3.51			1	CL12171.Contig1	ID_328	0
	1	CL14019.Contig1	ID_597	0	-0.95	-1.88	-1.8			1	CL4474.Contig1	ID_1165	0	-0.28	0.41	1.98			1	CL13616.Contig1	ID_536	0	-2	2.61	3.52			1	CL11740.Contig2	ID_273	0	0.1	-3.04	-1.9			1	CL10910.Contig1	ID_147	0	0.21	-1.13	-1.16			1	CL12216.Contig1	ID_331	0
	1	CL1526.Contig1	ID_649	0	-0.47	-1.29	-1.58			1	CL5059.Contig1	ID_1278	0	-0.33	0.13	2.46			1	CL13894.Contig1	ID_578	0	-0.48	0.93	1.05			1	CL11945.Contig1	ID_295	0	0.21	-1.37	-0.61			1	CL10926.Contig1	ID_151	0	-0.04	-1.02	-1.22			1	CL12231.Contig2	ID_335	0
	1	CL153.Contig1	ID_651	0	-1.59	-2.61	-2.86			1	CL527.Contig1	ID_1305	0	-0.76	1.22	2.54			1	CL13948.Contig1	ID_586	0	-4.53	3.26	4.87			1	CL12122.Contig1	ID_317	0	-1.29	-4.99	-3.49			1	CL11027.Contig1	ID_163	0	-0.65	-3.21	-2.57			1	CL12274.Contig1	ID_343	0
	1	CL1641.Contig1	ID_672	0	-1.28	-2.08	-3.6			1	CL5881.Contig1	ID_1396	0	-0.11	0.54	1.35			1	CL1439.Contig1	ID_638	0	-1.16	0.69	1.44			1	CL1213.Contig1	ID_318	0	0.22	-2.23	-0.62			1	CL11192.Contig1	ID_181	0	0.17	-2.17	-1.85			1	CL1240.Contig2	ID_355	0
	1	CL1713.Contig1	ID_687	0	-1.61	-3.38	-5.78			1	CL6113.Contig1	ID_1430	0	-0.54	0.9	2.27			1	CL1840.Contig1	ID_710	0	-1.48	1.32	1.13			1	CL12345.Contig1	ID_351	0	0.53	-4.54	-2.6			1	CL11202.Contig1	ID_182	0	-0.63	-2.14	-1.93			1	CL12580.Contig1	ID_382	0
	1	CL180.Contig1	ID_704	0	-0.13	-0.98	-2.33			1	CL6287.Contig1	ID_1459	0	-0.3	0.42	1.94			1	CL2186.Contig1	ID_778	0	-0.73	0.32	0.47			1	CL12434.Contig1	ID_361	0	0.28	-2.55	-1.69			1	CL11250.Contig2	ID_192	0	0.41	-1.66	-2.04			1	CL12982.Contig1	ID_439	0
	1	CL1833.Contig1	ID_708	0	-0.59	-0.77	-1.22			1	CL6502.Contig1	ID_1490	0	0	0.94	2.76			1	CL2246.Contig1	ID_787	0	-0.56	1.35	1.12			1	CL12525.Contig1	ID_372	0	0.35	-2.05	-1.26			1	CL11314.Contig1	ID_201	0	0.26	-1.86	-1.57			1	CL1302.Contig2	ID_445	0
	1	CL1863.Contig2	ID_716	0	-0.58	-0.99	-1.58			1	CL6695.Contig1	ID_1517	0	-0.84	0.46	1.69			1	CL2845.Contig1	ID_895	0	-2.73	2.79	2.02			1	CL12539.Contig1	ID_376	0	-0.41	-3.37	-2.18			1	CL11316.Contig1	ID_203	0	1.07	-5.38	-8.37			1	CL13243.Contig1	ID_479	0
	1	CL1882.Contig1	ID_717	0	-0.07	-1.82	-4.61			1	CL6784.Contig2	ID_1533	0	-0.17	0.04	3.15			1	CL2969.Contig1	ID_918	0	-1.89	0.74	0.65			1	CL12556.Contig1	ID_378	0	-0.11	-1.6	-0.88			1	CL11496.Contig1	ID_230	0	-0.16	-5.16	-4.16			1	CL1359.Contig1	ID_530	0
	1	CL2021.Contig2	ID_742	0	-0.5	-1.68	-3.18			1	CL6820.Contig1	ID_1542	0	-1.17	1.64	4.8			1	CL3226.Contig1	ID_959	0	-2.01	4.11	3.32			1	CL12655.Contig1	ID_396	0	0.14	-1.54	-0.7			1	CL11496.Contig2	ID_231	0	0.27	-3.4	-4.04			1	CL1360.Contig2	ID_533	0
	1	CL2185.Contig2	ID_777	0	-1.54	-2.79	-3.47			1	CL7347.Contig1	ID_1627	0	-1.35	-0.56	2.1			1	CL3259.Contig1	ID_968	0	-1	2.26	1.65			1	CL1267.Contig1	ID_402	0	-0.67	-3.92	-2.13			1	CL11566.Contig1	ID_243	0	0.29	-1.95	-1.66			1	CL13663.Contig1	ID_540	0
	1	CL2432.Contig1	ID_815	0	-0.55	-1.44	-2.03			1	CL7607.Contig1	ID_1678	0	-0.63	0.52	1.56			1	CL3579.Contig1	ID_1017	0	-1.59	3.29	3.17			1	CL12879.Contig1	ID_425	0	-0.05	-2.69	-1.55			1	CL11585.Contig1	ID_247	0	0.02	-2.46	-1.99			1	CL13679.Contig1	ID_542	0
	1	CL2465.Contig1	ID_822	0	-0.22	-1.07	-2.12			1	CL7912.Contig1	ID_1737	0	-0.44	0.38	1.45			1	CL3611.Contig1	ID_1020	0	-0.33	0.48	0.93			1	CL12891.Contig1	ID_427	0	0.3	-1.77	-0.83			1	CL116.Contig1	ID_251	0	0.21	-0.65	-1.21			1	CL13821.Contig1	ID_559	0
	1	CL2748.Contig1	ID_873	0	-1.09	-4.49	-6.26			1	CL8039.Contig1	ID_1760	0	-1.01	0.48	1.65			1	CL3693.Contig1	ID_1038	0	-1.85	3.7	3.74			1	CL13.Contig1	ID_442	0	0.4	-2.1	-0.88			1	CL11730.Contig2	ID_272	0	-0.45	-2.62	-2.24			1	CL13861.Contig2	ID_566	0
	1	CL2778.Contig1	ID_882	0	-1.7	-3.93	-3.93			1	CL8337.Contig1	ID_1816	0	-0.49	-0.06	0.93			1	CL4250.Contig3	ID_1124	0	-1.24	1.74	1.05			1	CL13028.Contig1	ID_447	0	0.17	-1.59	-0.74			1	CL11780.Contig1	ID_278	0	0.33	-4.27	-6.77			1	CL13861.Contig3	ID_567	0
	1	CL2781.Contig1	ID_883	0	-0.36	-2.32	-4			1	CL8362.Contig1	ID_1822	0	-2.14	-0.09	2.36			1	CL4334.Contig1	ID_1138	0	-1.39	2.52	2.25			1	CL13038.Contig1	ID_451	0	-0.07	-3.72	-1.1			1	CL11891.Contig2	ID_288	0	0.28	-1.34	-1.95			1	CL13861.Contig4	ID_568	0
	1	CL2850.Contig1	ID_899	0	-0.08	-0.9	-1.7			1	CL8410.Contig1	ID_1832	0	-0.18	0.39	1.47			1	CL4454.Contig1	ID_1160	0	-0.6	0.54	1.14			1	CL1305.Contig1	ID_453	0	-1.11	-4	-2.86			1	CL11945.Contig2	ID_296	0	0.49	-1.36	-1.7			1	CL13895.Contig1	ID_579	0
	1	CL2858.Contig1	ID_901	0	-0.35	-0.98	-1.54			1	CL8583.Contig1	ID_1859	0	-0.48	-0.04	0.97			1	CL4560.Contig1	ID_1178	0	-1.86	1.03	0.62			1	CL13076.Contig1	ID_457	0	0.35	-1.95	-1.08			1	CL11995.Contig1	ID_303	0	-0.26	-2.31	-2.06			1	CL13911.Contig2	ID_581	0
	1	CL2887.Contig1	ID_907	0	-1.05	-1.64	-3.23			1	CL895.Contig1	ID_1921	0	-0.28	-0.03	1.2			1	CL4723.Contig1	ID_1211	0	-1.58	1.42	0.68			1	CL13231.Contig1	ID_478	0	-0.15	-1.17	-0.63			1	CL11999.Contig1	ID_304	0	-0.63	-2.41	-1.93			1	CL13956.Contig1	ID_588	0
	1	CL3162.Contig1	ID_946	0	0.27	-1.62	-3.3			1	Unigene10284	ID_2107	0	-0.24	0.09	1.79			1	CL4730.Contig1	ID_1213	0	-0.86	0.92	1.01			1	CL13330.Contig1	ID_489	0	0.77	-1.94	-1.11			1	CL12040.Contig1	ID_312	0	0.26	-3.26	-3.41			1	CL1396.Contig1	ID_589	0
	1	CL3191.Contig1	ID_954	0	-0.3	-1.24	-1.62			1	Unigene1052	ID_2128	0	-1.11	0.48	1.99			1	CL5006.Contig1	ID_1266	0	-1.15	2.01	1.37			1	CL13446.Contig1	ID_500	0	-0.2	-2.64	-1.6			1	CL12242.Contig1	ID_337	0	-0.13	-1.17	-1.25			1	CL14185.Contig2	ID_622	0
	1	CL3233.Contig1	ID_963	0	-2.4	-3.47	-4.47			1	Unigene11589	ID_2215	0	-1.32	0.54	2.22			1	CL548.Contig4	ID_1332	0	-1.29	1.93	1.03			1	CL135.Contig1	ID_510	0	0.68	-2.49	-1.6			1	CL12441.Contig2	ID_362	0	-0.2	-2.38	-2.69			1	CL1492.Contig2	ID_643	0
	1	CL355.Contig1	ID_1015	0	-3.25	-5.71	-7.29			1	Unigene11985	ID_2245	0	-1.08	0.07	2.72			1	CL5492.Contig1	ID_1336	0	-1.31	0.64	0.63			1	CL13555.Contig2	ID_523	0	-1.17	-4.83	-3.31			1	CL12803.Contig1	ID_415	0	0.17	-1.79	-3.16			1	CL15.Contig2	ID_644	0
	1	CL3620.Contig1	ID_1021	0	-1.55	-4.4	-5.55			1	Unigene1199	ID_2246	0	-0.3	-0.24	2.48			1	CL5561.Contig2	ID_1345	0	-3.08	6.65	3.65			1	CL13610.Contig1	ID_535	0	0.5	-2	-1.38			1	CL12919.Contig1	ID_430	0	0.39	-1.6	-1.75			1	CL1534.Contig1	ID_653	0
	1	CL3874.Contig1	ID_1064	0	-0.2	-0.96	-1.37			1	Unigene120	ID_2256	0	-0.35	0.86	2.13			1	CL5995.Contig2	ID_1411	0	-0.64	1.11	1.05			1	CL13840.Contig1	ID_562	0	-0.13	-1.94	-0.71			1	CL12965.Contig1	ID_435	0	1.42	-4.4	-5.4			1	CL1588.Contig1	ID_666	0
	1	CL3964.Contig1	ID_1079	0	-0.99	-1.64	-1.72			1	Unigene12420	ID_2279	0	-2.96	-0.78	3.75			1	CL6269.Contig1	ID_1454	0	-2.65	2.16	2.99			1	CL14047.Contig1	ID_600	0	0.53	-2.07	-1.18			1	CL13115.Contig1	ID_463	0	-0.34	-2.91	-3.21			1	CL1809.Contig1	ID_707	0
	1	CL3999.Contig1	ID_1085	0	-0.89	-1.76	-3.55			1	Unigene13374	ID_2351	0	-0.65	-0.29	1.17			1	CL6668.Contig13	ID_1513	0	-0.83	1.2	2.13			1	CL1422.Contig1	ID_631	0	0.02	-3.69	-1.68			1	CL13359.Contig1	ID_491	0	-0.45	-2.17	-1.83			1	CL2026.Contig2	ID_744	0
	1	CL4065.Contig1	ID_1097	0	-0.49	-0.74	-1.46			1	Unigene1401	ID_2409	0	-0.73	-0.18	1.15			1	CL6913.Contig1	ID_1555	0	-1.4	1.62	1.36			1	CL1619.Contig1	ID_669	0	0.24	-3.15	-1.27			1	CL13421.Contig1	ID_494	0	-0.15	-1.21	-1.47			1	CL2098.Contig4	ID_763	0
	1	CL4146.Contig1	ID_1109	0	-0.94	-1.33	-2.22			1	Unigene1432	ID_2427	0	-0.41	-0.3	1.18			1	CL706.Contig1	ID_1578	0	-0.75	1.25	1.44			1	CL1754.Contig1	ID_697	0	1.1	-2.53	-1.38			1	CL13508.Contig1	ID_512	0	-0.26	-2.6	-2.9			1	CL211.Contig1	ID_764	0
	1	CL4266.Contig1	ID_1127	0	-0.55	-1.37	-1.61			1	Unigene14862	ID_2455	0	-0.48	0.63	2.2			1	CL717.Contig2	ID_1598	0	-1.74	2.89	3.21			1	CL1981.Contig2	ID_735	0	-0.34	-2.43	-1.03			1	CL13510.Contig1	ID_514	0	-1.54	-8.14	-7.72			1	CL2114.Contig1	ID_767	0
	1	CL4350.Contig1	ID_1140	0	-0.48	-1.26	-1.37			1	Unigene15018	ID_2466	0	-0.27	0	2.66			1	CL7246.Contig1	ID_1611	0	-2.23	3.78	4.18			1	CL2033.Contig1	ID_746	0	-0.72	-3.09	-1.87			1	CL13625.Contig2	ID_538	0	-0.45	-2.01	-2.45			1	CL2145.Contig1	ID_772	0
	1	CL4581.Contig2	ID_1190	0	-0.2	-1.19	-1.75			1	Unigene1664	ID_2596	0	-0.55	-0.36	1.67			1	CL7309.Contig1	ID_1620	0	-3.8	2.25	1.05			1	CL2053.Contig2	ID_751	0	-1.47	-4.08	-2.83			1	CL13639.Contig1	ID_539	0	0.17	-4.7	-4.49			1	CL2246.Contig3	ID_788	0
	1	CL4742.Contig2	ID_1219	0	-0.85	-2.19	-2.85			1	Unigene17208	ID_2634	0	-0.87	1.49	2.9			1	CL7567.Contig2	ID_1664	0	-2.09	0.84	0.84			1	CL2173.Contig2	ID_775	0	0.5	-2.59	-1.1			1	CL13896.Contig2	ID_580	0	0.57	-5.59	-5.4			1	CL2251.Contig1	ID_789	0
	1	CL5005.Contig2	ID_1265	0	-0.34	-1.55	-2.67			1	Unigene17350	ID_2642	0	-2.31	0.68	3.22			1	CL7667.Contig1	ID_1690	0	-1.57	3.37	3.72			1	CL2244.Contig1	ID_786	0	-0.8	-3.67	-2.1			1	CL13944.Contig1	ID_585	0	0.3	-1.1	-0.91			1	CL238.Contig1	ID_806	0
	1	CL5031.Contig1	ID_1274	0	-0.41	-2.22	-3.22			1	Unigene17808	ID_2668	0	-0.68	0.91	4.24			1	CL7754.Contig1	ID_1708	0	-1.17	0.82	0.55			1	CL2296.Contig4	ID_792	0	0.27	-1.76	-0.47			1	CL13995.Contig1	ID_591	0	-0.35	-2.95	-2.42			1	CL2423.Contig1	ID_813	0
	1	CL5124.Contig1	ID_1285	0	-0.55	-1.86	-2.15			1	Unigene18594	ID_2727	0	-0.81	0.19	2.72			1	CL7917.Contig2	ID_1739	0	-0.66	1.04	0.91			1	CL2432.Contig2	ID_816	0	-0.35	-2.64	-1.43			1	CL14015.Contig1	ID_596	0	0.42	-2.85	-3.34			1	CL2773.Contig2	ID_880	0
	1	CL5167.Contig2	ID_1293	0	-0.56	-1.47	-3.1			1	Unigene19111	ID_2766	0	-1.08	0.8	2.32			1	CL8170.Contig1	ID_1789	0	-0.93	1.28	1.85			1	CL2563.Contig2	ID_837	0	0.14	-1.87	-1.31			1	CL14037.Contig1	ID_598	0	0.32	-5.89	-7.14			1	CL2796.Contig1	ID_887	0
	1	CL5351.Contig1	ID_1316	0	-0.82	-1.59	-3.29			1	Unigene19295	ID_2778	0	-0.29	0.18	2.39			1	CL8206.Contig1	ID_1801	0	-1.22	1	1.09			1	CL3117.Contig2	ID_943	0	-0.1	-2.46	-1.34			1	CL14052.Contig1	ID_601	0	0.12	-1.01	-1.72			1	CL2805.Contig1	ID_889	0
	1	CL5482.Contig1	ID_1333	0	-0.34	-0.81	-1.3			1	Unigene20032	ID_2820	0	-0.51	0.44	1.13			1	CL8341.Contig1	ID_1818	0	-0.61	1.31	1.27			1	CL3203.Contig1	ID_956	0	0.44	-1.53	-0.89			1	CL14133.Contig1	ID_610	0	-0.25	-1.5	-1.61			1	CL282.Contig1	ID_892	0
	1	CL562.Contig1	ID_1353	0	-0.53	-0.98	-1.6			1	Unigene20382	ID_2842	0	-0.86	0.85	2.17			1	CL8359.Contig2	ID_1821	0	-1.2	1	1.17			1	CL3240.Contig1	ID_964	0	-0.25	-2.15	-0.76			1	CL14142.Contig3	ID_611	0	-0.18	-1.94	-2			1	CL2987.Contig1	ID_921	0
	1	CL5663.Contig1	ID_1361	0	-0.97	-2.2	-2.59			1	Unigene20650	ID_2856	0	-0.3	-0.3	2.36			1	CL8554.Contig1	ID_1852	0	-0.77	1.2	0.61			1	CL3379.Contig1	ID_988	0	-0.34	-2.1	-1.05			1	CL14144.Contig1	ID_612	0	-0.03	-1.42	-1.75			1	CL3037.Contig1	ID_927	0
	1	CL5902.Contig1	ID_1400	0	-0.81	-1.55	-1.5			1	Unigene21202	ID_2892	0	-0.98	0.81	5.08			1	CL8708.Contig2	ID_1875	0	-0.98	0.92	1.96			1	CL3395.Contig1	ID_991	0	0.56	-4.53	-1.43			1	CL14155.Contig1	ID_615	0	0.2	-1.26	-1.71			1	CL3039.Contig1	ID_928	0
	1	CL5972.Contig1	ID_1409	0	-0.8	-1.45	-1.4			1	Unigene2162	ID_2909	0	-0.33	-0.25	1.02			1	CL8944.Contig1	ID_1920	0	-1.5	2.08	1.58			1	CL3396.Contig2	ID_992	0	0.16	-2.41	-0.76			1	CL14161.Contig1	ID_616	0	-0.91	-3.32	-3.17			1	CL3087.Contig2	ID_939	0
	1	CL6175.Contig1	ID_1442	0	-2.61	-5.47	-7.15			1	Unigene22422	ID_2954	0	-1.81	-0.51	1.51			1	CL9159.Contig1	ID_1955	0	-1.19	0.69	0.61			1	CL341.Contig1	ID_994	0	-0.26	-1.72	-1.02			1	CL1520.Contig2	ID_648	0	-0.94	-5.03	-4.62			1	CL3187.Contig2	ID_952	0
	1	CL6244.Contig1	ID_1453	0	-0.85	-1.65	-1.76			1	Unigene2248	ID_2959	0	-0.04	0.48	1.28			1	CL9279.Contig2	ID_1974	0	-1.56	0.91	0.56			1	CL3483.Contig1	ID_1007	0	-0.3	-2.38	-1.51			1	CL1577.Contig5	ID_664	0	-0.2	-2.89	-2.75			1	CL3249.Contig1	ID_966	0
	1	CL6458.Contig1	ID_1482	0	-0.48	-1.61	-1.91			1	Unigene2259	ID_2965	0	-0.59	0.08	1.03			1	CL9300.Contig1	ID_1979	0	-1.74	0.98	0.8			1	CL3508.Contig1	ID_1009	0	-0.99	-4.27	-3.23			1	CL165.Contig1	ID_675	0	-1.03	-2.62	-2.4			1	CL3536.Contig1	ID_1013	0
	1	CL6616.Contig1	ID_1502	0	0.2	-1.81	-3.66			1	Unigene2270	ID_2971	0	-0.34	0.58	1.51			1	CL9601.Contig1	ID_2029	0	-2.62	2.59	2.16			1	CL3633.Contig1	ID_1024	0	0.1	-6.31	-3.79			1	CL1700.Contig3	ID_684	0	0.07	-4.94	-5.84			1	CL3694.Contig2	ID_1039	0
	1	CL6753.Contig2	ID_1531	0	-1.4	-4.01	-6.11			1	Unigene22906	ID_2981	0	-0.1	0.86	1.99			1	CL9711.Contig1	ID_2044	0	-0.82	1.53	1.79			1	CL3726.Contig2	ID_1044	0	-0.75	-2.99	-1.93			1	CL1701.Contig1	ID_685	0	-0.71	-4.87	-4.12			1	CL37.Contig2	ID_1040	0
	1	CL7129.Contig1	ID_1589	0	-0.24	-1.25	-2.44			1	Unigene2374	ID_3031	0	-2.16	-0.99	2.16			1	CL9912.Contig1	ID_2071	0	-0.91	0.7	0.77			1	CL3867.Contig1	ID_1063	0	-0.27	-3.62	-1.95			1	CL172.Contig2	ID_690	0	-0.58	-4.24	-4.09			1	CL3788.Contig1	ID_1051	0
	1	CL7565.Contig2	ID_1663	0	-0.78	-1.92	-3.44			1	Unigene2411	ID_3050	0	-0.28	-0.24	1.32			1	Unigene10336	ID_2116	0	-0.55	1.4	1.4			1	CL3891.Contig1	ID_1068	0	0.38	-1.45	-0.66			1	CL1786.Contig1	ID_703	0	-0.58	-4.17	-5.36			1	CL3843.Contig1	ID_1058	0
	1	CL7869.Contig1	ID_1730	0	-1.13	-2.31	-3.52			1	Unigene24497	ID_3070	0	-1.02	0.7	2.37			1	Unigene10663	ID_2138	0	-1.73	1.81	1.2			1	CL4081.Contig1	ID_1099	0	1.53	-4.63	-2.65			1	CL1863.Contig1	ID_715	0	-0.15	-1.88	-1.83			1	CL386.Contig1	ID_1060	0
	1	CL7968.Contig2	ID_1746	0	-1.03	-2.73	-5.15			1	Unigene26555	ID_3164	0	-0.69	0.65	2.6			1	Unigene10891	ID_2161	0	-3.93	2.26	2.12			1	CL4221.Contig1	ID_1122	0	0.94	-3.28	-1.13			1	CL196.Contig2	ID_728	0	0.29	-0.88	-1.07			1	CL3887.Contig1	ID_1065	0
	1	CL8094.Contig1	ID_1771	0	-1.53	-3.22	-3.55			1	Unigene26914	ID_3183	0	-0.07	-0.15	3.21			1	Unigene11319	ID_2200	0	-0.98	1.47	0.99			1	CL4232.Contig1	ID_1123	0	0.31	-2.92	-1.35			1	CL1991.Contig1	ID_737	0	-0.42	-2.27	-1.85			1	CL3890.Contig5	ID_1067	0
	1	CL8195.Contig1	ID_1798	0	-2.49	-5.38	-4.96			1	Unigene27123	ID_3197	0	-0.81	2.19	5.78			1	Unigene11355	ID_2203	0	-2.19	2.22	1.37			1	CL4358.Contig2	ID_1141	0	0.4	-1.84	-1.26			1	CL2020.Contig1	ID_741	0	0.16	-1.62	-1.89			1	CL3910.Contig1	ID_1070	0
	1	CL8264.Contig1	ID_1809	0	-0.15	-1.83	-3.09			1	Unigene2717	ID_3198	0	-0.48	0.05	1.58			1	Unigene11638	ID_2221	0	-2.09	3.33	2.66			1	CL438.Contig2	ID_1149	0	-0.37	-3.14	-2.32			1	CL2066.Contig3	ID_757	0	-0.83	-3.15	-2.67			1	CL3957.Contig1	ID_1077	0
	1	CL8587.Contig1	ID_1861	0	-0.31	-1.59	-2.95			1	Unigene2774	ID_3231	0	-1.86	1.37	3.4			1	Unigene11917	ID_2239	0	-2.57	1.54	2.46			1	CL4459.Contig2	ID_1162	0	-0.35	-2.96	-1.75			1	CL2093.Contig1	ID_761	0	1.06	-3.23	-3.98			1	CL4116.Contig1	ID_1104	0
	1	CL8735.Contig1	ID_1880	0	-0.35	-1.54	-2.31			1	Unigene2871	ID_3274	0	-0.73	0.84	1.76			1	Unigene12044	ID_2250	0	-0.63	1.25	1.88			1	CL4475.Contig1	ID_1166	0	-0.37	-3.89	-1.28			1	CL2094.Contig1	ID_762	0	-0.45	-3.1	-3.98			1	CL4372.Contig1	ID_1145	0
	1	CL885.Contig3	ID_1900	0	-0.38	-1.14	-1.31			1	Unigene2991	ID_3332	0	-0.9	0.41	3.02			1	Unigene12082	ID_2253	0	-1	2.49	1.65			1	CL4573.Contig1	ID_1185	0	0.08	-2.84	-1			1	CL2173.Contig1	ID_774	0	-0.9	-4.53	-5.1			1	CL4422.Contig1	ID_1157	0
	1	CL9027.Contig1	ID_1931	0	-1.37	-2.67	-2.96			1	Unigene3386	ID_3495	0	-0.34	0.31	1.48			1	Unigene12273	ID_2273	0	-1.78	1.31	0.76			1	CL4573.Contig2	ID_1186	0	-0.35	-1.66	-0.84			1	CL2238.Contig1	ID_783	0	-0.21	-1.11	-0.92			1	CL4535.Contig1	ID_1174	0
	1	CL9524.Contig1	ID_2020	0	-0.71	-1.37	-2.59			1	Unigene3406	ID_3504	0	-0.72	0.25	1.04			1	Unigene12806	ID_2310	0	-2.59	3.97	3.87			1	CL4737.Contig2	ID_1217	0	0.13	-1.83	-0.71			1	CL2344.Contig1	ID_799	0	0.4	-2.45	-1.9			1	CL4542.Contig3	ID_1175	0
	1	CL9595.Contig1	ID_2028	0	-0.26	-0.91	-1.99			1	Unigene3418	ID_3509	0	-0.61	1.07	2.07			1	Unigene13026	ID_2331	0	-1.46	2.02	2.57			1	CL4799.Contig1	ID_1226	0	-0.14	-1.44	-0.98			1	CL2363.Contig1	ID_802	0	-0.46	-1.32	-1.05			1	CL4580.Contig1	ID_1189	0
	1	CL9771.Contig1	ID_2053	0	-1.69	-3.6	-3.85			1	Unigene3420	ID_3510	0	-0.36	0.59	2.37			1	Unigene13056	ID_2332	0	-1.88	3.17	2.88			1	CL4833.Contig1	ID_1231	0	0.15	-1.58	-0.49			1	CL2384.Contig1	ID_807	0	-0.16	-1.61	-1.33			1	CL4609.Contig1	ID_1193	0
	1	CL991.Contig1	ID_2070	0	-0.85	-3.5	-4.59			1	Unigene35007	ID_3530	0	-2.01	0.41	4.35			1	Unigene13882	ID_2400	0	-0.76	1.43	2			1	CL4991.Contig4	ID_1260	0	-0.42	-3.42	-2			1	CL2395.Contig1	ID_809	0	0.24	-1.03	-1.49			1	CL4676.Contig1	ID_1200	0
	1	Unigene10938	ID_2167	0	-0.97	-2	-3.18			1	Unigene36147	ID_3572	0	-0.78	-0.5	2.68			1	Unigene14075	ID_2414	0	-0.88	2.44	1.63			1	CL5044.Contig1	ID_1276	0	0.12	-1.11	-0.31			1	CL2582.Contig1	ID_840	0	-0.41	-2.96	-3.91			1	CL4714.Contig1	ID_1206	0
	1	Unigene11064	ID_2176	0	-0.6	-2.16	-3			1	Unigene3824	ID_3610	0	-0.36	-0.13	1.78			1	Unigene1409	ID_2416	0	-2.79	1.81	3.34			1	CL5196.Contig1	ID_1297	0	1.19	-2.99	-1.32			1	CL2619.Contig1	ID_848	0	0.25	-3.2	-3.68			1	CL4891.Contig1	ID_1244	0
	1	Unigene11164	ID_2185	0	-0.48	-2.36	-3.48			1	Unigene4006	ID_3656	0	-1.98	1.65	3.76			1	Unigene14548	ID_2439	0	-0.93	0.81	1.76			1	CL5305.Contig2	ID_1310	0	-0.88	-4.31	-2.73			1	CL2702.Contig1	ID_864	0	-0.38	-1.76	-1.6			1	CL499.Contig1	ID_1259	0
	1	Unigene11371	ID_2204	0	-0.85	-1.45	-1.93			1	Unigene415	ID_3683	0	-0.65	-0.07	2.21			1	Unigene1505	ID_2469	0	-1	1.05	1.07			1	CL5467.Contig1	ID_1331	0	-0.62	-2.45	-1.44			1	CL2702.Contig3	ID_865	0	0.1	-2.28	-3.44			1	CL5003.Contig1	ID_1264	0
	1	Unigene11852	ID_2236	0	0.3	-2.95	-5.33			1	Unigene4223	ID_3698	0	-0.67	1.06	2.47			1	Unigene15323	ID_2489	0	-1.72	1.28	1.3			1	CL5810.Contig1	ID_1386	0	-0.21	-1.84	-0.77			1	CL2751.Contig1	ID_875	0	-0.38	-4	-4.54			1	CL5026.Contig1	ID_1271	0
	1	Unigene12760	ID_2307	0	-0.76	-2.68	-3.47			1	Unigene4951	ID_3845	0	-0.72	-0.12	1.1			1	Unigene15497	ID_2497	0	-1.3	2.48	2.9			1	CL5845.Contig1	ID_1390	0	0.35	-1.1	-0.61			1	CL2751.Contig2	ID_876	0	0.88	-1.77	-3.02			1	CL5289.Contig1	ID_1307	0
	1	Unigene13067	ID_2333	0	-0.92	-3.56	-4.73			1	Unigene4972	ID_3849	0	-1.4	0	6.03			1	Unigene1611	ID_2552	0	-2.96	1.48	2.5			1	CL5888.Contig1	ID_1398	0	0.59	-3.97	-1.68			1	CL2782.Contig2	ID_884	0	-0.65	-9.92	-12.08			1	CL5325.Contig1	ID_1312	0
	1	Unigene13181	ID_2340	0	-1.44	-3.28	-5.79			1	Unigene5276	ID_3900	0	-1.38	-0.57	1.1			1	Unigene1628	ID_2567	0	-2.27	3.69	5.95			1	CL5947.Contig1	ID_1404	0	0.4	-1.47	-1			1	CL2828.Contig1	ID_893	0	-0.17	-2.18	-2.63			1	CL5359.Contig3	ID_1319	0
	1	Unigene1332	ID_2348	0	-1.02	-1.65	-2.12			1	Unigene5287	ID_3901	0	-0.65	-0.27	0.66			1	Unigene1680	ID_2609	0	-2.28	3.28	2.21			1	CL602.Contig1	ID_1415	0	1.73	-6.57	-4.45			1	CL2873.Contig1	ID_904	0	-0.25	-2.54	-3.4			1	CL5371.Contig1	ID_1322	0
	1	Unigene13588	ID_2366	0	-0.08	-1.53	-3.7			1	Unigene5348	ID_3912	0	-1.17	0.92	3.46			1	Unigene1747	ID_2646	0	-1.72	1.84	2.88			1	CL6056.Contig1	ID_1424	0	0.48	-1.98	-1.37			1	CL2902.Contig2	ID_908	0	-0.31	-1.66	-1.69			1	CL5505.Contig1	ID_1338	0
	1	Unigene13706	ID_2380	0	-0.93	-2.63	-3.04			1	Unigene5373	ID_3917	0	-0.33	-0.17	1.21			1	Unigene19021	ID_2764	0	-1.09	1.25	1.07			1	CL6513.Contig1	ID_1491	0	0.08	-2.15	-0.84			1	CL294.Contig1	ID_915	0	0.47	-1	-1.59			1	CL5522.Contig4	ID_1341	0
	1	Unigene13830	ID_2391	0	-0.34	-2.23	-3.97			1	Unigene5576	ID_3944	0	-0.63	-0.02	0.9			1	Unigene1923	ID_2773	0	-1	0.71	0.91			1	CL6585.Contig1	ID_1496	0	-0.21	-3.7	-2.71			1	CL2978.Contig1	ID_920	0	0.38	-1.5	-1.16			1	CL5538.Contig1	ID_1342	0
	1	Unigene13854	ID_2394	0	-0.06	-1.41	-2.46			1	Unigene5577	ID_3945	0	-0.32	0.89	2.66			1	Unigene1925	ID_2774	0	-0.96	0.55	1.01			1	CL6638.Contig2	ID_1506	0	0.32	-1.85	-0.69			1	CL3055.Contig2	ID_931	0	0.51	-1.18	-1.67			1	CL5613.Contig1	ID_1352	0
	1	Unigene13948	ID_2404	0	-1.07	-2.02	-2.12			1	Unigene577	ID_3974	0	-0.34	0.76	2.33			1	Unigene1927	ID_2777	0	-0.73	0.65	0.99			1	CL6655.Contig1	ID_1510	0	0.73	-2.67	-0.91			1	CL3058.Contig2	ID_932	0	0.2	-0.61	-1.09			1	CL5708.Contig3	ID_1367	0
	1	Unigene14070	ID_2412	0	-0.58	-1.75	-2.38			1	Unigene581	ID_3979	0	-0.36	0.37	1.32			1	Unigene2009	ID_2824	0	-0.89	1.85	2.19			1	CL6697.Contig1	ID_1518	0	-0.26	-3.54	-2.21			1	CL3100.Contig1	ID_942	0	-0.57	-2.69	-2.79			1	CL5766.Contig1	ID_1374	0
	1	Unigene14071	ID_2413	0	-0.38	-1.67	-2.18			1	Unigene6055	ID_4013	0	-0.83	0.08	0.95			1	Unigene2012	ID_2827	0	-1.41	0.54	0.51			1	CL6701.Contig1	ID_1521	0	-0.84	-4.29	-2.84			1	CL32.Contig1	ID_955	0	0.93	-6.05	-4.79			1	CL5774.Contig1	ID_1377	0
	1	Unigene14446	ID_2433	0	-1.18	-2.88	-3.38			1	Unigene6159	ID_4035	0	-1.16	-0.01	1.38			1	Unigene2126	ID_2894	0	-0.57	0.86	0.89			1	CL6789.Contig1	ID_1534	0	0.28	-0.92	-0.38			1	CL3267.Contig1	ID_973	0	2.87	-8	-9.93			1	CL5868.Contig1	ID_1393	0
	1	Unigene16424	ID_2576	0	-1.05	-2.23	-2.05			1	Unigene6548	ID_4099	0	-0.51	-0.32	3.32			1	Unigene21669	ID_2912	0	-1.07	2.05	2.98			1	CL6854.Contig1	ID_1546	0	0.43	-2.56	-0.74			1	CL34.Contig1	ID_993	0	-1.14	-2.91	-2.38			1	CL6138.Contig2	ID_1434	0
	1	Unigene1642	ID_2577	0	-0.71	-2.7	-4.7			1	Unigene6568	ID_4102	0	-0.6	1.17	3			1	Unigene220	ID_2934	0	-1.44	2.73	1.92			1	CL7324.Contig2	ID_1624	0	-0.51	-1.81	-1.12			1	CL3557.Contig1	ID_1016	0	-0.06	-1.56	-2.3			1	CL6166.Contig1	ID_1440	0
	1	Unigene16485	ID_2584	0	-0.34	-1.56	-2.84			1	Unigene673	ID_4132	0	-0.29	0.77	1.69			1	Unigene2313	ID_2992	0	-5.22	3.08	4.3			1	CL7421.Contig1	ID_1642	0	0.45	-3.64	-2.56			1	CL3675.Contig1	ID_1032	0	-0.84	-3.15	-2.77			1	CL6297.Contig1	ID_1461	0
	1	Unigene1675	ID_2604	0	-0.17	-1.11	-2.29			1	Unigene6957	ID_4162	0	-0.32	-0.3	1.3			1	Unigene23510	ID_3017	0	-1.13	1.94	1.44			1	CL7537.Contig1	ID_1656	0	-0.12	-2.59	-0.74			1	CL3683.Contig1	ID_1035	0	0.69	-6.14	-5.3			1	CL6330.Contig1	ID_1467	0
	1	Unigene17169	ID_2628	0	-0.61	-2.53	-4.03			1	Unigene708	ID_4186	0	-0.5	0	1.37			1	Unigene24211	ID_3055	0	-1.31	1.4	1.35			1	CL7705.Contig1	ID_1699	0	0.73	-2.4	-1.45			1	CL3729.Contig2	ID_1046	0	0.27	-2.43	-2.85			1	CL647.Contig1	ID_1485	0
	1	Unigene17200	ID_2631	0	-1.21	-5.03	-7.23			1	Unigene8045	ID_4294	0	-0.84	0.08	1.88			1	Unigene2424	ID_3059	0	-1.6	2.6	2.87			1	CL7811.Contig1	ID_1720	0	-0.32	-3.02	-1.79			1	CL3830.Contig1	ID_1057	0	-0.46	-3.86	-4.81			1	CL6480.Contig1	ID_1488	0
	1	Unigene17201	ID_2632	0	-1.83	-4.15	-4.83			1	Unigene8296	ID_4328	0	-1.71	-0.42	1.68			1	Unigene2528	ID_3112	0	-1.03	0.77	0.84			1	CL7945.Contig1	ID_1742	0	-0.54	-1.74	-1.05			1	CL3865.Contig2	ID_1062	0	0.46	-1.17	-2.05			1	CL6635.Contig1	ID_1505	0
	1	Unigene18126	ID_2690	0	-1.31	-3	-5.12			1	Unigene8584	ID_4365	0	-1.58	0.25	3.28			1	Unigene2563	ID_3118	0	-2.16	2.59	3.82			1	CL7968.Contig1	ID_1745	0	-0.03	-2.96	-1.31			1	CL3922.Contig1	ID_1071	0	0.59	-2.64	-2.94			1	CL6681.Contig1	ID_1515	0
	1	Unigene19364	ID_2784	0	-1.7	-4.03	-4.03			1	Unigene8845	ID_4399	0	-1.05	-0.61	4.47			1	Unigene25927	ID_3137	0	-1.57	3.58	3.17			1	CL8063.Contig1	ID_1764	0	1.42	-4.57	-2.34			1	CL3996.Contig1	ID_1083	0	0.11	-2.75	-4.19			1	CL6701.Contig2	ID_1522	0
	1	Unigene1974	ID_2801	0	-0.95	-2.16	-2.45			1	Unigene9046	ID_4426	0	-0.64	0.14	1.71			1	Unigene2655	ID_3165	0	-1.74	1.43	1.07			1	CL8064.Contig1	ID_1765	0	0.11	-0.93	-0.54			1	CL419.Contig1	ID_1115	0	0.28	-1.11	-1.06			1	CL6745.Contig1	ID_1528	0
	1	Unigene19806	ID_2805	0	-0.72	-2.38	-2.7			1	Unigene938	ID_4456	0	-0.52	0.21	0.89			1	Unigene26729	ID_3175	0	-0.48	1.05	0.86			1	CL8101.Contig1	ID_1773	0	-0.56	-2.79	-2.03			1	CL4280.Contig2	ID_1131	0	-0.08	-1.91	-1.81			1	CL6815.Contig1	ID_1539	0
	1	Unigene19997	ID_2816	0	-0.22	-0.96	-2.19			1	Unigene9829	ID_4496	0	-0.09	-0.26	2.29			1	Unigene27050	ID_3193	0	-1.8	1.71	3.14			1	CL8102.Contig1	ID_1774	0	0.03	-2.3	-1.66			1	CL4302.Contig3	ID_1137	0	0.14	-1.16	-1.12			1	CL6815.Contig2	ID_1540	0
	1	Unigene2017	ID_2833	0	-0.15	-0.84	-1.29			1	Unigene9837	ID_4497	0	-3.08	0.3	6.14			1	Unigene2728	ID_3203	0	-1.25	2.53	2.18			1	CL816.Contig1	ID_1784	0	-0.01	-2.45	-0.96			1	CL4388.Contig4	ID_1151	0	0.26	-3.74	-4			1	CL6949.Contig4	ID_1559	0
	1	Unigene2074	ID_2861	0	-0.39	-1.14	-1.87												1	Unigene2747	ID_3216	0	-0.97	1.22	1.67			1	CL8338.Contig1	ID_1817	0	-0.26	-2.21	-1.17			1	CL4742.Contig1	ID_1218	0	-0.61	-2.99	-2.65			1	CL7080.Contig1	ID_1583	0
	1	Unigene2113	ID_2886	0	-0.49	-1.21	-1.51												1	Unigene2757	ID_3218	0	-0.85	1.7	1.88			1	CL8531.Contig1	ID_1845	0	-0.33	-1.48	-1.01			1	CL4761.Contig2	ID_1221	0	-0.01	-2.73	-2.15			1	CL7131.Contig1	ID_1590	0
	1	Unigene21848	ID_2917	0	-1.42	-2.56	-3.89												1	Unigene28362	ID_3261	0	-3.31	1.54	1.04			1	CL8552.Contig1	ID_1850	0	1.13	-5.06	-2.65			1	CL4875.Contig1	ID_1239	0	-1.56	-4.1	-3.73			1	CL7160.Contig2	ID_1596	0
	1	Unigene2212	ID_2936	0	-3.47	-7.36	-9.37												1	Unigene2901	ID_3290	0	-3.33	5.45	6.58			1	CL8567.Contig1	ID_1856	0	0.04	-1.7	-0.83			1	CL4877.Contig1	ID_1240	0	-1.23	-3.77	-3.18			1	CL7161.Contig1	ID_1597	0
	1	Unigene2228	ID_2945	0	-0.96	-2.41	-3.68												1	Unigene30038	ID_3339	0	-2.79	2.65	2			1	CL9149.Contig2	ID_1948	0	0.52	-3	-0.81			1	CL488.Contig1	ID_1242	0	-0.32	-1.59	-1.57			1	CL7226.Contig1	ID_1608	0
	1	Unigene23933	ID_3041	0	-0.91	-1.77	-2.14												1	Unigene3040	ID_3357	0	-2.3	4.24	3.19			1	CL9298.Contig1	ID_1978	0	-0.47	-2.27	-1.53			1	CL4926.Contig1	ID_1251	0	0.54	-1.29	-1.78			1	CL736.Contig1	ID_1629	0
	1	Unigene2396	ID_3044	0	-1.18	-3.65	-5.63												1	Unigene3089	ID_3380	0	-1.06	1.92	1.7			1	CL9315.Contig1	ID_1984	0	0.84	-3.25	-1.66			1	CL4981.Contig1	ID_1258	0	-0.12	-1.52	-1.14			1	CL736.Contig2	ID_1630	0
	1	Unigene24144	ID_3052	0	-1.09	-2.05	-2.21												1	Unigene31013	ID_3385	0	-0.66	1.04	1.26			1	CL9347.Contig2	ID_1987	0	-0.13	-2.11	-0.97			1	CL5007.Contig1	ID_1267	0	-0.37	-3.6	-4.61			1	CL7587.Contig2	ID_1673	0
	1	Unigene2426	ID_3060	0	-1.07	-2.37	-2.37												1	Unigene32142	ID_3425	0	-1.65	1.16	2.11			1	CL9397.Contig1	ID_1997	0	-0.61	-2.03	-1.18			1	CL5124.Contig2	ID_1286	0	-0.38	-1.28	-1.33			1	CL7609.Contig1	ID_1680	0
	1	Unigene24650	ID_3076	0	-1.38	-3.6	-4.61												1	Unigene3226	ID_3433	0	-2.07	1	1.46			1	CL9480.Contig1	ID_2012	0	0.55	-1.3	-0.69			1	CL5159.Contig1	ID_1291	0	0.28	-1.51	-2.31			1	CL7942.Contig1	ID_1740	0
	1	Unigene24894	ID_3088	0	-0.48	-3.1	-4.65												1	Unigene3264	ID_3452	0	-0.61	0.89	1.27			1	CL9654.Contig1	ID_2037	0	-0.08	-1.26	-0.73			1	CL5161.Contig1	ID_1292	0	-0.34	-2.6	-2.92			1	CL808.Contig1	ID_1769	0
	1	Unigene25085	ID_3099	0	-2.56	-4.87	-4.87												1	Unigene3495	ID_3526	0	-0.67	0.81	0.78			1	CL9759.Contig1	ID_2050	0	0.67	-2.6	-1.56			1	CL5438.Contig1	ID_1328	0	0.32	-1.84	-1.92			1	CL8119.Contig1	ID_1777	0
	1	Unigene2605	ID_3142	0	-1.09	-3.45	-4.45												1	Unigene3584	ID_3559	0	-1.31	0.81	1.05			1	CL9801.Contig1	ID_2059	0	-0.01	-3.98	-2.09			1	CL5562.Contig1	ID_1346	0	0.36	-1.04	-0.9			1	CL8268.Contig1	ID_1810	0
	1	Unigene27101	ID_3194	0	-0.23	-2.31	-3.85												1	Unigene35981	ID_3566	0	-2.31	3.23	2.04			1	CL9967.Contig1	ID_2083	0	-0.47	-1.92	-1.13			1	CL5649.Contig1	ID_1356	0	-1.8	-9.91	-8.32			1	CL8604.Contig1	ID_1863	0
	1	Unigene28186	ID_3254	0	-3.21	-4.49	-6.86												1	Unigene384	ID_3617	0	-1.22	0.48	0.67			1	Unigene10016	ID_2087	0	-0.23	-1.41	-0.83			1	CL5649.Contig2	ID_1357	0	1.11	-4.45	-6.17			1	CL8690.Contig1	ID_1870	0
	1	Unigene29540	ID_3311	0	0.15	-1.57	-2.88												1	Unigene3862	ID_3620	0	-0.74	1.79	1.13			1	Unigene10043	ID_2089	0	1.47	-4.15	-2.23			1	CL5660.Contig1	ID_1360	0	-0.08	-1.42	-1.8			1	CL8894.Contig1	ID_1909	0
	1	Unigene31522	ID_3400	0	-1.03	-3.3	-4.87												1	Unigene3874	ID_3624	0	-0.61	1.15	0.83			1	Unigene10471	ID_2123	0	0.7	-3.4	-1.26			1	CL5781.Contig1	ID_1381	0	0.28	-3.96	-3.29			1	CL8918.Contig1	ID_1916	0
	1	Unigene31585	ID_3402	0	-0.87	-1.97	-3.61												1	Unigene3911	ID_3638	0	-0.54	0.82	0.62			1	Unigene10554	ID_2130	0	0.93	-3.08	-0.79			1	CL5782.Contig1	ID_1382	0	1.01	-4.37	-7.24			1	CL8926.Contig1	ID_1917	0
	1	Unigene3192	ID_3413	0	-0.47	-0.75	-1.3												1	Unigene4024	ID_3660	0	-0.43	0.8	0.88			1	Unigene10581	ID_2132	0	0.03	-1.12	-0.71			1	CL5867.Contig1	ID_1392	0	0.26	-3.93	-4.54			1	CL9074.Contig1	ID_1937	0
	1	Unigene32111	ID_3423	0	-0.56	-3.21	-5.01												1	Unigene4075	ID_3672	0	-1.51	2.82	4.85			1	Unigene10618	ID_2133	0	-0.08	-1.14	-0.8			1	CL5916.Contig1	ID_1402	0	0.36	-3.14	-4.09			1	CL9210.Contig1	ID_1964	0
	1	Unigene3241	ID_3439	0	-0.34	-2.05	-4.94												1	Unigene4406	ID_3735	0	-0.42	1.2	0.86			1	Unigene10662	ID_2137	0	-0.2	-3.85	-1.15			1	CL5951.Contig1	ID_1406	0	0.69	-2.81	-2.76			1	CL9274.Contig2	ID_1973	0
	1	Unigene3337	ID_3479	0	-1.08	-1.45	-2.33												1	Unigene4825	ID_3821	0	-0.93	1.93	2.04			1	Unigene10882	ID_2159	0	0.33	-1.72	-1.09			1	CL6.Contig4	ID_1414	0	0.19	-3.22	-2.75			1	CL9280.Contig2	ID_1975	0
	1	Unigene3397	ID_3499	0	-0.71	-1.46	-2.95												1	Unigene5103	ID_3868	0	-1.96	3.03	4.13			1	Unigene10971	ID_2169	0	-0.11	-1.42	-0.5			1	CL6026.Contig2	ID_1420	0	-0.08	-4.8	-4.23			1	CL944.Contig1	ID_2004	0
	1	Unigene3675	ID_3579	0	-1.46	-2.78	-3.78												1	Unigene5110	ID_3870	0	-0.77	0.58	0.85			1	Unigene1101	ID_2175	0	0.78	-1.91	-1.02			1	CL6109.Contig1	ID_1427	0	0.24	-0.91	-1.4			1	CL9441.Contig1	ID_2005	0
	1	Unigene3689	ID_3581	0	-1.02	-1.46	-2.86												1	Unigene5259	ID_3897	0	-2.55	1.4	1.69			1	Unigene11136	ID_2182	0	-2.91	-8.26	-6.21			1	CL6111.Contig1	ID_1428	0	0.24	-0.96	-1.46			1	CL9662.Contig1	ID_2038	0
	1	Unigene3714	ID_3588	0	-0.11	-1.12	-1.88												1	Unigene5290	ID_3904	0	-2.99	2.85	3.24			1	Unigene11172	ID_2187	0	-0.37	-1.33	-0.84			1	CL6139.Contig1	ID_1435	0	-0.34	-1.38	-1.53			1	CL9917.Contig1	ID_2072	0
	1	Unigene3872	ID_3622	0	-0.37	-0.82	-1.04												1	Unigene5621	ID_3953	0	-2.67	2.47	3.2			1	Unigene11339	ID_2201	0	0.39	-3.54	-1.32			1	CL616.Contig2	ID_1438	0	-1.14	-6.74	-5.74			1	Unigene10232	ID_2104	0
	1	Unigene3908	ID_3637	0	0.01	-1.28	-2.44												1	Unigene5760	ID_3972	0	-3	1.25	1.69			1	Unigene12691	ID_2301	0	0.67	-2.65	-1.72			1	CL6168.Contig1	ID_1441	0	-0.22	-1.43	-1.49			1	Unigene1065	ID_2136	0
	1	Unigene3989	ID_3652	0	-0.14	-1.57	-2.57												1	Unigene6025	ID_4008	0	-0.92	1.37	1.9			1	Unigene13068	ID_2334	0	0.26	-1.75	-0.39			1	CL6286.Contig2	ID_1458	0	-0.42	-1.04	-1			1	Unigene10690	ID_2140	0
	1	Unigene4007	ID_3657	0	-0.14	-1.28	-2.39												1	Unigene6171	ID_4038	0	-1.28	2.92	2.39			1	Unigene13168	ID_2338	0	-0.18	-3.2	-1.68			1	CL6342.Contig1	ID_1469	0	-0.06	-5.34	-7.35			1	Unigene10755	ID_2146	0
	1	Unigene4040	ID_3664	0	-0.19	-0.92	-1.83												1	Unigene6356	ID_4070	0	-0.89	0.86	1.09			1	Unigene13498	ID_2357	0	-0.68	-3.65	-2.48			1	CL659.Contig3	ID_1497	0	-0.62	-4.36	-5.37			1	Unigene10779	ID_2149	0
	1	Unigene4202	ID_3688	0	-0.7	-1.78	-3.97												1	Unigene6536	ID_4097	0	-2.28	1.14	2.1			1	Unigene1359	ID_2367	0	0.42	-1.37	-0.62			1	CL6630.Contig2	ID_1504	0	-0.37	-3.1	-3.49			1	Unigene10811	ID_2150	0
	1	Unigene4268	ID_3704	0	-0.6	-1.26	-2.49												1	Unigene6906	ID_4155	0	-0.68	0.88	1.61			1	Unigene13829	ID_2390	0	-0.7	-3.46	-2.49			1	CL6704.Contig1	ID_1523	0	-0.66	-2.75	-2.6			1	Unigene11015	ID_2173	0
	1	Unigene4440	ID_3743	0	0.1	-1.43	-2.49												1	Unigene7070	ID_4180	0	-1.59	1.84	2.95			1	Unigene14229	ID_2424	0	-0.73	-4.34	-2.64			1	CL6862.Contig1	ID_1547	0	-0.28	-2	-2.35			1	Unigene11139	ID_2183	0
	1	Unigene4503	ID_3755	0	-0.1	-1.4	-2.12												1	Unigene7231	ID_4203	0	-0.87	1.67	1.34			1	Unigene14634	ID_2445	0	1.06	-2.65	-1.55			1	CL6982.Contig1	ID_1566	0	-1.33	-4	-3.25			1	Unigene11205	ID_2189	0
	1	Unigene4661	ID_3781	0	-0.5	-3.33	-4.82												1	Unigene7245	ID_4207	0	-1.46	3.11	2.56			1	Unigene15851	ID_2524	0	1.23	-4.04	-1.81			1	CL7007.Contig1	ID_1573	0	0.44	-1.47	-1.3			1	Unigene11228	ID_2192	0
	1	Unigene470	ID_3792	0	-0.17	-1.27	-2.06												1	Unigene7295	ID_4212	0	-1.53	0.67	0.76			1	Unigene1589	ID_2529	0	0.02	-1.23	-0.51			1	CL7106.Contig1	ID_1587	0	0.46	-3.24	-4.32			1	Unigene11266	ID_2194	0
	1	Unigene4795	ID_3812	0	-0.93	-2.48	-4.99												1	Unigene7620	ID_4253	0	-1	2.17	1.23			1	Unigene1591	ID_2533	0	-0.28	-3.95	-1.61			1	CL7108.Contig1	ID_1588	0	0.3	-1.74	-1.51			1	Unigene11381	ID_2205	0
	1	Unigene4800	ID_3814	0	-1.01	-3.67	-4.3												1	Unigene7919	ID_4282	0	-2.32	1.93	1.17			1	Unigene1594	ID_2536	0	-0.31	-2.56	-1.86			1	CL7371.Contig3	ID_1632	0	0.3	-1.41	-1.58			1	Unigene115	ID_2218	0
	1	Unigene4919	ID_3837	0	-1.18	-1.97	-3.32												1	Unigene8009	ID_4290	0	-1.27	1.79	0.9			1	Unigene16007	ID_2541	0	0.37	-3.1	-1.87			1	CL7455.Contig1	ID_1647	0	0.28	-1.05	-1.37			1	Unigene12331	ID_2276	0
	1	Unigene5139	ID_3875	0	-0.8	-1.06	-2.04												1	Unigene8182	ID_4316	0	-1.64	2.29	1.92			1	Unigene1606	ID_2547	0	-0.54	-3.01	-1.91			1	CL748.Contig2	ID_1650	0	0.15	-1.79	-2.3			1	Unigene12601	ID_2293	0
	1	Unigene5142	ID_3877	0	-0.56	-1.44	-1.44												1	Unigene8434	ID_4353	0	-1.11	1.16	1.85			1	Unigene16574	ID_2591	0	0.22	-3.4	-1.95			1	CL7583.Contig1	ID_1670	0	0.36	-3.44	-3.53			1	Unigene13537	ID_2361	0
	1	Unigene5206	ID_3887	0	-0.69	-0.92	-1.76												1	Unigene8791	ID_4391	0	-1.79	1.19	0.73			1	Unigene16765	ID_2605	0	0.2	-2.07	-0.99			1	CL7629.Contig1	ID_1687	0	0.3	-1.9	-2			1	Unigene13768	ID_2385	0
	1	Unigene5231	ID_3892	0	-0.67	-1.53	-1.76												1	Unigene8918	ID_4412	0	-1.88	4.95	3.62			1	Unigene16780	ID_2608	0	-0.4	-2.61	-1.57			1	CL7680.Contig1	ID_1693	0	-0.47	-2.31	-2.21			1	Unigene13824	ID_2388	0
	1	Unigene5586	ID_3948	0	-0.82	-2.31	-2.65												1	Unigene9111	ID_4438	0	-0.48	0.72	1.27			1	Unigene1768	ID_2660	0	0.07	-1.64	-0.91			1	CL7680.Contig2	ID_1694	0	0.28	-2.35	-3.82			1	Unigene1392	ID_2403	0
	1	Unigene5812	ID_3976	0	-0.28	-0.73	-1.36												1	Unigene9605	ID_4480	0	-2.09	3.5	3.17			1	Unigene17755	ID_2663	0	-0.45	-2.21	-1.08			1	CL7710.Contig1	ID_1700	0	-0.16	-1.46	-1.88			1	Unigene14717	ID_2449	0
	1	Unigene5854	ID_3986	0	-0.73	-1.63	-1.83												1	Unigene9937	ID_4508	0	-1.23	3.51	2.65			1	Unigene17945	ID_2679	0	1.56	-3.59	-1.58			1	CL7736.Contig1	ID_1705	0	-0.72	-4.99	-5.98			1	Unigene14815	ID_2453	0
	1	Unigene5866	ID_3988	0	-1.85	-4.55	-7.22																					1	Unigene1803	ID_2687	0	-0.22	-3.51	-1.62			1	CL7769.Contig1	ID_1712	0	0.07	-1.43	-1.93			1	Unigene14886	ID_2457	0
	1	Unigene6005	ID_4004	0	-0.47	-2.04	-4.09																					1	Unigene1820	ID_2697	0	0.34	-2.32	-1.05			1	CL7835.Contig1	ID_1723	0	-0.43	-3.48	-3.95			1	Unigene1528	ID_2484	0
	1	Unigene6099	ID_4026	0	-1.37	-4.13	-4.77																					1	Unigene18242	ID_2701	0	-0.48	-3.58	-2.26			1	CL7853.Contig1	ID_1725	0	-1.9	-7.37	-7.37			1	Unigene15488	ID_2496	0
	1	Unigene6228	ID_4047	0	-0.27	-1.67	-2.32																					1	Unigene18267	ID_2706	0	-1.42	-4.36	-2.78			1	CL7868.Contig1	ID_1729	0	-0.45	-3.11	-2.52			1	Unigene1600	ID_2542	0
	1	Unigene6236	ID_4048	0	-1.73	-2.67	-4.05																					1	Unigene1848	ID_2722	0	0.18	-2.46	-0.87			1	CL7877.Contig1	ID_1733	0	-0.35	-2.02	-2.35			1	Unigene1604	ID_2545	0
	1	Unigene6298	ID_4062	0	-1.42	-3.26	-3.26																					1	Unigene2065	ID_2858	0	0.91	-2.25	-0.95			1	CL7973.Contig1	ID_1748	0	0.04	-1.71	-1.4			1	Unigene16498	ID_2587	0
	1	Unigene6454	ID_4083	0	-0.54	-1.51	-2.71																					1	Unigene2076	ID_2863	0	1.26	-4.09	-1.43			1	CL8071.Contig1	ID_1766	0	-0.29	-1.02	-1.06			1	Unigene1729	ID_2639	0
	1	Unigene6757	ID_4135	0	-0.59	-1.15	-2.21																					1	Unigene21073	ID_2880	0	0.98	-5.97	-2.52			1	CL8251.Contig1	ID_1808	0	-0.08	-2.17	-1.92			1	Unigene17304	ID_2640	0
	1	Unigene6878	ID_4150	0	-0.16	-1.58	-2.5																					1	Unigene21251	ID_2893	0	-0.08	-3.13	-1.96			1	CL8432.Contig1	ID_1836	0	-0.17	-1.06	-1.15			1	Unigene17599	ID_2654	0
	1	Unigene7137	ID_4192	0	-0.23	-1.49	-2.29																					1	Unigene2143	ID_2901	0	-0.28	-2.67	-1.1			1	CL8437.Contig1	ID_1837	0	0.71	-2.5	-1.91			1	Unigene1800	ID_2683	0
	1	Unigene7153	ID_4195	0	-0.66	-1.85	-2.49																					1	Unigene2153	ID_2905	0	-0.18	-2.44	-0.84			1	CL8459.Contig1	ID_1838	0	-0.6	-3.33	-3.48			1	Unigene1872	ID_2736	0
	1	Unigene7354	ID_4217	0	0.07	-2.21	-4.8																					1	Unigene21873	ID_2921	0	0.22	-2.71	-1.33			1	CL8461.Contig1	ID_1839	0	0.67	-4.64	-3.45			1	Unigene19650	ID_2796	0
	1	Unigene7486	ID_4239	0	-0.18	-1.4	-2.48																					1	Unigene2199	ID_2929	0	-0.44	-1.58	-0.86			1	CL8520.Contig1	ID_1842	0	0.12	-1.23	-1.09			1	Unigene19930	ID_2813	0
	1	Unigene7519	ID_4243	0	-0.12	-1.51	-2.49																					1	Unigene2252	ID_2962	0	0.19	-1.81	-0.52			1	CL8587.Contig2	ID_1862	0	-0.95	-4.14	-4.14			1	Unigene20101	ID_2825	0
	1	Unigene7540	ID_4246	0	-1.51	-4.21	-4.63																					1	Unigene2300	ID_2984	0	0.03	-2.36	-1.33			1	CL8694.Contig1	ID_1873	0	-0.39	-4.28	-3.79			1	Unigene20271	ID_2838	0
	1	Unigene7669	ID_4258	0	-2.13	-3.92	-4.84																					1	Unigene2332	ID_3008	0	-0.38	-1.61	-0.91			1	CL8783.Contig1	ID_1889	0	-0.3	-7.69	-7.69			1	Unigene20333	ID_2840	0
	1	Unigene8864	ID_4404	0	-0.65	-3.51	-4.93																					1	Unigene23401	ID_3014	0	0.46	-3.72	-2.6			1	CL8825.Contig1	ID_1897	0	0.44	-1.49	-1.79			1	Unigene2043	ID_2846	0
	1	Unigene9007	ID_4424	0	-0.48	-3.1	-5.7																					1	Unigene2376	ID_3032	0	0.61	-3	-1.64			1	CL8874.Contig1	ID_1903	0	0.41	-2.36	-2.39			1	Unigene2044	ID_2847	0
	1	Unigene9097	ID_4436	0	0.02	-0.94	-1.67																					1	Unigene24302	ID_3063	0	0.22	-4.35	-1.18			1	CL8874.Contig2	ID_1904	0	-0.35	-1.58	-1.7			1	Unigene2171	ID_2914	0
	1	Unigene9432	ID_4465	0	-1.55	-3.06	-4.1																					1	Unigene24950	ID_3092	0	0.76	-2.43	-1.31			1	CL8879.Contig1	ID_1905	0	0.15	-1.85	-2.57			1	Unigene22211	ID_2940	0
																												1	Unigene2503	ID_3097	0	0.4	-1.97	-0.99			1	CL89.Contig1	ID_1911	0	-0.23	-1.54	-1.91			1	Unigene2229	ID_2946	0
																												1	Unigene25638	ID_3117	0	0.52	-5.24	-3.66			1	CL89.Contig2	ID_1912	0	0.58	-1.44	-2.16			1	Unigene23309	ID_3005	0
																												1	Unigene2576	ID_3127	0	-0.74	-2.59	-1.94			1	CL9048.Contig1	ID_1936	0	-0.08	-1.84	-2.64			1	Unigene2366	ID_3023	0
																												1	Unigene25777	ID_3129	0	0.89	-2.05	-1			1	CL9149.Contig3	ID_1949	0	0.02	-3.48	-3.06			1	Unigene23703	ID_3026	0
																												1	Unigene26135	ID_3146	0	-0.14	-2.82	-1.27			1	CL9152.Contig1	ID_1950	0	0	-3.74	-3.56			1	Unigene2384	ID_3036	0
																												1	Unigene27305	ID_3206	0	-0.05	-4.76	-2.58			1	CL9155.Contig1	ID_1953	0	-0.35	-2.89	-2.71			1	Unigene2389	ID_3039	0
																												1	Unigene28309	ID_3258	0	0.01	-5.56	-3.61			1	CL9233.Contig2	ID_1967	0	-0.87	-3.4	-2.63			1	Unigene2392	ID_3040	0
																												1	Unigene2862	ID_3269	0	0.16	-1.35	-0.52			1	CL9284.Contig1	ID_1977	0	-0.9	-3.74	-4.33			1	Unigene2393	ID_3043	0
																												1	Unigene2863	ID_3271	0	-0.22	-2.07	-1.36			1	CL9330.Contig1	ID_1986	0	0	-8.93	-8.36			1	Unigene2423	ID_3057	0
																												1	Unigene3103	ID_3387	0	0.98	-2.74	-1.18			1	CL9371.Contig1	ID_1991	0	0.26	-2.29	-1.72			1	Unigene2439	ID_3067	0
																												1	Unigene3122	ID_3390	0	0.07	-2.84	-1.41			1	CL9392.Contig1	ID_1996	0	0.26	-5.88	-6.14			1	Unigene2458	ID_3073	0
																												1	Unigene31965	ID_3415	0	-0.82	-3.86	-2.55			1	CL9407.Contig1	ID_1999	0	0.32	-2.78	-2.41			1	Unigene2470	ID_3079	0
																												1	Unigene3228	ID_3434	0	-0.68	-3.34	-2.35			1	CL9475.Contig1	ID_2011	0	-0.26	-2.04	-1.73			1	Unigene2477	ID_3082	0
																												1	Unigene32546	ID_3443	0	0.56	-2.14	-1.47			1	CL9498.Contig1	ID_2013	0	1.34	-5.87	-6.15			1	Unigene24931	ID_3090	0
																												1	Unigene32746	ID_3458	0	0.4	-1.6	-0.66			1	CL9565.Contig2	ID_2024	0	-0.38	-5.38	-4.84			1	Unigene2611	ID_3145	0
																												1	Unigene35719	ID_3550	0	-1.14	-5.6	-3.92			1	CL9608.Contig1	ID_2031	0	0.06	-3.42	-4.56			1	Unigene26253	ID_3151	0
																												1	Unigene3583	ID_3556	0	0.41	-2.72	-1.21			1	CL9679.Contig1	ID_2042	0	0.48	-2.61	-2.56			1	Unigene26295	ID_3152	0
																												1	Unigene3603	ID_3569	0	1.05	-2.46	-1.24			1	CL9938.Contig1	ID_2078	0	-0.29	-1.57	-1.2			1	Unigene2645	ID_3157	0
																												1	Unigene3612	ID_3571	0	-3.04	-9.68	-7.37			1	Unigene10144	ID_2096	0	-0.36	-4.85	-3.68			1	Unigene2650	ID_3163	0
																												1	Unigene3717	ID_3589	0	-0.38	-2.24	-1.26			1	Unigene10307	ID_2113	0	-0.89	-6.16	-5.74			1	Unigene27118	ID_3195	0
																												1	Unigene3796	ID_3606	0	-0.84	-2.71	-2.06			1	Unigene10505	ID_2126	0	-0.11	-2.16	-2.34			1	Unigene27595	ID_3220	0
																												1	Unigene3870	ID_3621	0	-0.22	-2.72	-1.38			1	Unigene10711	ID_2142	0	0.28	-2.24	-2.29			1	Unigene27876	ID_3236	0
																												1	Unigene3880	ID_3626	0	0.11	-1.1	-0.76			1	Unigene10761	ID_2147	0	-0.18	-2.02	-2.24			1	Unigene2787	ID_3237	0
																												1	Unigene3889	ID_3628	0	0.71	-5.88	-2.63			1	Unigene10836	ID_2153	0	-0.88	-2.84	-2.98			1	Unigene2789	ID_3239	0
																												1	Unigene3905	ID_3635	0	-0.04	-1.89	-1.12			1	Unigene10841	ID_2155	0	1.58	-5.06	-5.72			1	Unigene2818	ID_3255	0
																												1	Unigene4021	ID_3659	0	0.2	-3.08	-1.99			1	Unigene10965	ID_2168	0	0.35	-1.14	-2.18			1	Unigene2856	ID_3267	0
																												1	Unigene4055	ID_3667	0	-0.33	-2.05	-0.85			1	Unigene11088	ID_2177	0	0.53	-3.04	-2.16			1	Unigene2886	ID_3280	0
																												1	Unigene4212	ID_3691	0	0.47	-1.54	-1.04			1	Unigene11389	ID_2206	0	0.81	-2.16	-3.39			1	Unigene2930	ID_3301	0
																												1	Unigene4271	ID_3706	0	0.44	-1.13	-0.47			1	Unigene11528	ID_2212	0	-0.16	-2.72	-2.46			1	Unigene2939	ID_3304	0
																												1	Unigene4303	ID_3712	0	0.04	-3.38	-1.91			1	Unigene1246	ID_2286	0	0.27	-1.49	-2.11			1	Unigene2993	ID_3334	0
																												1	Unigene4356	ID_3727	0	0.92	-3.54	-1.7			1	Unigene1250	ID_2288	0	0.43	-2.24	-3.73			1	Unigene29975	ID_3336	0
																												1	Unigene4420	ID_3739	0	0.46	-5.76	-3.64			1	Unigene13142	ID_2335	0	-0.47	-3.12	-2.51			1	Unigene3006	ID_3340	0
																												1	Unigene4432	ID_3742	0	0.11	-2.06	-1.08			1	Unigene13236	ID_2343	0	-0.14	-1.55	-1.77			1	Unigene3037	ID_3354	0
																												1	Unigene4733	ID_3800	0	0	-1.97	-1.21			1	Unigene13480	ID_2354	0	0.49	-2	-2			1	Unigene3083	ID_3377	0
																												1	Unigene4785	ID_3809	0	-0.34	-2.74	-1.26			1	Unigene13496	ID_2356	0	-0.32	-4.47	-4.51			1	Unigene3186	ID_3411	0
																												1	Unigene4852	ID_3827	0	0.39	-2.16	-1.29			1	Unigene13522	ID_2359	0	-0.14	-5.19	-4.28			1	Unigene3218	ID_3430	0
																												1	Unigene4966	ID_3848	0	0.26	-1.56	-0.77			1	Unigene13530	ID_2360	0	0.24	-4.61	-5.15			1	Unigene3223	ID_3431	0
																												1	Unigene4979	ID_3851	0	-0.25	-2.3	-0.8			1	Unigene13559	ID_2363	0	-1.19	-4.82	-5.4			1	Unigene32553	ID_3444	0
																												1	Unigene5228	ID_3891	0	-0.06	-1.74	-1.18			1	Unigene13828	ID_2389	0	1.4	-3.17	-4.97			1	Unigene32597	ID_3447	0
																												1	Unigene5382	ID_3919	0	0.18	-3.06	-0.88			1	Unigene13879	ID_2398	0	-1.04	-3.38	-3.38			1	Unigene3259	ID_3448	0
																												1	Unigene5559	ID_3940	0	0.33	-1.7	-0.95			1	Unigene14346	ID_2428	0	0.76	-2.25	-3.7			1	Unigene32672	ID_3453	0
																												1	Unigene5584	ID_3947	0	0.35	-1.31	-0.51			1	Unigene14471	ID_2435	0	1.21	-4.44	-4.03			1	Unigene3293	ID_3465	0
																												1	Unigene5693	ID_3963	0	0.35	-5.22	-2.92			1	Unigene15263	ID_2480	0	-0.81	-3.7	-2.85			1	Unigene3295	ID_3466	0
																												1	Unigene5836	ID_3983	0	0.96	-4.06	-1.62			1	Unigene15302	ID_2485	0	-0.03	-1.7	-1.37			1	Unigene3321	ID_3474	0
																												1	Unigene5869	ID_3989	0	-1.38	-4.96	-3.54			1	Unigene15656	ID_2510	0	0.32	-1.86	-3.44			1	Unigene33538	ID_3482	0
																												1	Unigene6008	ID_4005	0	-0.12	-4.28	-3.01			1	Unigene15707	ID_2514	0	-0.4	-2.06	-2.1			1	Unigene34992	ID_3527	0
																												1	Unigene605	ID_4014	0	-0.07	-2.89	-1.09			1	Unigene15723	ID_2515	0	-0.32	-1.97	-2.32			1	Unigene3587	ID_3560	0
																												1	Unigene6190	ID_4040	0	0.24	-1.99	-1.13			1	Unigene15852	ID_2525	0	-0.61	-2.51	-2.21			1	Unigene3591	ID_3564	0
																												1	Unigene6201	ID_4041	0	0.76	-3.64	-1.97			1	Unigene15906	ID_2531	0	1.09	-2.28	-4.11			1	Unigene36074	ID_3570	0
																												1	Unigene621	ID_4045	0	0.42	-2.91	-1.73			1	Unigene1597	ID_2537	0	-0.38	-2.97	-2.74			1	Unigene3640	ID_3575	0
																												1	Unigene6398	ID_4075	0	0.79	-2.71	-1.19			1	Unigene16092	ID_2550	0	-1.21	-3.82	-3.62			1	Unigene3743	ID_3598	0
																												1	Unigene6589	ID_4108	0	-0.14	-1.82	-0.76			1	Unigene1634	ID_2571	0	0.71	-7.48	-6.37			1	Unigene3821	ID_3609	0
																												1	Unigene6861	ID_4146	0	-0.47	-1.53	-1.12			1	Unigene16486	ID_2585	0	0.01	-1.7	-1.7			1	Unigene3873	ID_3623	0
																												1	Unigene6919	ID_4156	0	0.1	-3.48	-1.49			1	Unigene16609	ID_2593	0	-0.17	-3.31	-2.72			1	Unigene3952	ID_3646	0
																												1	Unigene6980	ID_4168	0	-1.35	-4.61	-3.02			1	Unigene1666	ID_2599	0	-0.67	-11.85	-13.16			1	Unigene4028	ID_3661	0
																												1	Unigene6985	ID_4170	0	-0.25	-3.33	-1.75			1	Unigene1698	ID_2617	0	0.61	-3.04	-3.62			1	Unigene4171	ID_3684	0
																												1	Unigene7018	ID_4173	0	0.77	-5.45	-2.21			1	Unigene17096	ID_2622	0	0.11	-1.78	-1.73			1	Unigene4219	ID_3695	0
																												1	Unigene7052	ID_4178	0	0.01	-2.01	-0.99			1	Unigene17203	ID_2633	0	-0.41	-3.87	-3.37			1	Unigene4222	ID_3697	0
																												1	Unigene7077	ID_4183	0	-0.15	-6.78	-4.13			1	Unigene1764	ID_2658	0	0.46	-1.09	-1.88			1	Unigene4237	ID_3700	0
																												1	Unigene7222	ID_4199	0	-0.3	-2.5	-0.92			1	Unigene1784	ID_2671	0	0.26	-1.96	-3.07			1	Unigene4295	ID_3710	0
																												1	Unigene7466	ID_4235	0	0.09	-3.39	-1.73			1	Unigene1788	ID_2676	0	-0.13	-1.62	-1.47			1	Unigene4351	ID_3726	0
																												1	Unigene7635	ID_4255	0	0.05	-3.92	-1.34			1	Unigene1828	ID_2707	0	0.21	-0.89	-1.74			1	Unigene4418	ID_3737	0
																												1	Unigene7686	ID_4260	0	0.11	-1.31	-0.67			1	Unigene182	ID_2708	0	-0.68	-2.48	-1.98			1	Unigene4543	ID_3762	0
																												1	Unigene7760	ID_4270	0	-0.38	-1.93	-0.86			1	Unigene1832	ID_2712	0	0.6	-5.66	-5.26			1	Unigene4566	ID_3767	0
																												1	Unigene7817	ID_4275	0	0.72	-2.68	-0.6			1	Unigene18468	ID_2720	0	-1.3	-4.74	-4.74			1	Unigene4701	ID_3791	0
																												1	Unigene7837	ID_4277	0	-0.38	-2.02	-1.11			1	Unigene1867	ID_2735	0	-0.64	-1.87	-1.62			1	Unigene4789	ID_3811	0
																												1	Unigene8077	ID_4302	0	-0.02	-4.5	-2.13			1	Unigene18838	ID_2746	0	1.41	-3.56	-4.87			1	Unigene4813	ID_3817	0
																												1	Unigene8152	ID_4310	0	-1.15	-3.22	-2.46			1	Unigene1884	ID_2749	0	0.31	-2	-2.78			1	Unigene4827	ID_3822	0
																												1	Unigene8510	ID_4360	0	-0.49	-3.95	-2.74			1	Unigene19006	ID_2761	0	0.05	-4.65	-3.81			1	Unigene4884	ID_3831	0
																												1	Unigene858	ID_4367	0	0.43	-1.66	-1.03			1	Unigene19132	ID_2767	0	0.83	-2.71	-4.13			1	Unigene4931	ID_3840	0
																												1	Unigene8780	ID_4389	0	-0.23	-3.66	-1.34			1	Unigene1916	ID_2769	0	0.38	-1.38	-1.08			1	Unigene4942	ID_3842	0
																												1	Unigene9330	ID_4450	0	-0.43	-3.59	-2.23			1	Unigene19391	ID_2788	0	-0.96	-7.56	-6.74			1	Unigene4947	ID_3844	0
																												1	Unigene9401	ID_4459	0	-0.57	-2.05	-1.43			1	Unigene19886	ID_2810	0	0.48	-3.54	-4.55			1	Unigene4973	ID_3850	0
																												1	Unigene9664	ID_4481	0	-0.23	-2.21	-0.74			1	Unigene19923	ID_2812	0	-0.81	-3.72	-3.49			1	Unigene5207	ID_3888	0
																																					1	Unigene2003	ID_2821	0	0.62	-3.26	-3.16			1	Unigene5242	ID_3893	0
																																					1	Unigene2005	ID_2822	0	0.35	-1.32	-2.04			1	Unigene5257	ID_3896	0
																																					1	Unigene20137	ID_2828	0	-1.26	-5.32	-4.43			1	Unigene5384	ID_3920	0
																																					1	Unigene2024	ID_2836	0	-0.18	-1.21	-0.96			1	Unigene5437	ID_3925	0
																																					1	Unigene2027	ID_2839	0	-0.78	-2.74	-2.21			1	Unigene5475	ID_3930	0
																																					1	Unigene20367	ID_2841	0	0.88	-4.75	-4.29			1	Unigene5490	ID_3931	0
																																					1	Unigene20647	ID_2854	0	0.57	-3.72	-2.93			1	Unigene5666	ID_3958	0
																																					1	Unigene20755	ID_2862	0	0.51	-2.56	-2.89			1	Unigene5815	ID_3977	0
																																					1	Unigene2083	ID_2870	0	0.21	-1.01	-1.42			1	Unigene5849	ID_3984	0
																																					1	Unigene20854	ID_2872	0	-0.29	-4.61	-4.61			1	Unigene6068	ID_4016	0
																																					1	Unigene20935	ID_2876	0	-0.32	-5.01	-4.45			1	Unigene6088	ID_4020	0
																																					1	Unigene21078	ID_2881	0	0.13	-2.85	-2.36			1	Unigene6098	ID_4025	0
																																					1	Unigene2111	ID_2885	0	0.03	-1.9	-2.02			1	Unigene6237	ID_4049	0
																																					1	Unigene21475	ID_2902	0	-0.16	-6.62	-5.31			1	Unigene6326	ID_4065	0
																																					1	Unigene2193	ID_2924	0	-0.57	-2.08	-1.76			1	Unigene6438	ID_4080	0
																																					1	Unigene22303	ID_2947	0	-1.91	-5.29	-5.29			1	Unigene6465	ID_4086	0
																																					1	Unigene2279	ID_2977	0	0	-2.1	-1.62			1	Unigene6573	ID_4105	0
																																					1	Unigene2310	ID_2989	0	0.72	-2.86	-2.16			1	Unigene6645	ID_4114	0
																																					1	Unigene23173	ID_2994	0	1.44	-3.62	-4.85			1	Unigene6815	ID_4139	0
																																					1	Unigene23264	ID_2999	0	-0.72	-5.59	-5.02			1	Unigene6819	ID_4140	0
																																					1	Unigene23288	ID_3002	0	-0.04	-5.08	-5.65			1	Unigene6822	ID_4141	0
																																					1	Unigene23569	ID_3019	0	-0.26	-2.89	-4.17			1	Unigene6971	ID_4167	0
																																					1	Unigene241	ID_3054	0	0.57	-1.8	-1.67			1	Unigene7229	ID_4201	0
																																					1	Unigene2443	ID_3068	0	0.29	-2.31	-2.44			1	Unigene7237	ID_4205	0
																																					1	Unigene24770	ID_3081	0	-0.64	-6.14	-6.14			1	Unigene7262	ID_4208	0
																																					1	Unigene2479	ID_3085	0	0.56	-1.79	-1.4			1	Unigene7339	ID_4214	0
																																					1	Unigene2499	ID_3095	0	-0.22	-1.33	-1.33			1	Unigene7388	ID_4222	0
																																					1	Unigene25088	ID_3100	0	-1.5	-4.89	-5.47			1	Unigene7433	ID_4231	0
																																					1	Unigene25766	ID_3126	0	0.87	-3.09	-3.5			1	Unigene7777	ID_4271	0
																																					1	Unigene25772	ID_3128	0	-0.46	-3.39	-3.17			1	Unigene7984	ID_4286	0
																																					1	Unigene2624	ID_3150	0	-0.5	-4.66	-3.74			1	Unigene8181	ID_4315	0
																																					1	Unigene2656	ID_3166	0	-0.55	-1.55	-1.43			1	Unigene8300	ID_4332	0
																																					1	Unigene2666	ID_3169	0	-0.52	-3.09	-3.28			1	Unigene8345	ID_4337	0
																																					1	Unigene2697	ID_3190	0	0.12	-1.27	-1.41			1	Unigene8349	ID_4339	0
																																					1	Unigene27797	ID_3233	0	-0.77	-3.57	-3.37			1	Unigene8364	ID_4343	0
																																					1	Unigene28355	ID_3260	0	-1.27	-6.21	-6.21			1	Unigene8565	ID_4364	0
																																					1	Unigene2838	ID_3262	0	0.13	-2.42	-2.24			1	Unigene8751	ID_4388	0
																																					1	Unigene28863	ID_3279	0	0.66	-1.37	-2.43			1	Unigene8786	ID_4390	0
																																					1	Unigene288	ID_3283	0	0.45	-3.28	-5.05			1	Unigene8856	ID_4403	0
																																					1	Unigene28935	ID_3285	0	0.16	-2.73	-2.66			1	Unigene8982	ID_4420	0
																																					1	Unigene2910	ID_3293	0	0.42	-1.5	-1.31			1	Unigene9259	ID_4446	0
																																					1	Unigene2946	ID_3307	0	0.5	-1.57	-1.42			1	Unigene9354	ID_4451	0
																																					1	Unigene30078	ID_3341	0	0.49	-3.76	-3.76			1	Unigene9426	ID_4464	0
																																					1	Unigene30259	ID_3349	0	-0.11	-1.6	-1.96			1	Unigene9508	ID_4470	0
																																					1	Unigene3079	ID_3376	0	0.39	-1.5	-1.53			1	Unigene9557	ID_4474	0
																																					1	Unigene3125	ID_3392	0	0.53	-3.06	-3.75			1	Unigene9763	ID_4489	0
																																					1	Unigene3200	ID_3418	0	0.06	-1.48	-1.86			1	Unigene9766	ID_4490	0
																																					1	Unigene32382	ID_3438	0	-1.13	-3.53	-3.75
																																					1	Unigene3289	ID_3464	0	-0.55	-2.89	-2.41
																																					1	Unigene33466	ID_3480	0	-0.29	-1.92	-2.24
																																					1	Unigene3393	ID_3497	0	-0.46	-2.14	-2.04
																																					1	Unigene34050	ID_3503	0	0.05	-2.38	-3.56
																																					1	Unigene3448	ID_3517	0	0.85	-2.63	-3.39
																																					1	Unigene3503	ID_3531	0	0.31	-2.41	-2.48
																																					1	Unigene35264	ID_3538	0	-0.87	-2.78	-2.56
																																					1	Unigene3529	ID_3539	0	-0.39	-6.07	-6.49
																																					1	Unigene3534	ID_3542	0	0.4	-0.9	-1.42
																																					1	Unigene3718	ID_3590	0	-0.94	-6	-5.47
																																					1	Unigene3731	ID_3596	0	-0.66	-3.29	-3.1
																																					1	Unigene3876	ID_3625	0	0.01	-4.75	-4.16
																																					1	Unigene3943	ID_3645	0	-2.26	-7.3	-7.3
																																					1	Unigene4049	ID_3666	0	0.27	-2.34	-1.82
																																					1	Unigene4087	ID_3674	0	-0.29	-6.13	-4.87
																																					1	Unigene4130	ID_3678	0	0.37	-2.82	-2.08
																																					1	Unigene4190	ID_3687	0	-0.11	-1.04	-1.36
																																					1	Unigene4232	ID_3699	0	-1.56	-7.2	-5.78
																																					1	Unigene4304	ID_3713	0	-0.09	-1.99	-1.66
																																					1	Unigene4374	ID_3729	0	-0.8	-8.77	-6.79
																																					1	Unigene4595	ID_3771	0	0.53	-1.4	-1.72
																																					1	Unigene4629	ID_3775	0	0.78	-1.77	-3.1
																																					1	Unigene4669	ID_3784	0	-0.54	-3.35	-2.91
																																					1	Unigene4756	ID_3805	0	-0.21	-2.03	-1.67
																																					1	Unigene4808	ID_3816	0	-0.61	-2.2	-1.84
																																					1	Unigene4850	ID_3826	0	-0.53	-2.03	-2.08
																																					1	Unigene5135	ID_3874	0	-0.19	-1.24	-1.58
																																					1	Unigene5151	ID_3880	0	0.29	-1.65	-2.29
																																					1	Unigene5156	ID_3881	0	0.53	-1.66	-1.21
																																					1	Unigene5325	ID_3910	0	-0.75	-3.01	-2.8
																																					1	Unigene5364	ID_3914	0	0.27	-1.03	-1.06
																																					1	Unigene5442	ID_3928	0	-1.34	-4.97	-4.38
																																					1	Unigene5542	ID_3936	0	-1.51	-5.14	-4.57
																																					1	Unigene5543	ID_3937	0	-0.04	-1	-1.12
																																					1	Unigene5603	ID_3950	0	-0.4	-2.72	-3.49
																																					1	Unigene5699	ID_3964	0	0.37	-1.3	-1.67
																																					1	Unigene5744	ID_3969	0	0.23	-3.87	-4.19
																																					1	Unigene5891	ID_3991	0	0.21	-1.33	-1.47
																																					1	Unigene6038	ID_4010	0	-0.09	-2.39	-2.19
																																					1	Unigene6069	ID_4017	0	-0.88	-2.83	-2.58
																																					1	Unigene6090	ID_4022	0	-0.22	-2.04	-2.1
																																					1	Unigene6279	ID_4057	0	0.43	-1.27	-1.86
																																					1	Unigene6345	ID_4068	0	-0.56	-3.02	-3.61
																																					1	Unigene6550	ID_4100	0	-0.75	-2.07	-1.85
																																					1	Unigene6638	ID_4113	0	-0.4	-2.04	-2.04
																																					1	Unigene6659	ID_4119	0	-0.32	-5.42	-5.66
																																					1	Unigene6869	ID_4147	0	-0.24	-2.05	-2.01
																																					1	Unigene6891	ID_4153	0	0.8	-2.22	-3.98
																																					1	Unigene6939	ID_4158	0	-0.94	-2.23	-2.05
																																					1	Unigene7016	ID_4172	0	-0.81	-2.75	-2.66
																																					1	Unigene7286	ID_4211	0	-0.66	-2.16	-2.21
																																					1	Unigene7416	ID_4228	0	-0.06	-3.31	-3.7
																																					1	Unigene7491	ID_4240	0	-0.69	-10.53	-8.96
																																					1	Unigene7613	ID_4252	0	-0.93	-5.48	-4.44
																																					1	Unigene7953	ID_4285	0	-0.77	-3.37	-3.27
																																					1	Unigene8055	ID_4297	0	0.17	-1.87	-1.52
																																					1	Unigene8075	ID_4300	0	0.49	-2.04	-2.55
																																					1	Unigene810	ID_4305	0	-0.88	-2.5	-1.98
																																					1	Unigene832	ID_4336	0	0.43	-2.05	-1.67
																																					1	Unigene8365	ID_4344	0	-0.8	-4.65	-4.23
																																					1	Unigene8647	ID_4375	0	1.37	-4.27	-4.27
																																					1	Unigene8670	ID_4378	0	0.19	-2.83	-3.55
																																					1	Unigene869	ID_4382	0	-1.9	-7.33	-7.62
																																					1	Unigene873	ID_4386	0	-0.4	-2.91	-2.27
																																					1	Unigene8808	ID_4396	0	0.74	-3.21	-4.43
																																					1	Unigene8852	ID_4402	0	-0.64	-3.82	-3.07
																																					1	Unigene93	ID_4458	0	-0.88	-3.2	-2.66
																																					1	Unigene9474	ID_4468	0	-0.19	-2.19	-2.57
																																					1	Unigene9723	ID_4484	0	-0.43	-3.11	-3.06
																																					1	Unigene9730	ID_4486	0	0.72	-2.11	-3.74
																																					1	Unigene9742	ID_4488	0	-0.22	-3.6	-2.82
																																					1	Unigene9934	ID_4507	0	0.76	-3.11	-3.3
[truncated: 85 more columns]

## Sheet: B 
The development-specific gene clusters																																					The internode-specific gene clusters
Gene Table for Profile 4 (0.0,-1.0,-2.0,-3.0)									Gene Table for Profile 17 (0.0,0.0,2.0,1.0)									Gene Table for Profile 18 (0.0,1.0,-1.0,-1.0)									Gene Table for Profile 25 (0.0,1.0,2.0,3.0)											Gene Table for Profile 4 (0.0,-1.0,-1.0)
Num. Genes Expected	Num. Genes Assigned	P-Value	Significant						Num. Genes Expected	Num. Genes Assigned	P-Value	Significant						Num. Genes Expected	Num. Genes Assigned	P-Value	Significant						Num. Genes Expected	Num. Genes Assigned	P-Value	Significant								Num. Genes Expected	Num. Genes Assigned	P-Value	Significant
27	13.5	0.00065	(significant)						28	13.3	0.00024	(significant)						25	13.3	0.0024	(significant)						24	13.5	0.0055	(significant)								130	101.3	0.0012	(significant)
-------									-------									-------									-------											-------
Selected	Weight	miRNA	SPOT	G1M	G2M	G3M	G4M		Selected	Weight	miRNA	SPOT	G1M	G2M	G3M	G4M		Selected	Weight	miRNA	SPOT	G1M	G2M	G3M	G4M		Selected	Weight	miRNA	SPOT	G1M	G2M	G3M	G4M				Selected	Weight	miRNA	SPOT	G3T	G3M	G3B
	1	MIR1092	ID_45	0	-1.13	-1.36	-1.89			1	MIR156	ID_166	0	357.02	1197.98	711.44			1	MIR1083	ID_38	0	53.53	-125.66	-119.27			1	MIR1026	ID_2	0	178.35	480.33	483.22					1	MIR1023	ID_0	0	-1.33	-0.99
	1	MIR1098	ID_48	0	-4.48	-9.04	-9.19			1	MIR158	ID_168	0	-0.94	67.51	42.24			1	MIR1088	ID_42	0	1.18	-1.53	-2.27			1	MIR1168	ID_102	0	0	1.66	3.65					1	MIR1044	ID_14	0	-4.36	-4.04
	1	MIR1222	ID_113	0	-8.85	-33.59	-31.77			1	MIR164	ID_174	0	72.38	1476.69	1411.56			1	MIR1109	ID_54	0	1.97	-2.11	-3.19			1	MIR1211	ID_106	0	0.31	0.59	1.92					1	MIR1051	ID_18	0	-1.48	-1.4
	1	MIR1318	ID_119	0	-9.66	-15.78	-19.42			1	MIR172	ID_182	0	1465.57	6389.64	2947.25			1	MIR1112	ID_57	0	1.38	-0.86	-0.94			1	MIR1523	ID_156	0	5854.26	15370.6	14972.2					1	MIR1052	ID_19	0	-1.01	-1.01
	1	MIR1424	ID_122	0	-3.64	-17.77	-17.5			1	MIR1846	ID_184	0	0.05	1.05	1			1	MIR1124	ID_66	0	4.11	-4.19	-5.77			1	MIR167	ID_177	0	23.44	548.56	1149.91					1	MIR1078	ID_34	0	-2.11	-2.34
	1	MIR1432	ID_129	0	-8.87	-14.42	-18.12			1	MIR1851	ID_187	0	0.14	1.88	1.16			1	MIR1436	ID_132	0	2.56	-5.6	-5.89			1	MIR1869	ID_204	0	0.24	5476.93	7390.81					1	MIR1079	ID_35	0	-2.26	-2.26
	1	MIR1520	ID_154	0	0.01	-1.08	-1.27			1	MIR1855	ID_191	0	-0.01	2.63	0.83			1	MIR162	ID_172	0	66.96	-89.6	-100.72			1	MIR2094	ID_237	0	10.25	21.99	21.71					1	MIR1091	ID_44	0	-10.51	-9.54
	1	MIR1527	ID_159	0	-12.27	-20.23	-38.98			1	MIR2118	ID_251	0	0.07	1.43	0.99			1	MIR1878	ID_212	0	5.56	-2.75	-2.7			1	MIR2199	ID_256	0	2698.66	2525.35	4670.81					1	MIR1103	ID_49	0	-1.17	-1.17
	1	MIR169	ID_179	0	-130.29	-189.69	-223			1	MIR2614	ID_270	0	0	26.51	13.51			1	MIR1917	ID_221	0	1.52	-1.96	-1.96			1	MIR2619	ID_274	0	0	6.63	7.21					1	MIR1105	ID_51	0	-2.65	-2.65
	1	MIR171	ID_181	0	-9.7	-19.8	-18.55			1	MIR2651	ID_292	0	0.96	2.94	1.24			1	MIR2086	ID_229	0	0.97	-1.1	-1.82			1	MIR2911	ID_328	0	34.17	403.78	549.65					1	MIR1106	ID_52	0	-1.09	-1.09
	1	MIR1863	ID_198	0	-24.45	-41.43	-46.64			1	MIR3447	ID_363	0	0.2	1.88	0.58			1	MIR2593	ID_261	0	1.08	-2.78	-3.69			1	MIR2918	ID_332	0	0	2.41	2.82					1	MIR1109	ID_54	0	-1.2	-0.88
	1	MIR1873	ID_207	0	-1.75	-3.37	-4.7			1	MIR3463	ID_379	0	1.16	5.05	2.65			1	MIR2678	ID_312	0	0.11	-8.02	-7.93			1	MIR2925	ID_337	0	0	4.59	4.89					1	MIR1118	ID_61	0	-1.03	-1.24
	1	MIR3439	ID_356	0	-0.83	-2.89	-4.24			1	MIR3949	ID_438	0	-0.83	4	1.75			1	MIR2866	ID_318	0	0.3	-1.34	-1.34			1	MIR3443	ID_359	0	0	1.2	1.57					1	MIR1119	ID_62	0	-1.25	-1.17
	1	MIR390	ID_429	0	-6.38	-37.61	-43.09			1	MIR396	ID_444	0	161.62	728.18	374.17			1	MIR2870	ID_320	0	1.28	-1.18	-1.18			1	MIR3462	ID_378	0	0	5.72	6.13					1	MIR1120	ID_63	0	-5.22	-5.22
	1	MIR4340	ID_477	0	-0.26	-0.89	-1.49			1	MIR399	ID_450	0	2.02	10.67	4.1			1	MIR3467	ID_382	0	12.87	-61.46	-61.04			1	MIR3468	ID_383	0	-0.13	3.22	4.34					1	MIR1123	ID_65	0	-16.43	-16.43
	1	MIR4367	ID_498	0	-0.52	-1.34	-1.34			1	MIR4380	ID_512	0	-0.25	1.64	0.51			1	MIR3628	ID_405	0	6.34	-12.65	-12.65			1	MIR3630	ID_407	0	0.96	1.13	1.82					1	MIR1124	ID_66	0	-5.36	-5.38
	1	MIR4398	ID_528	0	-7.32	-9.87	-12.65			1	MIR4403	ID_534	0	-0.05	3.35	1.87			1	MIR3950	ID_440	0	23.43	-80.83	-83.62			1	MIR3979	ID_446	0	-19.52	203.88	262.74					1	MIR1136	ID_75	0	-1.01	-0.85
	1	MIR441	ID_540	0	-0.93	-3.46	-3.46			1	MIR444	ID_547	0	13.22	101.85	74.64			1	MIR415	ID_458	0	10.94	-14.02	-21.39			1	MIR5082	ID_602	0	2.36	4.88	8.14					1	MIR1147	ID_83	0	-2.02	-2.02
	1	MIR5024	ID_566	0	-2.55	-12.11	-12.18			1	MIR5054	ID_576	0	-1.22	123.67	111.36			1	MIR4346	ID_483	0	15.69	-101.71	-102.09			1	MIR774	ID_646	0	2.3	7.64	9.1					1	MIR1150	ID_86	0	-9.51	-8.74
	1	MIR528	ID_632	0	-82.89	-219.23	-208.18			1	MIR5077	ID_598	0	-16.76	1076.47	702.8			1	MIR4371	ID_502	0	0.59	-0.81	-0.84			1	MIR810	ID_655	0	0.68	1.13	1.57					1	MIR1153	ID_89	0	-1.64	-1.39
	1	MIR823	ID_665	0	-33.39	-97.02	-106.87			1	MIR827	ID_669	0	-8.48	43.44	7.99			1	MIR5137	ID_607	0	11.61	-21.57	-17.92			1	MIR869	ID_708	0	-0.16	1.5	2.91					1	MIR1171	ID_104	0	-10.62	-8.94
	1	MIR851	ID_691	0	-79.01	-92.05	-222.4			1	MIR894	ID_710	0	-219.17	725.46	350.11			1	MIR832	ID_674	0	3.59	-1.81	-0.73			1	MN159	ID_890	0	38.44	128.11	274.79					1	MIR1220	ID_111	0	-10.82	-10.82
	1	MIR895	ID_711	0	-15.91	-21.19	-34.97			1	MN46	ID_777	0	0	1.36	0.91			1	MIR835	ID_677	0	1.29	-7.97	-6.97			1	MN218	ID_949	0	0	0.53	1.08					1	MIR1423	ID_121	0	-2.11	-2.18
	1	MIR913	ID_722	0	-0.99	-1.73	-1.81			1	MN86	ID_817	0	0	7.83	4.72			1	MIR845	ID_687	0	25.48	-15.71	-15.8			1	MN242	ID_973	0	-2.04	49.69	64.34					1	MIR1424	ID_122	0	-10.36	-10.35
	1	MN10	ID_741	0	-0.49	-6.77	-10.53			1	MN116	ID_847	0	0	2.26	1.33			1	MIR857	ID_697	0	20.95	-17.3	-21.7														1	MIR1429	ID_127	0	-111.83	-111.83
	1	MN190	ID_921	0	-1.2	-6.6	-6.6			1	MN131	ID_862	0	0.41	1.58	0.75																							1	MIR1439	ID_135	0	-18.38	-18.38
	1	MN314	ID_1045	0	-1.57	-2.59	-2.59			1	MN171	ID_902	0	0	1.13	0.83																							1	MIR1510	ID_145	0	-8.64	-9.78
										1	MN195	ID_926	0	0	1.73	0.99																							1	MIR1512	ID_147	0	-1.17	-1.17
																																							1	MIR1514	ID_149	0	-1.4	-1.4
																																							1	MIR159	ID_169	0	-36.05	-39.15
																																							1	MIR163	ID_173	0	-5.53	-5.53
																																							1	MIR171	ID_181	0	-12.05	-12.65
																																							1	MIR1850	ID_186	0	-2.89	-2.14
																																							1	MIR1858	ID_193	0	-88.04	-85.91
																																							1	MIR1863	ID_198	0	-24.56	-28.85
																																							1	MIR1867	ID_202	0	-1.09	-1.09
																																							1	MIR1871	ID_205	0	-2.88	-2.48
																																							1	MIR1872	ID_206	0	-2.73	-2.73
																																							1	MIR1874	ID_208	0	-1.95	-1.95
																																							1	MIR1886	ID_217	0	-23.37	-23.52
																																							1	MIR1917	ID_221	0	-1.09	-1.09
																																							1	MIR2084	ID_228	0	-21.27	-21.09
																																							1	MIR2091	ID_234	0	-1.01	-1.01
																																							1	MIR2093	ID_236	0	-12.85	-11.47
																																							1	MIR2097	ID_239	0	-2.89	-2.63
																																							1	MIR2109	ID_249	0	-1.17	-1.17
																																							1	MIR2111	ID_250	0	-1197.57	-1211.2
																																							1	MIR2585	ID_258	0	-9.35	-9.35
																																							1	MIR2602	ID_265	0	-1.25	-1.25
																																							1	MIR2616	ID_271	0	-26.63	-23.88
																																							1	MIR2618	ID_273	0	-14.72	-14.72
																																							1	MIR2620	ID_275	0	-2.18	-2.18
																																							1	MIR2630	ID_282	0	-1.64	-1.64
																																							1	MIR2641	ID_288	0	-1.25	-1.25
																																							1	MIR2651	ID_292	0	-31.48	-33.77
																																							1	MIR2665	ID_302	0	-11.08	-11.68
																																							1	MIR2862	ID_314	0	-4.21	-4.12
																																							1	MIR2877	ID_323	0	-2.67	-3.19
																																							1	MIR2919	ID_333	0	-1.79	-1.79
																																							1	MIR2928	ID_339	0	-81.46	-81.46
																																							1	MIR3440	ID_357	0	-5.77	-5.51
																																							1	MIR3448	ID_364	0	-2.1	-1.7
																																							1	MIR3464	ID_380	0	-175.46	-171.96
																																							1	MIR3467	ID_382	0	-39.64	-37.54
																																							1	MIR3476	ID_385	0	-3.52	-3.41
																																							1	MIR3635	ID_412	0	-8.33	-8.33
																																							1	MIR3637	ID_414	0	-2.82	-3.43
																																							1	MIR3696	ID_418	0	-8.57	-8.57
																																							1	MIR3699	ID_419	0	-13.78	-13.78
																																							1	MIR3708	ID_425	0	-2.49	-2.49
																																							1	MIR390	ID_429	0	-39.55	-44.57
																																							1	MIR3946	ID_435	0	-4.14	-4.67
																																							1	MIR401	ID_452	0	-9.24	-10.59
																																							1	MIR4237	ID_471	0	-1.01	-1.01
																																							1	MIR4243	ID_472	0	-1.25	-1.17
																																							1	MIR4343	ID_480	0	-11.84	-12.07
																																							1	MIR4345	ID_482	0	-1.17	-1.17
																																							1	MIR4348	ID_485	0	-16.18	-18.2
																																							1	MIR4361	ID_494	0	-1.17	-1.17
																																							1	MIR4367	ID_498	0	-1.32	-1.32
																																							1	MIR4371	ID_502	0	-1.57	-1.3
																																							1	MIR4384	ID_515	0	-129.84	-130.76
																																							1	MIR4385	ID_516	0	-78.85	-79.01
																																							1	MIR4398	ID_528	0	-7.57	-7.12
																																							1	MIR4400	ID_531	0	-1.64	-1.39
																																							1	MIR4404	ID_535	0	-7.71	-7.22
																																							1	MIR4407	ID_537	0	-16.9	-16.9
																																							1	MIR441	ID_540	0	-3.66	-3.66
																																							1	MIR480	ID_557	0	-2.34	-2.34
																																							1	MIR5024	ID_566	0	-12.54	-12.62
																																							1	MIR5029	ID_571	0	-480.04	-376.78
																																							1	MIR5056	ID_578	0	-1.59	-1.76
																																							1	MIR5075	ID_596	0	-4.54	-5.3
																																							1	MIR5076	ID_597	0	-6.64	-6.35
																																							1	MIR5081	ID_601	0	-55.29	-55.37
																																							1	MIR5141	ID_611	0	-4.23	-4.74
																																							1	MIR5183	ID_625	0	-5.68	-5.68
																																							1	MIR528	ID_632	0	-271.33	-275.77
																																							1	MIR777	ID_649	0	-50.77	-50.77
																																							1	MIR780	ID_651	0	-3.35	-3.19
																																							1	MIR812	ID_657	0	-7.19	-7.78
																																							1	MIR823	ID_665	0	-186.7	-191.37
																																							1	MIR825	ID_667	0	-14.35	-12.68
																																							1	MIR835	ID_677	0	-5.07	-4.8
																																							1	MIR838	ID_680	0	-5.71	-6.38
																																							1	MIR841	ID_683	0	-11.6	-11.6
																																							1	MIR842	ID_684	0	-1.64	-1.64
																																							1	MIR845	ID_687	0	-46.39	-46.35
																																							1	MIR847	ID_689	0	-1.8	-2.02
																																							1	MIR857	ID_697	0	-11.87	-10.21
																																							1	MIR859	ID_699	0	-2.49	-2.49
																																							1	MIR867	ID_706	0	-5.84	-5.84
																																							1	MIR902	ID_714	0	-29.19	-26.78
																																							1	MIR912	ID_721	0	-1.32	-1.32
																																							1	MIR913	ID_722	0	-4.44	-3.47
																																							1	MIR918	ID_725	0	-13.63	-13.63
																																							1	MN15	ID_746	0	-13.63	-13.63
																																							1	MN44	ID_775	0	-1.01	-1.01
																																							1	MN108	ID_839	0	-1.71	-1.71
																																							1	MN115	ID_846	0	-1.48	-1.48
																																							1	MN143	ID_874	0	-1.56	-1.56
																																							1	MN152	ID_883	0	-1.4	-1.4
																																							1	MN185	ID_916	0	-1.17	-1.17
																																							1	MN198	ID_929	0	-7.55	-7.55
																																							1	MN202	ID_933	0	-1.4	-1.4
																																							1	MN225	ID_956	0	-1.79	-1.79
																																							1	MN243	ID_974	0	-1.4	-1.4
																																							1	MN270	ID_1001	0	-1.56	-1.56
																																							1	MN274	ID_1005	0	-1.64	-1.64
																																							1	MN314	ID_1045	0	-2.18	-2.18
