# Supplementary material for: Next-generation sequencing-based mRNA and microRNA expression profiling analysis revealed pathways involved in the rapid growth of developing culms in Moso bamboo
Source: BMC Plant Biol. 2013 Aug 21;13:119. doi: 10.1186/1471-2229-13-119 (PMC3765735; doi:10.1186/1471-2229-13-119)
Supplement: Additional file 9: Table S4 — Statistics of small RNA sequences from the individual libraries. [file 1471-2229-13-119-S9.xlsx]

## Sheet: Sheet1
Table S4. Statistics of small RNA sequences from the individual libraries
	G1M	G2M	G3M	G4M	G3T	G3B
total reads	12958806	14890483	13866612	12798653	13136156	12819867
high quality reads	12835507	14771423	13765957	12656839	13005206	12711323
sequences of 18 to 30 nucleotides	12724584	14638070	13279680	12065802	12841021	12360293
sequences matched to the genome	1016415	1875583	1981303	1731913	1190604	1769216
miRNA	800305	1172127	1645369	907915	1018605	932348
rRNA	301159	1378632	1566144	1591012	474174	1429651
snRNA	5105	30979	32108	96918	20925	114707
snoRNA	5140	61604	67268	98215	46610	99999
tRNA	142137	421358	1089287	1188217	325299	1833479
Un-annotated small RNAs	11470738	11573370	8879504	8183525	10955408	7950109
Kn-miRs	448	439	466	434	395	392
Nov-miRs	26	61	92	101	116	57
Repeat-associated small RNAs	83399	311314	96335	370297	337262	369625
