# Supplementary material for: Next-generation sequencing-based mRNA and microRNA expression profiling analysis revealed pathways involved in the rapid growth of developing culms in Moso bamboo
Source: BMC Plant Biol. 2013 Aug 21;13:119. doi: 10.1186/1471-2229-13-119 (PMC3765735; doi:10.1186/1471-2229-13-119)
Supplement: Additional file 10: Table S5 — The list of know-miRNA and novel-miRNA in each libraries. [file 1471-2229-13-119-S10.xlsx]

## Sheet: G1M
miRNA family	Count	Sequence
miR168	660912	TCGCTTGGTGCAGATCGGGAC
miR172	18560	AGAATCTTGATGATGCTGCAT
miR166	18734	TCGGACCAGGCTTCATTCCCC
miR894	11925	GTTTCACGTCGGGTTCACCA
miR535	4361	TGACAACGAGAGAGAGCACGC
miR528	3055	TGGAAGGGGCATGCAGAGGAG
miR169	2980	CAGCCAAGGATGACTTGCCGG
miR408	3444	TCAGGGACGAGGCAGAGCATG
miR162	2313	TCGATAAACCTCTGCATCCGG
miR159	2234	TTTGCATGACCCAGGAGCTGC
miR529	1316	AGAAGAGAGAGAGTACAGCCT
miR167	1130	TGAAGCTGCCAGCATGATCTGA
miR156	2068	TGACAGAAGAGAGTGAGCAC
miR164	688	TGGAGAAGCAGGGCACGTGCA
miR1863	624	AGCTCTGATACCATGTTAGAGGTG
miR397	570	TCATTGAGTGCAGCGTTGATG
miR390	561	AAGCTCAGGAGGGATAGCGCC
miR1318	495	TCAGGAGAGATGACACCGACA
miR157	658	TTGACAGAAGATAGAGAGCAC
miR3979	563	CTTCGGGGGAGGAGGGAAGC
miR827	393	TTAGATGACCATCAGCAAACA
miR5077	867	GATTCACGTCGGGTTCACCA
miR3954	265	TTGGACAGAGTAATCACGGTCG
miR396	207	TCCACAGGCTTTCTTGAACTG
miR444	263	TGCAGTTGTTGTCTCAAGCTT
miR160	193	GCGTGCAAGGAGCCAAGCATG
miR4401	130	AAAGGTCTTGTGAAACGTAGGCAT
miR1878	104	ATTTGTAGTGTTTAGATTGAGCTT
miR530	105	TGCATTTGCACCTGCACCTAG
miR319	475	TTGGACTGAAGGGTGCTCCCT
miR171	273	AGGATATTGGTGCGGTTCAATC
miR2911	1834	GGCCGGGGGACGGACCGGGAAC
miR393	114	CTCCAAAGGGATCGCATTGAT
miR2916	1334	GGGGCTCGAAGACGATCAGAT
miR165	167	TCGGACCAGGCTTCATCCCCC
miR415	830	CACAGAACGAAGCAGAAGCTG
miR1089	138	AAGCATCACTAGGATTGGTTGC
miR2199	4541	TGATAACTCGACGGATCGC
miR1859	52	TTTCCTATGCCATCCATTCCAA
miR1222	689	TTGAAGGATTGAGTGGTGCTA
miR5054	245	CGTTCCCCACGGTCGGCGCCA
miR857	408	TTTTGTAGACGAAGTGTGTAT
miR5139	320	CGTAACCTGGCTCTGATACCA
miR4384	86	ACTGTCAACACTGCATTAAAGACG
miR1520	32	ATGACCAACATGAACAACGACACA
miR5059	377	TCGTTCCTGGGCAGCAACACCA
miR3946	69	TGGAGAAGAGAAGAGAGAGAGCAC
miR5083	38	AGACTACAATTATCTGATCA
miR391	46	TCGCAGGAGAGATGACGCCCA
miR5072	404	CGTTCCCCACGGACGGCGCCA
miR399	29	TGCCAAAGGAGAGTTGCCCTG
miR5068	987	TGGGTATGTGCGGGTAAGGGTAT
miR1164	141	TGGTGCAACAGGCTCAGTCGG
miR835	134	TGAAGAAACGAAGGCAAGAAAG
miR1124	105	AGCAGGCCGTGAAGAGGATCC
miR5063	585	TACACTGGAAGAGGTTTTGT
miR5203	138	ACATGTATTTGTGACCGGAGGGAG
miR2865	58	GCTAGTCTAGTCGACTGTACGGTG
miR437	426	AAAGTTAGATAAGTTTGACTGCAT
miR2086	59	GCACGATTGAATGGCAGAACTGAA
miR1875	37	ACAATGGAGTGAGGTGCAACA
miR1109	68	TAGTGTAGATTATTGTGTAAT
miR848	111	TGACATGAGGATGACTATAGCTAA
miR2593	68	TTAATGACTTGAACCTAGAAG
miR812	837	AACGGAAAAATGGTTGGCACTTAA
miR845	220	TGCTCTGATACCAAGATGATACGG
miR4359	33	AACGCGTGCATGTAAAATCGGTT
miR1433	19	TGGGCAAGTCTCCTCGGCTACC
miR1172	16	ACGGATTGAGCAGCAACGAGGCGT
miR4378	22	ATAGGAACTGTCTATAGAGATGTA
miR420	83	TAAATTAAGTCGGACAATGAT
miR1507	20	AGAAGATGATGGAACGACAAGAAT
miR482	692	AGAATTTGATCAGAAATGGGCTGA
miR851	2830	TGACGTGGCATAACTAAGAGACGAC
miR1879	362	TGTTTGGTTAGTGGAATGAGATGG
miR840	19	ATACTAAATGGACCTAACTAA
miR2275	8	CTTGTTTTTCTCCAATATCTCA
miR808	8	AGAATGTGGGATATCGTATAGACA
miR1023	16	AGAGAATGTGACAGAGAGCTGCAA
miR4385	26	AATGGACTGAAAAAGTGATTGGG
miR831	6	AGAAGAGGCTACCAGAGATATGAA
miR3948	206	TGGAGGTGGGAGTATGTAGGGTG
miR4398	161	TCGTAGCGGAGGAGAGAGACGAAG
miR1134	62	ACGACAACGAACACAAGAAAAGAC
miR5079	11	TTTGGCATTGTCTGATTTTGGTAT
miR5062	6	TGAACTTAGGAAAAAGCCGCT
miR3522	198	TGAGACCATAAAGAGCACGAC
miR4348	197	AAAAACTTGTCAAGATGGAGCATT
miR1171	14	TGGGGGTGGAGTGGATGGAGATGC
miR3951	95	TAGATAAAGAGTGGATAAAAT
miR4342	4	ATCGACTTACGAATGTACATGGTT
miR3949	21	CGACTGTTGAGCAAAAATCGGTAG
miR1886	303	TGAGAGAGAGTGAGCATAGAGAAT
miR1877	1179	AGATGATGTGAATGAGAGAGGAGG
miR3637	46	CTTTAATATTGTGTTTTGGTCGG
miR1441	6	ACCGGATGTTTGGAAAATGGTTAT
miR398	5	GGGGCGAATTGAGAACACATGGTG
miR1083	2470	TGGCATGGAAGAGCACGGT
miR395	6	GTTCCCTTCAAGCACTTCACG
miR1432	471	TTCAGGAGAGATGACACCGACA
miR4391	11	TCTCTGCGAAAGACTAAGACAGAA
miR902	24	TTATGATGTAGATTGTTATAAT
miR5073	4	GTTTGGTGAATCGGAAACAATTTT
miR4366	49	CTATTACGTAGACATTGTTGG
miR4409	10	AGACAAGATGGGTTATGTTTGACTG
miR5171	327	CTCTAATTATGGGACGGGATAGAA
miR5198	8	GGGGAAAGAGGATTGAGTGGAGGA
miR5029	71	TCAAATGATGAGAGAAAACTGCAAA
miR414	9	CTCTTACCTCATCATCATCGTCGC
miR1858	454	GGAGAGATGGACGGAGATGGGGC
miR5015	15	TCTGTTGTACTGTTGGTTTAGGTG
miR825	87	TCGAAGGACCACAGCTGAAGAAGC
miR4403	12	CGGACACGAACACAGACACGGCTC
miR918	494	TTCTCTGAAACGGACATTTGC
miR3520	4	AGGTAGATGGTGAATGTCCTGTAT
miR4376	747	TGCAGGAGGAGATGGACGCTGT
miR441	44	ACCGATCGAATAAATGTGGGTAAA
miR2120	20	AAGATCTTTAGTCCCGGTTGGTAA
miR1424	228	TGCACATTGAAGCTGATTGTC
miR5076	12	TCGAAATGGGAGCAGAGCAGGTTT
miR3458	41	GGATTTCTGTGTGGACGGCATCTG
miR1074	22	AGGGTTGTTGAGTTGGGTTGGCT
miR3467	782	TTGCGGAGAGACAAGACCATA
miR1057	62	CTTCTTGTAGGTTCTAGCGAGGGT
miR1312	10	TGTTGTTAGTAGAAATGGCGACAT
miR5020	9	ATGGCATGGATAAGAGAGGGAGCA
miR3933	2	AGCAAGCAAAATTGACACGTCGAG
miR2123	243	TATAAAAGTCAGACGGTTCAAAAA
miR4386	3452	TCGAGGTTCTGCACGAGGACGA
miR2873	146	AAGTCGGACTGTAATATTTGGTAC
miR4346	1299	GATAAGACCAAATGAGACAGCTGT
miR5021	177	AGAGGAAGGAAGAAGAAGAAGAA
miR946	512	TGTGGATGAGAGAAGGTGTGGAGT
miR2665	270	TGATCTCAGGTCTAAGGATTA
miR854	124	ATGAGGATGAGGTGGAGGAGGAGG
miR4243	20	TTGGAATGGTAGATTTCGGTA
miR4340	19	GTGCAAGATAGGGACGCAGACATA
miR4395	37	GTGGATAGGAGTGAGTGGGTGGAG
miR1111	20	GCCAGACTATAGCAGGACAGCAGG
miR419	5	TGATGAATTGATAGACGATGGTAG
miR4372	16	GTAAAAATCGTGACTGTGACGGCG
miR1873	64	TTATAACATGGTATCAGAGCTGAG
miR2091	11	CAACCGAGCCAGGAGGAGGAGGAG
miR1861	10	ACTGATCTTGAGGAGGAACGGACG
miR908	338	TGAGAATGCGGCCCGTTGGAC
miR2866	17	TCTAGTTCTGGCTTCACATC
miR5141	2	AGATCCGACAGCGACTGACAGTGA
miR774	35	GATGATGAAGACTTTGGATGGCAC
miR1144	6	TGGGTGAGGTGGCGGCGGCAGCAG
miR5024	155	ATGACAGGCTTAAGATATCAACCA
miR4380	4	CGGACTGGTTGATCGTAATGGCAT
miR844	66	TGGAAAGATTGGACTTATAGGCT
miR1850	337	TGTGTGTGGACTTAACGGG
miR4387	1040	AGACAAAATGATGATGTGACACT
miR5301	52	TTGTGGGATGGGGTGGTACAAGAT
miR1150	161	TCGCCGAGGAGGGCATGTGCT
miR3476	2	TGAACTGGGTTTGTTGGCTGC
miR1869	3	AAGAACAATAGGCATGGGAGGCATT
miR1156	7	TTCAGATCGGACCTTCAGGCC
miR3461	9	TCGACGTGCTTGATGTTGGACTAG
miR3454	4	CTTCACACTCGGAGCTCGTTAGAT
miR3453	12	GGCGGAGATTGAGGCGAGGTTC
miR895	445	GTAGTCTGAGGAGGTGTTTGGTTA
miR4390	65	CGTCCTCGTCGGGTTATCGGGAC
miR4350	9	TAAAATGTTTCTTGTGTCGTTTGG
miR5137	286	ATGCTGGAGGAGACGATGGGGCT
miR5182	26	TGAGAATCTTGGATACACGTAGC
miR1535	36	CTTGTTTAGTTGGTATGTCTA
miR394	4	AGGTGGACATCATTACTAACCA
miR1149	43	TGTTGTCTGTACAGTTTGTAGGGTC
miR815	75	AAGGGACTTGAGGATGGATTGGG
miR3468	6	TTTCTTTTCAGGTTGCTGCGGTC
miR3513	3	TATAATTTCGAGTTTGCTTCCATC
miR811	182	TTGGACGGTTCGGATGTGCCA
miR3449	82	AGAGTAGAAGATGCAATCTGAAATA
miR1160	37	TGGACAAGGAAGAAGAGCAGGAAT
miR3640	21	ATCGGCAATGGCATCATCATCAGG
miR1159	2788	ACAATGACTGAATTGAGACGGAT
miR5069	16	TGGTTATTTGATTATGGACGCAAC
miR837	4	AAACGAGACAACAAAACATGTGGA
miR3446	28	CGTGCGGAAGCGACGTGTGGCGG
miR833	10	TTTTAGTCTAGATCTCGTCTCAGT
miR834	3	TAGGTAGCACTGTAGCGGTGGCAA
miR1511	51	CAACCACGCTCTGATACCAA
miR4349	67	TTTCGTAGAGATAAGACCAAAGGA
miR3439	54	TTTGGGTTTAGACATATCAAGAG
miR3711	146	AGGCGACTAGAAGGAGGGGT
miR2674	5	CATGGCTTATGGAAGTATGG
miR4396	9	TGTATCTCTAAGAACCATGCTGA
miR2104	1	GCCGGCGAGGCGATTGGCGGCGTG
miR3628	161	ATGCGAAGCCGTGGAAGTA
miR5176	2417	TGATGCCATCGTCGTCACATAG
miR1121	9	AATATGACTCTAACACGGCTCTTA
miR2108	1132	CTATTGTGTTGGTTTTCGG
miR3435	1	ATAGTTGACTGTATTATGCCAAA
miR830	8	TAACTATTATTGTAGGAGAAGTC
miR865	1	AGAGATTTGGACTCTGAATTGGAG
miR4351	25	TGGGAGTGTCAGGTTGGAGTTGG
miR869	2	TGCTGGTGTAGAGATAGTTGCCAC
miR418	7	ATATGATGTGACGATGAAATGACG
miR1081	19	GTGAGGTTGTTTGATTCTC
miR1423	4	CAACTACATCGTTGGAGCTCA
miR1143	1	AGGATGTCCCCTTAAGAGGTA
miR4382	12	ATGTTACAACTGATGTCATGAGAT
miR823	1362	TGGGATGGTACAGATAAGAT
miR2607	1	ATGGATGATTGATGTGCATAAGTG
miR3631	7	TATGATTGGATGCTGATCTAACAGA
miR3516	4	GCTGCGGTGACTCTATTGACGAAG
miR3464	2712	TCACTAACCCATAAACTCCGACGG
miR3451	1	ATATGTAGACATTCCTACCGCAAC
miR2905	3	TTACATGTAGAGACAAATGCA
miR1139	12	ACAGTAACACTGACACGTAGAACA
miR1847	6	TAGGCCCAGATGTTAGTGACACA
miR4411	2	ATTTTTGTTAATTAATTTGTCGGT
miR413	1	AGTTAGTTATCTACTTGTCTGCAC
miR1528	1	CATAGACTAGACATATATTGAGT
miR4402	6	ACATATTTATGGGCTGAGACGGC
miR4249	6	TGAGATTTGAGGAAGTGAGGTATC
miR1527	496	AAACTCAGACGGCTTACAAAACC
miR2930	1	CTTCTCTCTCCTCGAGCGTCGGCC
miR773	7	TAACTTTGAAAAACAAGCTGA
miR1515	1	ATCAGTTTGGCGTGCATGATCTG
miR2949	2	ACTTTTGAACTGGATTTGCCGA
miR951	31	GGTATCTTGACCGTCTGGACCTC
miR1106	32	TTTAAAGGTGCTTAGATGTTGTG
miR407	8	TTTAAACTTCAGTAGTATTTTGGT
miR4245	2	ACAAAGTTTGACTACGGACAT
miR1436	77	CATTTGGGACGTAGGGAGA
miR2093	20	GTGAATTGAAGTGGAAGAACAA
miR481	2	AAGACTCGACCAACATGCTTAAGT
miR4371	16	AAGAGTGACGTGGTAGTACGGGA
miR1223	8	TGGATAGAGTCATGCACCCAA
miR5052	353	ACCCGGTTGGACATAGGCATA
miR2626	2	AACCGTCGGGTCATTTATGGGTGT
miR1066	5	ACAGTGTTGCAAGACGGGCGTAGC
miR3980	3	CTGGCCGAGGCTGACGAGTTC
miR1145	2	TAGGCGTTTGACACTGTTCGGTGG
miR417	4	AGAAGGTAGTCGTATTTGTTCGG
miR2878	24	TCAGTAGAAATTTCGTGAGGATG
miR1519	3	ATAAGGTGTGGCAAAATATCTATT
miR1852	12	ATGATGGATTGTCAGAATCAGGCT
miR2868	31	TGGTTTTCGTGTAGTAGGGA
miR2636	187	TTTGGTTATGTCGGAATGAT
miR1509	6	TTCTTCAAGGAAATCGACGTCG
miR2616	6	AATTGTGTGTTTGGTTCGGTGGAT
miR832	23	TGTGGAATCGGAGCATCGAAA
miR5086	68	ACATTGGATGGATGGCGTGGTTT
miR1028	59	TGACATATAGATCTAAGGC
miR847	22	TCTGGATGAGAGGAATGGATG
miR3456	90	TTGAGGAACTGTCGCTAGCGAGTC
miR1426	199	AGGAATCTTGGTGATGATAAC
miR838	6	TTTTTCTTGTTGTTCTTCACA
miR2934	1	CATGCGCAAGGTGTATTTGTAGAA
miR531	1	CCGTCGGGGAGCTGCTGCCGCCAT
miR1128	1	TACTACTCCCTCCGATTCGCA
miR919	1	AATCGAGATAGCCTGACGATGCAT
miR846	4	TCTGCAGGGACTTCAAGCTTCAGAA
miR4377	184	TACGTCATCTGAATGAGTAAGAG
miR5056	2	GAGGAAGAACTGGTAATAAGCACA
miR5025	585	ACTGATATATGTAGGAGTGACGAC
miR821	1	AAGTTATCGAACATAATAATTTG
miR1142	100	AACGGTGTGGATGGAGGCATGGGG
miR4383	14	TTTATTCAGTTGGAACCGGTC
miR2948	10	TGTGGGAGAGTTGGGCAAGAA
miR1033	88	TGCGGGATCGGATGGGCAT
miR158	12	TTTGTGCGACAATTTTAGAAA
miR1855	1	AGCACTGGAAGTGCCGTAAGAGCA
miR2950	190	AGGTGGAGGGATGGAATA
miR5177	20	TGAGGGGTAAAATAGACAGTT
miR5200	5	GTTGTAGATACTCTTAAGGCTGCT
miR1037	2	AGACTCTACTAGGATTTGATGAG
miR3509	4	ATATTGAGAGCCGTTGGATCAAGA
miR2937	2	ATCAAGTAGCTGTTGACTAGGAGT
miR3434	11	TACAAAACAGAGAAACAACGA
miR479	23	TAGTGGAATTGGTTGCGGTCTCAT
miR4352	643	TAATTGTAGACTTTACAGACGG
miR4367	17	CTCTGAACACCTAGCGAAGCAATC
miR5065	37	TAGGGCAATTCACTTATACTTCA
miR3693	6	AGAGGGTGCTAATGAAACTTGCTC
miR3521	12	CTGGTGTGTGGTATACAACTG
miR3712	10	TTGATCAAGCACAAGACTACCA
miR3950	1064	CTTTTGGCATACATGATCTCT
miR163	76	AATGTTGAGGATGGAGCGT
miR3704	2	GGTCTTGGAGGAGTTGGAATCAAA
miR2678	102	TGAGAGATTGTTGCAGTATCTT
miR5303	1	ATTTTTGAGAGAGTACGAGCACAC
miR3441	74	GAGAGAAAATGAAGTCGTCTGGTT
miR447	61	CGAAGGCATGGGGAGGTGG
miR2097	11	AGGAGATGGACGGGCGGGAAGGT
miR1864	12	TTGGAGAAACGGATAGGTCAATAGT
miR1067	3	AACTATTCTGAAGTTTGATCGCCA
miR3981	1	TCGGACGTCTGCCTATTACTACT
miR3627	1	TTGTCGCAGTGAGGACGGCCACCGT
miR400	6	GTACTGTAAAATAATATCATGAA
miR1108	8	ATAAGCTGATGAGGACATAACCCC
miR2862	3	TCCAACAGTTAGAGTCTCGCC
miR1510	143	AGATAGGTAAACAGATGACATGC
miR1518	6	TGTGTGTGTAAAGGTGAACATCAG
miR2667	29	TCCTTTCGATCTGACGGCTA
miR2105	1	CTGTGTGAATGTGAATGATGTCAT
miR4223	3	ATGGAATTTGCATAGGAATAGACA
miR2119	249	CAAAGGGGAGGTGTGAGAG
miR2919	2	ACAGGGGGGCGGGGGAAGGAC
miR1153	2	TTGTAATTGACCGGATCACATGAC
miR4343	4	AAAAAGACAGACGATCAAGTGAT
miR2936	3	CTTAGAGAGAGTAGAGACAGAGAG
miR1077	4923	TTGAAGTGTTCGGATCGCGGC
miR1883	26	ACCTGTACGGGCCAGGCTGGAGA
miR5082	3	CGCGATGATGGCCGCGCGGGCTCA
miR1435	1	TTCTCTTGAGTCGACTTTTT
miR2653	75	TCACGCTGGTGGTGGCATGAT
miR1865	5	TGCTAGTGAAAGGTGATTCTCAAC
miR5053	3	CGGCTGCTGTAGTCCCCGGCTGT
miR1129	4	AGCGACGCAGCGGTAGACCGGCAG
miR2122	61	TTAAAAATAACTCTTTTGGTC
miR2083	67	AGTTGACGGAAGTGACGAAGAAGA
miR1092	24	TGACAGGAAGCTGAATTGGCGTT
miR3445	3	TTTGGAATGGTGATGGTTTGA
miR1044	1	TTGTGGATGCTAGATTTGTTTT
miR1098	117	TGATAGACGGTTTGTGGCTGAAAC
miR1087	10	TGACAGATTGGTATTAGAGCT
miR5163	2	TAGGTATTTGAGTGTTAAGGTG
miR5066	3	AAGTGTATGGAAGTGGAGTGC
miR1438	5	AGGACTAATTTGCTATATTTTTAA
miR822	2	ATCGTAGACCAGCATGTTTTTTCT
miR4364	6	GCGAGACGAAGGGGAAGAAGGTT
miR5199	9	GTTCATACGGTCGATGAGCA
miR3625	21	CGGCGACGGTGACTACTGGAAGCA
miR4394	1	ATGGCTAAAGAGATAGGGGCAGG
miR4341	34	TGTGTTGTAGTTATCATAGACGG
miR3947	29	ATTATCTAGTAGACGACATCATCA
miR2090	2	TACTTCTGTTTCTAGAATTTTT
miR1854	20	ATCGGTAGAAATTGTAAGATTGGA
miR1113	213	TGAGCAGACATAAGATACT
miR2652	16	TAGTGCAGGGTCATCAGGATC
miR4357	2	AAGTGTGTGATTATGTAGGTTCAT
miR2631	1	TAGGACAGCACACGTGGCACGACT
miR4404	5	ATTGTGGAAGACTGAGGATGCATA
miR1162	23	TGTTCTGTAGTAGTGTAGCCTGC
miR1148	38	GCAGCGTGGCAGGGAGGACATGG
miR1427	1	TAGCTGGAACGTGCGGTGGCGCAG
miR1881	113	ATGTTATTTCAGGCGTGTGGTGT
miR4250	3	TCCAACGAGCACAAGAACATCAAA
miR472	14	ATGGTCGAAGTAGGCAAAGTGGAC
miR4388	119	ACATCTTAGGACAATAATTGCAGC
miR1112	32	AGCTCTGTTATGGCATTCATCTG
miR2870	15	TAATCAGGTTTTGTGAACAAA
miR533	5	GAAGCTGGGCCAGGCTGTGAGGGG
miR3633	5	TTCTATGCCATCCATTCCAA
miR1119	2	ATGGCACGGGTGATCTTAGTCA
miR2661	1	TGGATTTTGAGAAAATGGGCA
miR5071	29	TCAAGCATCATATGTCGGCAC
miR3440	61	TGGATTAGGTCAAGAGAAGTGA
miR2624	2	CAAAGATCGAAGGTTGCTCGGGCT
miR913	23	ACTGGACGTGCGGCAGGTGGCAAG
miR1866	5	AGAGGGATTTTGCAGGATTTAGG
miR1126	258	CTCAACTATGGACTCTTCGGCAA
miR1078	9	TATGGATGATTCAATGGATA
miR1051	3	TTTCCTCTTCTACTTAAGCCAC
miR2079	4	ATGAGTTGATTGATTGATGAGCAT
miR3465	259	CAGACTGAAGATCAACAAGGC
miR818	2	AATCTATATAATTATGGGACGG
miR1048	23	TAGAACAAGAGTTGTAGGACGAAC
miR4406	1	ATTGACTTCAAAGAAACCGGTTA
miR3515	109	AATTATAGAAATGAACGGTATA
miR4237	9	TAAACGTAGAATCATATATAATAA
miR1517	294	AGTCTTGATAATGTCGTCGTAA
miR2096	406	CTCGGAGGGGACGAAGTCGGCGGGA
miR829	11	ATGCTCTGATACCAATTGATAGAT
miR1026	9	TGAAGAAAGACTATGGAGAGAGAA
miR1091	10	CGGCAGTGAGGGTGGATGGTGCG
miR2111	10	AGCCTCGGATTGGGCGGGAATTATC
miR2913	196	GACGGTCGGGGAGGAAGGAG
miR3639	1	ATGACTCTGAAGAGGCTAAAATT
miR1862	4	TAGATTTGTTATTTTGCGGGCTG
miR1884	78	AATATTTAGCTGTCTGACTTTTA
miR4369	2	GGGTCAATGAATCCGGAACGTGGA
miR866	465	CACAAAATCGTCTGTGATGA
miR4407	2	CGTAGAGGAAGCGGCACTTGACGC
miR3636	3	ATCTGTCGGGAAGAAGCAAGGGAG
miR3437	2	AAAAAAACAACGGATTCACGAGAT
miR538	4	TGCATTGGATTCTATGTCTGGA
miR5016	5	TTCGTTGTTGATTGTTGGAAA
miR3444	86	TTGGGAGCGTGATGCAGATCAGA
miR852	2	AAGAACACAAAGGAGCTCATCTTAT
miR1040	1	TAAAACGCAAGAATGAACATGTTCA
miR828	1	AGATGACATTGTGAGCAAATGCAA
miR1093	2	CGGGGGATTGTCGTTGCCAAGGA
miR1076	8	AGCACAAGACTTGATCGCACCCTG
miR474	69	CTAAAGGTTGCTGGGTTGGGCTG
miR1439	111	TTTTTGTGAACTGGAGGGAGTATT
miR5175	8	CACACGAATTCTAGGAACGGAGGG
miR5070	1	AACTGACAGTAGGGTATGAGGGT
miR1532	1	AACACGCAGGTCGACAGGAGCGTC
miR3460	12	GGGGAATCTGCATGCGTTGGAGGA
miR5081	1542	TGAATTTGTGTAGAAATTGATGT
miR3635	74	AGGCTGAGTGGGGCATAAGTAG
miR2676	928	CATGTTTGGATAATAATGGTTA
miR1114	45	ACAGGGACAAATATGAGCAG
miR1521	1	CATGTTATATGGATGATGTTGA
miR3932	2	ATACTTTGTGATTGAAACGAAGAA
miR2613	1356	CGGTCGCCTGTGGACAAGGTA
miR2098	1	CTCACCGTGGTTGCAGCCGATG
miR3707	3	ATAGATCTGCCATATACCCTGA
miR5179	2	TTTTGCTCAAGACCGCGCAAC
miR2610	969	AAATTTGTAGACTTGCATGGCTT
miR2872	3	TGCGGGTTCTACAGAAGCAAACT
miR776	8	TTTAGTCTTCTAGTGACTGTT
miR2640	2	TTCCATGACCAGGAGCTGCGACAC
miR893	164	AATGGGACTTGGCTGGAA
miR1917	25	ATTAATAAAGTAGTGTACATT
miR1867	3	TTTTTTTTCGTAGACAAGGGGGAG
miR5058	2	AGACACGGTTGAGGGAGCAAAACA
miR906	620	GGGATTGGTGGCGTGACAGC
miR853	1	ACAGCTCATCTCTTTTCCGTTGCA
miR3452	1	TACAAGATCAATTCGGACTGG
miR1320	3	TGGAACGGGATGGAATTTGGTATA
miR1211	3	AAGGAGGGATGGTTTAGTGCGAAG
miR1039	3	GGGGGAGACGGCGCTCAAGGACA
miR1514	8	CCATTTTTAGAAAGAGACATT
miR4373	2	AAGTTGACGGATAAGACGGATGAC
miR2099	2	AGAATGACGTTTGTACAACTTT
miR1214	672	ACTTGAGAATCGGGCGGCC
miR4414	42	AGCGTGTGATTCGTTGGCGC
miR1032	50	AGGTGACTTCTGAAGATTGGG
miR863	548	TGAGAAACAAGACATATT
miR779	1	TTACTGCTATTTACTGTTCAT
miR4389	11	ATCTGTTCGGACCATCCAATCGGA
miR2087	6	GAAGAAAAGAAACAGGCTGCATG
miR1118	5	CACAATGTATGGATAAGGAGGGA
miR4410	3	TATGTTTGATCTGCAAGTCGTAC
miR2912	7	TCAGAACTCGAGAATGCGGCA
miR5080	1	ACAAGATCATCAGCGTGACAG
miR1846	2	AGATGAGAGGGGCCGGGGCCGCAT
miR2923	5	AGCAAAAATTATAGATAACAATGA
miR5084	26	TCTATAGTACTGCAGAGGATCCAA
miR4221	12	AATAGGTCAAAAGTAGATGAAGGA
miR2604	8	TAATTTTTTTTGTGGGATATT
miR5055	12	TCTCGTGACTGAGCTCGGCAA
miR1110	5	GCTCAGAGAGGCAGTGGCAATGGA
miR809	36	TGATGTGTAGCATATGTTAGAGAT
miR1871	299	TGGCTCTGATACCATGTAGGATTT
miR440	3	AGCTGTACTCTGGTGATCGGACAA
miR5183	1	ATATTTGGACAAAATTTGTAGCAT
miR1088	31	AGAAGCAAAGAGAGCAGAGCAT
miR2864	119	TTGTTTTGGACATTGATATGGTA
miR1310	171	AGGCATCGGGGGCGCAACGCCCT
miR948	1	TCAGGGCTTGTGGGATCCGGTG
novel-miRNA family	Count	Sequence
sample1-1-2-m0001_5p	167	TGGGCGCAGTGGTTTATCGATC
sample1-1-2-m0002_5p	11	TCACTTTCAGTATACTTAAAT
sample1-1-2-m0003_5p	8	CACCACCACAGCTCAAGGACGA
sample1-1-2-m0004_5p	31	TCATAAAATCTGAGGTTTTCTGG
sample1-1-2-m0005_5p	26	TCCCGATGACTGTACGTGTTT
sample1-1-2-m0006_3p	23	TCTCTACAGTACGGATGGATT
sample1-1-2-m0007_5p	10	TGATGTGAGTATGACATGTGGTT
sample1-1-2-m0008_5p	12	CAATGGTATAGACAGCTGCTG
sample1-1-2-m0009_3p	14	TTCTTAGAGGTCAAGTCGGGTC
sample1-1-2-m0010_5p	24	AGGTAGGCGACGCGGGGGTTG
sample1-1-2-m0011_5p	7	GAGGACCTCTGGACATGCGGTTT
sample1-1-2-m0012_5p	84	GGAATGTTGTCTGGCTCGGGG
sample1-1-2-m0013_5p	418	TGTGACACGTGTATATTTGCT
sample1-1-2-m0014_3p	108	GCAGGTGATGAGAGCAAGACA
sample1-1-2-m0015_5p	10	GAAGGAGATGCTGCTGCTGGATG
sample1-1-2-m0016_3p	23	ACCATGGCCGGAGCAAGGAAG
sample1-1-2-m0017_3p	32	AAGGAATCAACGGTTGATGGAGA
sample1-1-2-m0018_3p	114	ATTTAGGTGATGTAGAGGAGAGA
sample1-1-2-m0019_5p	7	ATATATTTACGTATCTTGTAGCT
sample1-1-2-m0020_5p	433	GCAGCACCATCAAGATTCAC
sample1-1-2-m0021_3p	134	AATGATGATGTGGCACCATAGTT
sample1-1-2-m0022_3p	139	AATGATGATGTGGCACCATAGTT
sample1-1-2-m0023_3p	33	TTGAGCCGCGTCAATATCTCT
sample1-1-2-m0024_5p	7	AAGAGTCTTGTTAAGGTAGTCAT
sample1-1-2-m0025_3p	56	TCTGGACGTAGGCAATAGTTG
sample1-1-2-m0026_5p	15	TTATTAAGAACCGTCTGTGAT

## Sheet: G2M
miRNA family	Count	Sequence
miR168	928030	TCGCTTGGTGCAGATCGGGAC
miR172	42804	AGAATCTTGATGATGCTGCAT
miR156	7605	TGACAGAAGAGAGTGAGCAC
miR894	10510	GTTTCACGTCGGGTTCACCA
miR166	9443	TCGGACCAGGCTTCATTCCCC
miR535	3295	TGACAACGAGAGAGAGCACGC
miR162	3641	TCGATAAACCTCTGCATCCGG
miR528	2301	TGGAAGGGGCATGCAGAGGAG
miR396	2604	TCCACAGGCTTTCTTGAACTG
miR159	4454	TTTGGATTGAAGGGAGCTCTG
miR164	1851	TGGAGAAGCAGGGCACGTGCA
miR169	1521	CAGCCAAGGATGACTTGCCGG
miR167	1643	TGAAGCTGCCAGCATGATCTGA
miR2916	43580	TGGGGGCTCGAAGACGATCA
miR408	1342	TCAGGGACGAGGCAGAGCATG
miR397	787	TCATTGAGTGCAGCGTTGATG
miR390	552	AAGCTCAGGAGGGATAGCGCC
miR529	498	AGAAGAGAGAGAGTACAGCCT
miR1318	428	TCAGGAGAGATGACACCGACA
miR827	328	TTAGATGACCATCAGCAAACA
miR5077	752	GATTCACGTCGGGTTCACCA
miR444	496	TGCAGTTGTTGTCTCAAGCTT
miR1863	360	AGCTCTGATACCATGTTAGAGGTG
miR3979	362	CTTCGGGGGAGGAGGGAAGC
miR5083	266	AGACTACAATTATCTGATCA
miR1089	350	AAGCATCACTAGGATTGGTTGC
miR391	249	TCGCAGGAGAGATGACGCCCA
miR1878	201	ATTTGTAGTGTTTAGATTGAGCTT
miR1433	160	TGGGCAAGTCTCCTCGGCTACC
miR2199	44727	TGATAACTCGACGGATCGC
miR2911	2610	GGCCGGGGGACGGACCGGGAAC
miR5139	598	CGTAACCTGGCTCTGATACCA
miR530	92	AGGTGCAGTGGCAGATGCAGC
miR160	96	TGCCTGGCTCCCTGTATGCTA
miR319	206	CTTGGACTGAAGGGTGCTCCCT
miR5072	688	CGTTCCCCACGGACGGCGCCA
miR5054	264	CGTTCCCCACGGTCGGCGCCA
miR157	46	TTGACAGAAGATAGAGAGCAC
miR393	62	CTCCAAAGGGATCGCATTGAT
miR399	63	TGCCAAAGGAGAGTTGCCCTG
miR171	172	AGGATATTGGTGCGGTTCAATC
miR1520	37	ATGACCAACATGAACAACGACACA
miR5059	492	TCGTTCCTGGGCAGCAACACCA
miR2275	31	CTTGTTTTTCTCCAATATCTCA
miR1875	97	ACAATGGAGTGAGGTGCAACA
miR165	48	TCGGACCAGGCTTCCCCCC
miR857	776	TTTTGTAGACGAAGTGTGTAT
miR4401	28	AAAGGTCTTGTGAAACGTAGGCAT
miR415	1115	CACAGAACGAAGCAGAAGCTG
miR437	397	CAAAGTTAGATAAGTTTGACTGC
miR3946	46	TGGAGAAGAGAAGAGAGAGAGCAC
miR1222	663	TTGAAGGATTGAGTGGTGCTA
miR835	173	TGAAGAAACGAAGGCAAGAAAG
miR4384	48	ACTGTCAACACTGCATTAAAGACG
miR845	626	CGGCTCTGATACCACTTGTTAG
miR2593	94	TTAATGACTTGAACCTAGAAG
miR5082	38	GCGATGATGGCCGCGCGGGCTCA
miR1124	181	AGCAGGCCGTGAAGAGGATCC
miR395	21	TGAAGTGTTTGGGGGAACTC
miR4391	32	TCTCTGCGAAAGACTAAGACAGAA
miR4348	228	AAAAACTTGTCAAGATGGAGCATT
miR2086	82	GCACGATTGAATGGCAGAACTGAA
miR1164	92	TGGTGCAACAGGCTCAGTCGG
miR1109	107	TAGTGTAGATTATTGTGTAAT
miR1159	5471	ACAATGACTGAATTGAGACGGAT
miR812	209	ACGGAAAAATGGTTGGCACTTAAA
miR840	12	AGCACAAAAAGACCTAAACTAAC
miR1432	412	TTCAGGAGAGATGACACCGACA
miR820	88	TACGGCACTGTGGATGGCCCAG
miR2865	32	GCTAGTCTAGTCGACTGTACGGTG
miR3630	14	TGGGAATCTCTCTGATGCTT
miR5198	12	GGGGAATAAGAGCATTGAGGAAGA
miR4398	78	TGGCCGCGAGTGAGAGAGACGAA
miR1083	3625	TGGCATGGAAGAGCACGGT
miR4376	254	TCGCAGGAGAGATGACGCCCT
miR3522	490	TGAGACCATAAAGAGCACGAC
miR773	5	TTTGCTTGGCAGTTTTGACTC
miR1519	8	ATAAGGTGTGGCAAAATATCTATT
miR4395	21	GTGGATAGGAGTGAGTGGGTGGAG
miR1023	15	GAGGGAATCTGGGTAGGAGAGCAT
miR1859	5	TTTCCTATGCCATCCATTCCAA
miR5015	11	TCTGTTGTACTGTTGGTTTAGGTG
miR851	2099	TGACGTGGCATAACTAAGAGACGAC
miR1150	595	TTGCGAGAGGGGCCATTGAT
miR3633	41	GGAAGGTGGCTGGGATCTTG
miR2079	123	AAGCTTGGTTGATGACGCA
miR538	6	GTGCATTGGATTCTATGTCTGGAA
miR5076	63	ATGGGAGCAGAGCAGGTTTG
miR848	111	TGACATGAGGATGACTATAGCTAA
miR4378	19	ATAGGAACTGTCTATAGAGATGTA
miR808	14	TGAAGTGTGGGAAATGGTACAGAT
miR1852	5	ATGATGGATTGTCAGAATCAGGCT
miR1028	8	TAGCATGTGTAGGTTTAAAAG
miR854	122	ACGATGAGGAAGGGAGGAGGAGAG
miR1877	7	AGATGACGTGGATATGTGAGGGAG
miR4340	18	GTGCAAGATAGGGACGCAGACATA
miR1111	23	GCCAGACTATAGCAGGACAGCAGG
miR4372	13	GTAAAAATCGTGACTGTGACGGCG
miR482	46	TGGGAATGAAAGGAGCTAT
miR1873	48	AACATGGTATCAGAGCTAAGGTAG
miR4385	12	AATGGACTGAAAAAGTGATTGGGT
miR774	74	TGAGATGAGGATGATGGGTGAGC
miR3625	42	CGGCGACGGTGACTACTGGAAGCA
miR5024	141	ATGACAGGCTTAAGATATCAACCA
miR4403	13	ACGGACATGGACACGGACACGGAC
miR5203	51	ACATGTATTTGTGACCGGAGGGAG
miR3461	11	TCGACGTGCTTGATGTTGGACTAG
miR1879	11	TGTGTTTGGTTAGGAGGAGGTGGG
miR895	279	GTAGTCTGAGGAGGTGTTTGGTTA
miR3444	6927	GTTGGGAGCTCGAAGACGATCA
miR394	12	AGGTGGACATCATTACTAACCA
miR1134	37	ACGACAACGAACACAAGAGAAGAT
miR837	9	TTTATTTCTTGTTCGTTTTCA
miR5055	14	CCTCGTGACTGAGCTCGGCAT
miR3628	278	ATGCGAAGCCGTGGAAGTA
miR1057	106	CTTCTTGTAGGTTCTAGCGAGGGT
miR1171	10	TGGGGGTGGAGTGGATGGAGATGC
miR4351	159	AGTGGGATTTCAGCTGGAGTGG
miR418	9	ATATGATGTGACGATGAAATGACG
miR1423	42082	AACGAAAGTTGGGCGCTCGA
miR862	8	TCGAACTAGGTCTGCATGTC
miR1312	3	TCTTGGGAGAGAGAAATGGGGCAT
miR4402	6	CACATATTTATGGGCTGAGACGGC
miR1527	391	AAACTCAGACGGCTTACAAAACC
miR3954	3	TTGGACAGAGTAATCACGGTCG
miR1030	14	TCTGGATCTTGCACGGTGCACCA
miR1436	126	ACATATATGCGGAGGAGGGAGGAT
miR2873	26	TCTGGATTTGAATTTGGTGTG
miR4371	27	AAGTGATGAAGTGAACAAGCAAGT
miR3949	12	TAGATTGTTGAGGCAAAATGTCGG
miR5021	113	AGAGGAAGGAAGAAGAAGAAGAA
miR4366	261	CTTCTCTACGTAGGATTTTGTTGG
miR946	25	TGTAGGATAGAGAAGGTGTTTATT
miR5068	90	CATCGGGTAAACGGGTATGGGCAT
miR4399	8	TTAACGACAAGAGAGGACGACGAC
miR3456	9	TTGGAGGAGCGCGCGGAGCCA
miR1523	85695	AGGATAAGTGGGAGCTCA
miR826	252	TTAGTGGTTTTGGATGACGTG
miR3693	5	AGAGGGTGCTAATGAGACTTGCTC
miR163	5	CCTGAAGAGGACTTGGTATTGAT
miR3950	1567	TTTTTGGCATACATGATCTCA
miR841	2	CAATTTCTAGGTAGGGCGTCATT
miR2097	15	AGGAGAGTGGGCACGGAGGGAAG
miR831	6	AGACGAGGTACAAGGAATGCCGTA
miR1169	5	TGTGGATTTGCTTGCTAGGACGTG
miR1510	38	TCGGAGGATTAGGCAAGACAA
miR1153	2185	AACTGTAACTGCGAATGGCTC
miR2936	9	CTGGAAGAGAGAGAACGAGCAGAG
miR1865	9	TGCTAACGTGACGGTGATTTTCGC
miR1144	51	CGGAGCCGGGCAGCAAGGAG
miR1221	3	TGCCCACATGACACTGTATCTACG
miR1044	16	TTGGTAGCGCTTTTGTTTT
miR1858	36	GAGAAGGACGGAGAGGTGGC
miR4364	9	CGCGGACCACGGGAAGAAGGCT
miR398	18	GGAGTGCCACTGAGAACACAGA
miR844	73	AGAAGGACTTGAAGATGGCTA
miR913	12	ACTGGACGTGCGGCAGGTGGCAAG
miR1026	2621	TGTGAAATGACTTGAGAGGAGTA
miR441	37	ACCGATCGAATAAATGTGGGTAA
miR4350	4	TAAAATGTTTCTTGTGTCGTTTGG
miR1535	27386	TTTGTTTGATGGTACGTCT
miR5074	4	AAAGGCCAACCGTCGGATGCGC
miR2120	7	AAAAGATCTTTAGTCCCGGTTGGT
miR1424	209	TGCACATTGAAGCTGATTGTC
miR811	3	ACCTGTTAGTGAGAAATTGATCGT
miR5079	15	ATTTGAGATCTGAGATTTTGGTAT
miR893	139	AATGGGACTTGGCTGGAA
miR5058	4	AATCTAGTGTGAGGGCTGAAAAAC
miR1160	98	TGAGCGAAGGAAGCAGTAGAGGAT
miR1172	11	ACGGATTGAGCAGCAACGAGGCGT
miR3640	42	ACGAACAATGGCATCATCAGCAGG
miR5062	4	TGAACTTAGGAAAAAGCCGCT
miR2094	150	TGGGCTGCTGGCGCTTGGGTG
miR3446	72	CGCGGACTAGACGTGCGGCAGGT
miR1074	13649	GGGTTGTGTAGTTGGTTAT
miR902	2	ATATAGCTGCAGAATCTTCAT
miR2663	10	TAGGATGGCTGTTACAATT
miR834	2	GTGGTGGCAGCAGTAGCGGTGGAA
miR4349	1	ATGGCTAGAGATAAGATAAGACGA
miR1511	102	TAACCTTGCTCTGATACCATGT
miR839	24	GATACTGCATGAGACTTGGTGAAA
miR3439	50	TTTGGGTTTAGACATATCAAGAG
miR3711	5	AATGGTGCTAGAAGGAGGGCTT
miR4396	3	TGTATTCTAAAGATGGTGCTGAC
miR2104	19	GCGGCGAGGTGGATGGTGGAGCGG
miR5176	62	TGATGATGCTGCATAGAAT
miR1121	3	ATATGACTCTAACACGGCTCTTA
miR2108	4	GTAGTGTGTTGTGCTTTGCTCGG
miR2645	107	TTTCGAGATGATGTAGCATATATA
miR5073	3	GTTTGGTGAATCGGAAACAATTTTAT
miR2088	4	TCCAATGTAGAGGCTAGGTTA
miR830	4	TATACTTATTTTGATGAATGAATG
miR4359	6	AACGCGTGCATGTAAAATCGGTT
miR4382	1	ATATGTTACTGTATTTCAGGATA
miR823	1078	TAGGATGGTACAGATAGGAT
miR3631	106	TGGTGTGATGATGTCAAAAT
miR2586	4	CGAGGGTGCTGAGCTTCAT
miR2905	27	GACATGTCAGGACAGAAGGA
miR5165	52	ATCTTGGCTGTAGGGTTGGTT
miR5168	5	CTACGGGATCTCGGACCAGGC
miR4411	1	TTCAGTTGTAACAATATTGTCGG
miR5020	210	TGGGATGAAGAAGGTGCGA
miR1139	1	AGAAGGATACATACACTGTAACAT
miR1068	1	TAGCGATTTGCTTTGAAGAGTGCA
miR3933	37	AGAAGCAAAGTACGACCTCGC
miR1528	1	ATAGATTTTAGGATCATATATTAT
miR4249	6	TGTATTTTGAGAGGTTGAGGTTA
miR1508	2	ATAGGAAAGTGGAATAAGCAGTTG
miR420	41	TAAATTAAGTCGGGCAATGAT
miR3634	7	GGGATATGTGCATGGCGGAAAGA
miR4386	6	CAAGGTTCAGGAAGAGGATGCA
miR4245	5	AGCAAAGTTTAGTATGACTGCAAT
miR4342	4	AATCATTTGAATGTCAGGATGGG
miR2093	1	ACCATCTTTCCAATCTCAATGCAT
miR481	3	AGGACCTACTGAATCAGTTAAGAC
miR777	1102	TACGCTGTAGTTTACGTTGCTT
miR5052	6	ACCGGACGTGGCGGTAGGCAGTAG
miR3447	3	TTGGAGGTGAGTTTGTTATGAAG
miR5140	14	CCGTCGGTGCAGATTTGGTG
miR4346	1724	GACAAGACCAAACGAGACAGCTTT
miR1066	92	AGATGTTGCAGACGAGGTAGC
miR2878	6	CAAGATTTTAGAGCATGTAAAAT
miR2636	19	TTTGTTTAGTGTGGTAAAT
miR435	267	TTATCCGGTATTGTAATTGAG
miR2616	18	ATGTGGTGTTTGGTTCGAGGGATC
miR2651	14	TTTGATTGGTCTGTGCGTT
miR1509	117	TTAAACTGTAGGAAAAACGGTG
miR2665	24	TGATTTAGTGTAAGAATTTGA
miR832	79	TGTGGAATCGGAGCATCGAAA
miR1886	75	TAGAAGCAGAAGAGAGACTGAAATC
miR5086	192	ACTTGGTGGATCAGGCGAGGTA
miR2670	1	CAAAAGGTTGGCTCACACTATGTT
miR1152	4	TGAGAAGGTGGTTGTCTCTGA
miR781	1	TTAGATGGTTTTCTGGATACTTGCAA
miR847	5	TGCTCTGGATGAAGAGGAAGGAAG
miR2654	2	ATTGCAGGGACAAGGATCTGCG
miR838	8	CTGAAGAACTTGAGAAGCAAAGGC
miR4409	9	GACAAGATGGGTTATGTTTGACTG
miR2934	103	ATCACAGACGGTGTTTAGTAGAAA
miR864	124	TCAGGTAGATGATAGACTTAAA
miR919	4	AATCAGATGCTGACCGAGACTAAA
miR846	2	TCTGCAGGGACTTCAAGCTTCAAA
miR5056	2	AGGAAGAACCTGTAACTCAGC
miR5025	4	ATGTCAATGATATGTAGAGTGACA
miR1142	61	AACGGTGTGGATGGAGGCATGGAGC
miR1045	1	AATGCTGGCTATATTTTGACGTT
miR4230	57	TCTCTTCGGAAATTTGACCAT
miR861	12	ATTTGGAGAAATAGTGCATGTCAT
miR5171	23	GCTTATATGGGACGGAGGAA
miR1851	2	CGACTGGATGGCTATTTTTGC
miR1855	1	AGCCACTGACGAGAGCCAAGATGA
miR419	26	GGATAGAATGATGAGATGGAT
miR2662	3	GAGATAAAGAATGTGAACCAAGAT
miR2950	1	TGGGTGTACGGAGATGGAATT
miR3705	2	TGTAGCAGTGGTTGATGATCTTGGAC
miR5200	81	TGTAGATGCTCTTAGGCTG
miR1313	29	TATCTCTGAAATTCATTTTCG
miR4415	34	AAGTAGTGATGAGGAATAGAATG
miR2937	1	ATCAAGTAGCTGTTGACTAGGAGT
miR479	1	AGTGATATTGGTTCGGCTCACC
miR771	124	TGGGCCCTTAGATGTTCTG
miR4367	12	CTCTGAACACCTAGCGAAGCAATC
miR1042	8	GCGTGAACAGGAACTAGATGG
miR3712	1	TGTGGGACAAGATCAGACATATCCA
miR855	1	AAGCAAAAGATAGGACATAAGGAA
miR3463	17	GCATTGCTGTGACTGTTGGA
miR1916	4	ATATCACTTAGACAACACTAAA
miR2678	119	TGAGAGATTGTTGCAGTATCTT
miR5303	16	TTTTTGAAGACGTGCGGAGCAA
miR2089	1	AGAGATAGGCTGCTAATAGGTAAA
miR5067	31	TTAGCGACAACAATCTGGA
miR5029	13764	ATGAAAGACGAACAACTGCAAA
miR1067	1	AACTATTCTGAAGTTTGATCGCCA
miR3448	8	TCGATGATTTTTGTTTAGTCGGTC
miR2091	9	TCGACCGGAGCCGAGGAGAAG
miR3637	67	CTTTAATATTGTGTTTTAGTCGG
miR3981	12	AGAATTAGATCGTCTCATGC
miR2879	7	GCAGATGTGTGTACAATAAGAGCC
miR3627	9	ATTGGTCGAGAGATAGACGGCACT
miR3948	5	TGGAGTTAGGAGTGGAGTAGGTT
miR819	2	TCAGGTTCATGAAGATTTCTCAGG
miR2933	17	AGAAGATCGGAGAGGACATCGCC
miR5060	34	CGGATAGCATAGAAGACCGCAA
miR1861	5	CGACTTGAGGCAGGGACACTGATT
miR4223	7	ATGTGAATTTTGATAAGGTAAAAC
miR1533	25	ATAATAAAATTATAAGTGG
miR2919	24	AAGAGGGGAGGGGGGGCTAGA
miR2866	24	TCTAGTTCTGGCTTCACATC
miR1077	33	TTCAAATGATTGGATGGGC
miR1131	1	TGGGTACCGTGTTGTGGCTAACGC
miR5141	2	AGACCCGACGCGACTGACGGA
miR915	71	TGAGCATAAGGGCTATCGTTGC
miR414	6	TTGCATCTCATCATCATCGTCGAC
miR2122	2	TTTTTAAAAATAACCTTTGGTC
miR1129	27	CAGCGGCAGCGGAGAACGGGTAG
miR2083	12	AGTGATGTGACGAGATGAAGAAGA
miR1092	11	TGACAGGAAGCTGAATTGGCGTT
miR3445	19	TTTGATGGTGATTGTGTGCAT
miR1098	69	GTGATAGACGGTTTGTGGCTGAAA
miR1513	14	TGAGATGAAAGGCATGACTA
miR2081	8	AGCTGAGAGGTGTGATGTGTCTGT
miR1445	6524	TCACTTGTAGACAGCACAAAA
miR1115	1	TGCACCAGAAGTGCCTGTAGTCGA
miR825	88	TCGAAGGACCACAGCTGAAGAAGC
miR810	10	TGAGTCACGGATTGCGTCATC
miR4341	52	TGTGTTGTAACTTATAACAGACGG
miR1531	3	TCCTCGCACAGTGGGAAGATTGTC
miR3947	2	GTTATATCAGAGAACAACGTCACA
miR1132	56	CATTATGGAAGTAGAGGAC
miR1854	65	CGGTGAAATTTTGGATTGG
miR2652	38	TAGTGCAGGGTCATCAGGATC
miR4357	30	CGCGTGGTGACTGTACGGTTCAG
miR1441	4	AGGGAGTTGGAAAAGGTTT
miR4404	46	ACTCTTAGGAAGACGCGGATCAA
miR4380	1	CGGATGGTGGAATCCGATGTGCAT
miR477	26	AGAAGGCTCGTGGGAGGAGGA
miR3520	1	AGAGGGAGGTTTGAATTATT
miR918	468	TCTGAAACGGACATTTTGC
miR5028	4	AATTGGGTTTATTGTTGGAAGTT
miR3457	3	TAGCGTGTCCTGGGTCCGTC
miR3518	4	TACCTTTGAGGATCAGTCGTG
miR1052	14	TTCTTTTTATTGTTGTGATAT
miR1148	1	GCAGCGTGCAGGGAGGACATGGA
miR5050	9	ATGAGGTCGGCAACCAGAA
miR2677	1	TTTATGTGATAAGGTGCTAATAAT
miR1850	8	TGGAAAGATTGGGGAATGGCG
miR4387	2	AAACAAACGCGATGACGTGGCCT
miR1881	7	GAGTTATTGTAGTGGTGGTGGGT
miR4250	9	TCCAAAAGGCACAAGAACATGCT
miR5301	13	TTGGGTTGAGGGAAAGATT
miR472	59	TTTTCCCGCACCTCCACCA
miR4388	1	AAGCTTAGGGACAAATTGAAGACT
miR2870	36	TATCAGTTGTGGGAGGAGACAGAA
miR1112	57	CTCTGTTATGGCATTCATCTG
miR1161	14	TTCTCGGAGTTCGTCAACAC
miR3440	3	CTGGATTGGTACCACAGGGAAGGT
miR2106	25	GAGGTGTTCTGGAGACATT
miR1126	1	CACACATCATGGACTAATACGGAG
miR1078	13	TTTGGATGAAGCAATTTAT
miR1051	2	TTCCTCTTCTACTTAAGCCACT
miR5178	14	TCTGACCGGCGTGCACTGAGC
miR3450	133	TAGTTGGATCTGGCGACGAC
miR3465	37	CCAACTGTAAGATCTAACGGAC
miR1869	7	TAAGAACAATAGGCATGGGAGGCAT
miR1048	1	TAGACACTGAGTGGTAGACGAAC
miR3515	4	AAAGTAGAAAATACGCTAT
miR4237	6	TAAACGTAGAATCATATATAATAA
miR1517	106	AGTCTTGATAATGTCGTCGTAA
miR2638	12	ATGTTTAAGTAATTTGCAGTCGGC
miR775	2	ATTCTGATTCTAGCATGCCA
miR5169	1	TCTGACCAAGGTTTGATAGAACAT
miR3511	2	GCCAGGGCCGTGAACCGTGCAGA
miR1888	12	TACCATGTTAGATTTGTGAGAGAA
miR829	19	GCTCTGATACCAAATGATGCGGAA
miR3438	807	TATCAAGGAGTTGAAGCATGAAGC
miR3453	10	GGGGACGAGTGTTAGGAGAAGTAT
miR1091	34	AGGCAGCGGGGAGGATTTG
miR2111	317	ACTCACGTCGTGGATACGGATTAC
miR2913	247	GAGGATCGGATTGCAAGGA
miR2101	4	AGCGATGTGTACAAGTTAAAATGA
miR4344	93	ATAGTAGAATTTTAAGACGTACT
miR1862	5	TAGATTTGTTATTTTGCGGGCTGG
miR4390	52	CGTCCTCGTCGGGTTATCGGGAC
miR4407	4	CGTAGAGGAAGCGGCACTTGACGC
miR3636	4	CTCATCGGAGAAGCAGAGATCGGAG
miR5137	499	AGCGGAGAAGAAGATGCTG
miR3437	451	AAAATAACAAGGAACACAACGGAT
miR2601	1	CTATTTGGTATGCTTGCTGGCCC
miR3706	1	TTTGGGAAGAAATGTATGAAGA
miR5016	28	GTTCTTGTGGTTGTTGGAAA
miR3624	7	TCTGGGCAGCGCATATCTACA
miR4235	1	ACTCGATGTAACACTACAACCCCT
miR5063	14	TCCACTGTGAAAAGACCTTTATGC
miR852	1	GAGAAAGACGCCTTTAGTTCTGAG
miR2921	38	AAGAATCTTGACATACTTTAAAG
miR4379	11	TAGATGTTACTGTAGAGTGGCCGT
miR828	8	AGATGCTCATTTGAACGAATCAAG
miR1093	24	TGGGGGACGTAGCCAAGGA
miR474	30	AACACTGTTAGGGTTTGGATGGG
miR4370	2	AGGACTCGTCCTGATATTGCTTA
miR3629	32	GGCTGCTGGAATATGGTATGA
miR1439	19	TTTGGAACGGAGGGAGTAGTTA
miR5070	8	AACTAAGTACGGATCATAGTGGT
miR5175	5	ACACGAATTCTAGGAACGGAGGGA
miR2118	1	TTCTTGATGCCTCCCATGCCTA
miR3460	3	ATCACGAGACGAGCTAGGTTCCCTT
miR5081	70	CAAGTTTGTAGCAATTATAGT
miR1149	518	TGTGTGTGTGACATGTGGGTC
miR815	2	AAGGGAAGATTGAGGGAGATTGAG
miR2676	14	CATGTTTGTGTGAATAATTTG
miR2628	4	CATGAAATAATGATCGTGTA
miR1114	1	CACGAGGGACAAAACATTGGAGAG
miR161	45	TCAAATGCACCTAGAAATGACGTA
miR2907	1	GCAGCTGCAGCGACGGCCTCGG
miR1526	3	ACGTGAAGAGGAAGATATAAGCAA
miR4400	2	TTGGAAGATTCTGTGAAGACGTC
miR1163	4	AGAGGACATGCTGCTGCCAAGG
miR3710	110	CTGGGAAACCTGACGGCGCTCCA
miR2098	1937	TGCCGGGAGGGAAGCCGATG
miR824	9	TAGACCAATTGCGTAGAAGGGGA
miR3468	5	CTAGGAGAAATGGACAGAGGAAGA
miR3707	2	AGTGACTGCCATATACCTTGA
miR3513	2	TAATTTCTGAGTTCTGACATC
miR1853	3	TCAATTGGTGGAATGATGGTTGCT
miR3449	20	AGAAGAAAGAATCTGGAAAG
miR416	158	GGCGTCACGGACACTGTTCA
miR2610	5	AGATGGACTTGTCATGGCTG
miR1917	51	ATTAATAAAGTAGTGTACATT
miR1062	1	TCTCTCAACGTGGTGCTTGACAGC
miR910	6	ATGCTGCGATCGGGCTCGACAGC
miR1867	2	TTTTTTTTTTCTAGGACAAGGAG
miR906	445	CGGTCGGTGGCGTGATAGCA
miR780	83	TTCTACGTCGTGAATATCGGGCAT
miR1211	8	AGCATAGACCGTCTCTTCCTGAA
miR1039	19	GAGGAAGGGCTCAAGGAAC
miR2099	7	TAGGATATGTTTGGTACAGCTTCT
miR1079	1	CCAATAGAATAGCATAATGTGGT
miR863	20	GTGGACAACGAGACATAAT
miR2087	19	GAAGTATGAGCGGCTGCAG
miR4389	70	TCTGTTCGGACCGTCCGATCGGA
miR1118	4	CACTACTATTTAGACTGGGAGGGA
miR1105	39	ATCGGATGGATGAAGATGCGCTGC
miR4365	1	AGAGAACTTCTTCCGAGAATGGCA
miR1846	3	CAACGAAGAGGAGCCGGGAGCA
miR2923	37	AGACAACATAGATACAATAACAAA
miR833	715	CTTAGAATCTGAATTCGGTCTAGT
miR5084	234	TACAGTACTGCAGAGGATCCGGAT
miR4221	3	AGAGTTCAAGAAGAAGATGAAGA
miR3467	1088	TTGCGGAGAGACAAGACCATAC
miR2604	1	GCTAATTTTTATGTAGGACGTGTT
miR1525	38	TGGTTTGAATTATGTTTTAGT
miR809	5	TGCAATGCTGGAGAAATGGAGAAT
miR1088	53	AGAAGCAAAGAGAGCAGAGCAT
miR5183	33	TGTTTGGACAAATGGTTGAATCA
miR2864	39	TTGTTTTGTCATGCTATAGGT
miR1310	870	AGGCATCGGGGGCGCAACGCCCT
miR948	5	TCAGTGGTGCCTGTGGGATCCGG
miR1155	3	TACGTCTCTGTGACGAGGAGGAGC
miR2669	16	AATAACTTCAGATCTTCATAGTAT
novel-miRNA family	Count	Sequence
sample2-11-2-m0001_3p	6	AAGAGGAGGAAGAGAGGAGCG
sample2-11-2-m0002_3p	10	GTTCAAGAAAGTCCTTGGAAA
sample2-11-2-m0003_5p	16	AGCAGACTCGGGAGGGTACTTT
sample2-11-2-m0004_3p	5	CGTGGGAGATGGAGTAGACA
sample2-11-2-m0005_5p	19	GAACTTAAGTTCCGATTGTTGTT
sample2-11-2-m0006_5p	16	GTAGCAGGATGGCGGGCTCT
sample2-11-2-m0007_3p	10	AGGGGAGCTGGTGCTGCAATT
sample2-11-2-m0008_5p	8	TGGTAGAGCAGGAGCTTCCCTG
sample2-11-2-m0009_5p	135	TGGGCGCAGTGGTTTATCGATC
sample2-11-2-m0010_5p	7	GGAGGATGGTGGCGGGCTCGCA
sample2-11-2-m0011_5p	9	TCACTTTCAGTATACTTAAATA
sample2-11-2-m0012_3p	11	ACTGGAAATATGCTTCTCTCT
sample2-11-2-m0013_5p	42	TCATAAAATCTGAGGTTTTCTGG
sample2-11-2-m0014_5p	6	AGCTGGCAACTGATCTCGATTTT
sample2-11-2-m0015_3p	11	ATACGGTAGGACGGAGGATGGTA
sample2-11-2-m0016_5p	11	AAGGATCAAGAGCAAATGGTTA
sample2-11-2-m0017_5p	10	ATGGATCCCTGAACAGTAGACTT
sample2-11-2-m0018_3p	7	ACTGCGGACAAGGAGGAGAGACT
sample2-11-2-m0019_5p	11	TGATGTGAGTATGACATGTGGTT
sample2-11-2-m0020_3p	10	GAAGCATGCAAAGATCTGAACG
sample2-11-2-m0021_3p	12	GTGGATCCGCGGCACGGGGCA
sample2-11-2-m0022_5p	9	AGTGATGGTCCAGGATGTTTG
sample2-11-2-m0023_5p	9	GCTGGACGAGCTGAGGGACCA
sample2-11-2-m0024_3p	8	TTCTTAGAGGTCAAGTCGGGT
sample2-11-2-m0025_5p	32	AGGTAGGCGACGCGGGGGTTG
sample2-11-2-m0026_5p	10	AAGTCGACTTCTGGAAGATGCTT
sample2-11-2-m0027_3p	16	ATCTGTAGTTCTGTACGGATGTT
sample2-11-2-m0028_5p	14	AGGCAGACTGAGGTTCACGCACT
sample2-11-2-m0029_5p	9	GTTGTGTTTGGGTGTGGCATGA
sample2-11-2-m0030_5p	6	AGTGGACAGGATGCGTTTGACTA
sample2-11-2-m0031_3p	8	ACCAGTGCGGGAACGATGGGATC
sample2-11-2-m0032_5p	6	GAAGGGATTGATGATGGCTTCA
sample2-11-2-m0033_5p	6	AAGCTGAATACATGAACGGCCA
sample2-11-2-m0034_5p	42	GCTAGTCTTGCTTAAGTACCGG
sample2-11-2-m0035_5p	12	AGGGCTAAAACCTGTAGTTTTG
sample2-11-2-m0036_5p	79	GGAATGTTGTCTGGCTCGGGG
sample2-11-2-m0037_3p	687	GCAGGTGATGAGAGCAAGACA
sample2-11-2-m0038_3p	292	TACTTCGGGAAATTCTGACGGCA
sample2-11-2-m0039_5p	5	GTGCTGTGAATTCATCAAGCAA
sample2-11-2-m0040_5p	13	TCATTATTCGGTTGGTGGTTTTG
sample2-11-2-m0041_3p	9	GCGGAGGTGGTGGGGCGGCTCA
sample2-11-2-m0042_3p	152	ACCATGGCCGGAGCAAGGAAG
sample2-11-2-m0043_3p	18	TGCCTGTAGAGAGGACGAGGATG
sample2-11-2-m0044_5p	12	TCCGAGGACCGAGGGTAGGGCAC
sample2-11-2-m0045_3p	14	AAGGAATCAACGGTTGATGGAGA
sample2-11-2-m0046_3p	77	CTGGAAAGTGGTTTTGGTTG
sample2-11-2-m0047_3p	9	TAGCGAGCAGAACCGGGTCAA
sample2-11-2-m0048_3p	9	GCTGTACCCTCTCTCTTCTTC
sample2-11-2-m0049_3p	6	GCCGGGTTCTGGGATTGGGCA
sample2-11-2-m0050_5p	614	GCAGCACCATCAAGATTCAC
sample2-11-2-m0051_3p	147	AATGATGATGTGGCACCATAGTT
sample2-11-2-m0052_3p	153	AATGATGATGTGGCACCATAGTT
sample2-11-2-m0053_3p	15	TTGAGCCGCGTCAATATCTCT
sample2-11-2-m0054_5p	5	TCCTGGCAGAAGTACACATTA
sample2-11-2-m0055_3p	100	TCTGGACGTAGGCAATAGTTG
sample2-11-2-m0056_3p	8	AGGAACTGATGGCTTGTTTG
sample2-11-2-m0057_3p	9	AGTGTATTTATTGTCGTCTCTTA
sample2-11-2-m0058_3p	8	GTCGTATGATGAAACCCTCGGAA
sample2-11-2-m0059_5p	6	AGCAGGAGTCCTGTTAAAACTC
sample2-11-2-m0060_3p	10	GAGGTGGACTACAGCTTCGGCG
sample2-11-2-m0061_3p	6	CTAGCTGAGATGTACTGGAATA

## Sheet: G3M
miR168	1085460	TCGCTTGGTGCAGATCGGGAC				>sample4-19-2-m0001_5p	14	AGGGGATGGATGCTGCACACTA
miR172	104222	AGAATCTTGATGATGCTGCAT				>sample4-19-2-m0002_3p	10	AGGGATTTGACTGAAGCAAGCT
miR164	20328	TGGAGAAGCAGGGCACGTGCA				>sample4-19-2-m0003_3p	8	TGGGCTGCAAGGAGGGGTCATG
miR156	18067	TGACAGAAGAGAGTGAGCAT				>sample4-19-2-m0004_5p	7	AATGTGAACTTATATATGCATG
miR396	9886	TCCACAGGCTTTCTTGAACTG				>sample4-19-2-m0005_5p	10	TCAAGACTGAGAAAGATAGAGA
miR894	22079	GTTTCACGTCGGGTTCACCA				>sample4-19-2-m0006_3p	5	GTTGGCGGATGGTGGCGAACC
miR535	8065	TGACAACGAGAGAGAGCACGC				>sample4-19-2-m0007_5p	28	TGGTAGAGCAGGAGCTTCCCT
miR167	8464	TGAAGCTGCCAGCATGATCTGA				>sample4-19-2-m0008_5p	65	TGGGCGCAGTGGTTTATCGATC
miR5077	15200	TTCACGTCGGGTTCACCA				>sample4-19-2-m0009_3p	15	AGCAGGTCTAAGAGAATACTTCG
miR408	3863	TCAGGGACGAGGCAGAGCATG				>sample4-19-2-m0010_5p	10	TTAAAAACCGTCTGTGATAAG
miR166	7591	TTCGGACCAGGCTTCATTCCC				>sample4-19-2-m0011_5p	10	GGAAGCTGATGGACAGGGTG
miR3979	3295	TCCCTCTCTCCCTTGAAGGCT				>sample4-19-2-m0012_5p	24	AGGTCAAACAAGAGGACGCTG
miR397	1258	TCATTGAGTGCAGCGTTGATG				>sample4-19-2-m0013_3p	8	AAGCTATGAAGATCTTTGGCT
miR159	2784	TTTGGATTGAAGGGAGCTCTG				>sample4-19-2-m0014_5p	8	AAGAACTGAAGAGCGGAATAGCA
miR162	1224	TCGATAAACCTCTGCATCCGG				>sample4-19-2-m0015_3p	17	AGATGGCTTTCTCTGATCGGA
miR827	987	TTAGATGACCATCAGCAAACA				>sample4-19-2-m0016_5p	64	TCATAAAATCTGAGGTTTTCTGG
miR157	1058	TTGACAGAAGATAGAGAGCAC				>sample4-19-2-m0017_5p	17	TGCAGTTAATTGGATGGACCTCA
miR444	1627	TGCAGTTGTTGCCTCAAGCTT				>sample4-19-2-m0018_5p	687	TCCCGATGACTGTACGTGTTT
miR2916	33954	TGGGGGCTCGAAGACGATCA				>sample4-19-2-m0019_5p	17	AGGAGGAGAGTGGAAATGGCA
miR530	527	AGGTGCAGTGGCAGATGCAGC				>sample4-19-2-m0020_5p	11	GGCGTGCTGAAAGATGGGCAGA
miR529	546	AGAAGAGAGAGAGTACAGCCT				>sample4-19-2-m0021_3p	10	CGGTGCGCGAGCTGATGGCCA
miR169	591	CAGCCAAGGATGACTTGCCGG				>sample4-19-2-m0022_5p	5	GATTCAGGGACTCCGAGCAGA
miR319	569	TTGGACTGAAGGGTGCTCCCT				>sample4-19-2-m0023_5p	9	TGAAGCGGTACCTCTTGACA
miR5054	1898	TTCCCCACGGTCGGCGCCA				>sample4-19-2-m0024_3p	9	GAGGATGCTGAACTGATTGGCG
miR3954	397	TTGGACAGAGTAATCACGGTCG				>sample4-19-2-m0025_5p	8	TGATGTGAGTATGACATGTGGTT
miR1318	307	TCAGGAGAGATGACACCGACA				>sample4-19-2-m0026_3p	10	ACGCCGGCGGAGCTGGAGGCG
miR5139	901	AACCTGGCTCTGATACCA				>sample4-19-2-m0027_5p	13	AGGAAGGCTGGCTTGTGCATCA
miR528	277	TGGAAGGGGCATGCAGAGGAG				>sample4-19-2-m0028_3p	9	AGGCAGCTGCATTATTCGTG
miR5083	256	AGACTACAATTATCTGATCA				>sample4-19-2-m0029_3p	8	TCGCGGTGTCGTCGGAGTTCG
miR1433	278	TGGGCAAGTCTCCTCGGCTACC				>sample4-19-2-m0030_3p	9	GAAGCATGCAAAGATCTGAACG
miR2199	38275	TGATAACTCGACGGATCGC				>sample4-19-2-m0031_5p	8	TCTGAAAAGTTGGCGAGGCAG
miR5072	2870	CGTTCCCCACGGACGGCGCCA				>sample4-19-2-m0032_5p	16	AGTGATGGTCCAGGATGTTT
miR399	172	TGCCAAAGGAGATTTGCCCAG				>sample4-19-2-m0033_3p	10	TTCTTAGAGGTCAAGTCGGGTC
miR390	86	AAGCTCAGGAGGGATAGCGCC				>sample4-19-2-m0034_5p	35	AGGTAGGCGACGCGGGGGTTG
miR2911	7276	GGCCGGGGGACGGACCGGGAAC				>sample4-19-2-m0035_3p	5	TGAGTCTGACTGCTGTATGGTT
miR160	141	TGCCTGGCTCCCTGTATGCCA				>sample4-19-2-m0036_5p	23	GGCAGACTGAGGTTCACGCA
miR1863	101	AGCTCTGATACCATGTTAGAGGTG				>sample4-19-2-m0037_5p	15	GCTTGGTCTTGGGAGCGGCTC
miR5059	1014	TCGTTCCTGGGCAGCAACACCA				>sample4-19-2-m0038_3p	9	TCCTCCAGGCGGACGTCGGCG
miR1164	183	TGGTGCAACAGGCTCAGTCGG				>sample4-19-2-m0039_3p	6	CGTGGGCAGTGGATTGTGGGAAA
miR1089	127	AAGCATCACTAGGATTGGTTGC				>sample4-19-2-m0040_5p	9	GCGGGCGCTGAACTTCTCCGGCA
miR1878	72	ATTTGTAGTGTTTAGATTGAGCTT				>sample4-19-2-m0041_5p	104	ATTAAAAACCGTCTGTGATAT
miR393	183	CTCCAAAGGGATCGCATTGT				>sample4-19-2-m0042_5p	7	AGTGATCGAGCAGCAGGCACCG
miR2098	321	CGGTCTGTCAAGTCGGATGTG				>sample4-19-2-m0043_5p	21	GAAGGGATTGATGATGGCTTCA
miR394	33	TTGGCATTCTGTCCACCTCC				>sample4-19-2-m0044_5p	8	GCGGCGCTGGCGAAGCAGTACGG
miR415	680	CACAGAACGAAGCAGAAGCTG				>sample4-19-2-m0045_5p	10	AGGGCTAAAACCTGTAGTTTTG
miR2865	85	GCTAGTCTAGTCGACTGTACGGTG				>sample4-19-2-m0046_5p	96	TTTGAAATGGCGACAGGAACC
miR4401	32	AAAGGTCTTGTGAAACGTAGGCAT				>sample4-19-2-m0047_3p	5	CGGGGGCTCGCTCGGCGGCATG
miR391	101	TCGCAGGAGAGATGACGCCCA				>sample4-19-2-m0048_3p	6	TGGAGATGGAGCTTCACCCA
miR5082	68	GCGATGATGGCCGCGCGGGCTC				>sample4-19-2-m0048_5p	6	GAGATGGAGCTTCACCCATA
miR2118	19	TTCCCAATGTCTCGCATGCCTA				>sample4-19-2-m0049_3p	6	TGTAGATTTGTAGGGTCCGCA
miR1520	19	ATGACCAACATGAACAACGACACA				>sample4-19-2-m0050_5p	1670	TGTGACACGTGTATATTTGCT
miR165	27	TCGGACCAGGCTTCCCCCC				>sample4-19-2-m0051_3p	1814	GCAGGTGATGAGAGCAAGACA
miR4384	39	ACTGTCAACACTGCATTAAAGACG				>sample4-19-2-m0052_3p	5	AGAAGACTTGGTGTGGGCCTA
miR437	183	CAAAGTTAGATAAGTTTGACTGC				>sample4-19-2-m0053_3p	16	AGGGGATTCAATTGGGATTT
miR3946	34	TGGAGAAGAGAAGAGAGAGAGCAC				>sample4-19-2-m0054_3p	18	GTTCTCAGACTGTAGTGGGCA
miR1159	5882	ACAATGACTGAATTGAGACGGAT				>sample4-19-2-m0055_5p	9	CCGGCCGGGTAGAGGATGGCGAT
miR2275	15	CTTGTTTTTCTCCAATATCTCA				>sample4-19-2-m0056_3p	8	GTGGACACTGACAAGGACAGGCA
miR4348	144	AAAAACTTGTCAAGATGGAGCATT				>sample4-19-2-m0057_3p	5	AGAGACCATGTGGAGGTGTCCCC
miR5084	421	TACAGTACTGCAGAGGATCCGGAT				>sample4-19-2-m0058_5p	15	GCGGCGATGTGGACGGAGGCGG
miR1875	28	ACAATGGAGTGAGGTGCAACACA				>sample4-19-2-m0059_3p	8	GATGAGAGTGACAAGTGGATCA
miR5015	233	TCTTCGTTCGTTGGTGTTTG				>sample4-19-2-m0060_5p	11	AGGATGAGGAACCAAACGGGCA
miR3522	265	TGAGACCATAAAGAGCACGAC				>sample4-19-2-m0061_5p	9	TGGGACAAACAACTGGAGTCTT
miR857	196	TTTTGTAGACGAAGTGTGTAT				>sample4-19-2-m0062_3p	5	GTAGTTGAGGATGAAGACGACG
miR845	21	AGGCTCTGATACCAACTGTGACGA				>sample4-19-2-m0063_3p	23	AAGGAATCAACGGTTGATGGAGA
miR822	339	TGCGGGAATGCATTTGCAGTA				>sample4-19-2-m0064_3p	6	TGCTGGAGCACTTGTTGGTA
miR3630	15	TGGGAATCTCTCTGATGCTT				>sample4-19-2-m0065_5p	17	GAGGGCGAAGGATTTGTCGGCCA
miR2086	47	GCACGATTGAATGGCAGAACTGAA				>sample4-19-2-m0066_5p	6	CTTGTTGATCCCAGGATGCTG
miR848	64	TGACATGAGGATGACTATAGCTAA				>sample4-19-2-m0067_5p	30	CGGTCCGTCAGATCTCGCGGCG
miR2593	34	TTAATGACTTGAACCTAGAAG				>sample4-19-2-m0068_3p	45	CTGGAAAGTGGTTTTGGTTG
miR810	15	TGAGTCACGGATTGCGTCATC				>sample4-19-2-m0069_5p	7	GCTGATCTTGGTAGACTTCA
miR395	15	TGAAGTGTTTGGGGGAACTC				>sample4-19-2-m0070_5p	24	TTCTGCAAGAAGTTCTGCATC
miR171	22	TGATTGAGCCGTGCCAATATC				>sample4-19-2-m0071_5p	16	TGAAGTATCACAGACGGTTC
miR1432	300	TTCAGGAGAGATGACACCGACA				>sample4-19-2-m0072_3p	7	TCATGGGACTAGTACGGTACA
miR4351	78	AGTGGGATTTCAGCTGGAGTGG				>sample4-19-2-m0073_5p	26	GACGAGTCACTGGGGACGGTCA
miR2873	32	TCTGGATTTGAATTTGGTGTG				>sample4-19-2-m0074_3p	10	TGACAGAGAGAGCATGAGCTA
miR4403	57	ACGACACGAACAGTACACGGACC				>sample4-19-2-m0075_3p	10	GCCGGGTTCTGGGATTGGGCA
miR952	2495	AACGAGGATCCATTGGAG				>sample4-19-2-m0076_5p	1922	GCAGCACCATCAAGATTCAC
miR1222	273	TTGAAGGATTGAGTGGTGCTA				>sample4-19-2-m0077_3p	9	TGGTGGATTGGTAATGCAGCA
miRNA family	Count	Sequence
miR2120	19	AAAAGATCTTTAGTCCCGGTTGGT
miR4391	14	TCTCTGCGAAAGACTAAGACAGAA
miR4366	246	CTTCTCTACGTAGGATTTTGTTGG
miR531	13	CTCGCCGGGGCTGTCGACGGCG
miR1861	7	ACTGATCTTGAGGAGGAACGGACG
miR774	138	TGAGCTGAAGATACTTGGTGT
miR3462	76	GTTCGGGAGCTTGGAGAGG
miR472	444	TTTTCCCGCACCTCCACCA
miR1109	43	TAGTGTAGATTATTGTGTAAT
miR5055	12	TCGCGCTGCTGAGCTCGGCAT
miR1088	12	CATGCAAGAGAGAGAGACGCAT
miR3933	25	AGAAGCAAAGTACGACCTCGC
miR1508	13	ATAGGAAAGTGGAATAAGCAGTTG
miR5052	16	ACCGGCTGGACCAGTGGCAA
miR1507	9	AGAAGATGATGGAACGACAAGAAT
miR2665	8	TGATTTAGTGTAAGAATTTGA
miR854	962	GAGGAGGAAGAGGAGGAGGAG
miR1877	92	AGATGATGTGAATGATAGAGGGAG
miR1523	204116	AGGATAAGTGGGAGCTCA
miR158	909	TCCCAAATGAGCAAAGGCAC
miR1023	3	GAGAGGCATATTGAAGAGAGGCAT
miR3463	67	ACATGCATTGTGCTCGTTGGA
miR482	52	TGGGAATGAAAGGAGCTA
miR4385	14	AATGGACTGAAAAAGTGATTGGG
miR835	34	TGAAGAAACGAAGGCAAGAAAG
miR1858	438	GACGAGATGGACGGAGATGGGGC
miR398	3	GGGGCGAATTGAGAACACATGGTG
miR5071	297	TGCAAGCATCGTACGTGACA
miR4376	318	TGCAGGAGGAGATGGACGCTGT
miR5076	9	CTCGAAATGGGAGCAGAGCAGGT
miR5179	4	TTTTGCTCAAGACCGCGCAAC
miR1172	12	ACGGATTGAGCAGCAACGAGGCGT
miR1171	12	GGAGTGAATGTGGAGTGGAGCCGG
miR1057	121	TTCTTGTAGGTTCTAGCGAGGGT
miR2645	12	TTTGACTAGAGATGAGCTAAAT
miR869	22	TCTGGATGTTGAGATGAGTTG
miR823	133	TAGAGATTGGTGTATCATATGAT
miR4378	49	ACAGACGGTCTGTAGATGGTGTA
miR5020	352	TGGGATGAAGAAGGTGTGA
miR420	52	TAAATTAAGTCGGGCAATGAT
miR951	32	TGATCTTGACCGTTGGACCTC
miR808	14	AGAATGTGTGGAATATGGTATGAA
miR3949	75	CGACTGTTGAGCAAAAATCGGTAG
miR5140	52	ATGCTGGAGAAGATTTGTG
miR1028	6	TAGCATGTGTAGGTTTAAAAG
miR419	39	TTATGATGGTGGGATGTT
miR812	10	AGGGAATGTTAAATGTTGGACAGG
miR3948	29	GGAGTTGGGAGTGGAGTAGGTGG
miR1510	27	CGGAGGATTAGGCAAGACAACT
miR2667	50	TCCTTGATCAGACGGCTCACG
miR908	169	TGAGAATGCGGCCCGTTGGAC
miR4232	5	TCAGATTTATTAGGAGTGTTGGGC
miR1124	54	GCAGGCCGTGAAGAGGATCCT
miR4398	37	TCGTAGCGGAGGAGAGAGACGAAG
miR414	54	TCAGCCGTCTCATCATCTTCC
miR2081	37	AGCTGAGAGGTGTGATGTGTCTGT
miR3625	27	CGGCGACGGTGACTACTGGAAGC
miR825	9	TCAAGGACAAGCTCAAGAAGCA
miR851	1731	TGACGTGGCATAACTAAGAGACGAC
miR1083	909	TGGCATGGAAGAGCACGGT
miR5028	42	AATGGGTTTATGTTAGACGTC
miR2926	103	GCTCGTCGACGTCGTGCT
miR5301	24	TGTGGGATGGGGTGGTACAAGATT
miR5203	28	AACATGTATTTGTGACCGGAGGGA
miR533	39	CTCACAGTCGTTGGATCTC
miR3476	5	TGAACTGGGTTTGTTGGCTGC
miR1048	3	TTTCTCACACTCATGTCCAGA
miR1888	6	TACTATGTTAGATTTGTGAGAGAA
miR1879	34	GTGTTTGGTTTGAGGGATGGGGT
miR829	19	AGGCTCTGATACCAGATGATGGA
miR3453	24	GGCGGAGATTGAGGCGAGGTTC
miR1862	40	ATATGTTTGTTGTATTTTGGGCT
miR4390	58	CGTCCTCGTCGGGTTATCGGGAC
miR5137	12	ACGGAGAAGCGCATGGGCG
miR909	20	AGCTGGCGAACACGGTGGTGG
miR474	42	CAAGATGTTGTTTGGTTTGGTGG
miR161	18	CAATGGACTGAAAAGTGGCTA
miR1134	296	CGACAACACGACGAAGAAGATG
miR1424	2	ATGCTATACTGATGCTGATTGGGT
miR2614	352	CTGTTCGGACTCGTTACGGATC
miR811	101	GGACGGTCCGGATGTGCCA
miR5079	4	TTTGGCATTGTCTGATTTTGGTAT
miR1160	103	TGAGCGAAGGAAGCAGTAGAGGAT
miR1214	13	TACTATGAGAAAACGTCGCGGCA
miR5069	21	TATTTATTGATTTGTACAAAC
miR837	79	AAATGAACAAGAAACTGGAGTGAC
miR2094	292	TGGGCTGCTGGCGCTTGGGTG
miR902	25	ATGAAGGTCTTCATTGCGTAGA
miR2619	88	ACTAGGAGGCGTTTGGAT
miR1310	598	GCATCGGGGGCGCAACGCCCT
miR834	19	TGGTAGAGCTGCGGTGGATAA
miR1511	93	AACCTTGCTCTGATACCATGTT
miR3439	18	TTTGGGTTTAGACATATCAAGAG
miR3711	20	GGCGCTAGAAGGAGGGCAT
miR2104	5	GCGGCGAGGCGGATGCACGAACGG
miR3443	16	TGTGCTTTGTAGTTAGAGTT
miR5176	13	TGTATGATGTGGCGATGAGATGAT
miR2108	4	GTAGTGTGTTGTGCTTTGCTCGG
miR537	38	TTGAGGTGTGTTAGGCTA
miR3951	10	TAGATAAAGAGTGGATAAAAT
miR2643	5	TTTGGTAGTCAAGATTAGAGA
miR5026	12	ATATGAGATCGTGACACGTG
miR2088	20	AGGCCTAATTCGTTGGAT
miR830	2	TATACTTATTTTGATGAATGAATG
miR4359	1	AAACGCGTGCATGTAAAATCGGT
miR865	30	ATGAATTTGGATTACATTAGACGT
miR2092	7	AAACTAAAGTCGGTGTTTA
miR418	124	TTGTGATGATGACGATGACG
miR1423	1	GCAACACACGTTGGGAGACTCGGA
miR4382	1	TCTGGTTAAAGCTGTTTCATGGAT
miR1312	2	TCTTGGGAGAGAGAAATGCGGCAT
miR2607	2	ATGTGATTATATGATATGTCAGT
miR3631	10	TTTTGGATGATGTGCACACAA
miR4374	10	TGAAGACGGTCGGCTGTCCAGCAA
miR3464	4	TCGGAATATGGGATGCGATGGTT
miR3451	4	TCCGGCAGGGAGGTGAACACA
miR5165	1	ATCCTGGGCTCTATGTTAGGCTT
miR2905	429	TACACGTAGTGACATGGCA
miR5168	5	TTGGTGATGGCGGACCAGGCT
miR1847	13	TGAGATTGGAGTTTGTGGCAC
miR5061	3	TGCTGTGGTCTGTCCGCTCGGCTA
miR1528	2	ATCAGAGTAGACAATATATACAGT
miR3455	71	GCTGGATCTGAGGTAGTG
miR4402	4	CACATATTTATGGGCTGAGACGGC
miR4249	3	AGAATTTTGAGATAGTTGAGGCTA
miR1527	249	ATAAACTCAGACGGCTTACAAAACC
miR773	1	TTTGGTTCCAGCTTGTCTT
miR2949	4	ATTTTTGAACTGGATTTGCCGA
miR1030	1	TCTGCACTGCACCGGCCACCG
miR1436	6	ATCATTTGGGACGTAGGGAG
miR4342	27	AATCGAGTGATAGAATGTAGAGGT
miR1146	22	AGGTTCTGTCGGGAAGCT
miR3623	8	TGGTGTTGGACGACATTGCT
miR4371	6	AAGATGACGACGTGGAGACGAAG
miR3447	25	TTTGTGTGTGTTTGGTTGGATGAA
miR2626	3	AACCGTCGGGTCATTTATGGGTGT
miR4346	5	AAGGATCCAAACGGAAGCTGCAA
miR5021	83	TGCAGGAAGAAGAAGAAGAAGA
miR2877	7	GTTGATCCTCTGCATTTAGGCAT
miR903	2	GCTACATCGAGGGGGACAAGAGGC
miR1852	28	ATATGGATCAGAATGGCAAT
miR2868	1354	TTGGATTTGTGTAGAGATTA
miR2636	92	TTTGGTTATGTCGGAATGAT
miR435	177	TTATCCGGTATTGCAATTGA
miR2651	39	TTTGATTGGCATGCTGTAT
miR1442	20	ATTCATAGTGTAGACGGTGT
miR946	8	TGTGGATGAGATAGGTTTTGT
miR1886	2	ACTTGAGATGAAAACTTTGATTGGC
miR2918	32	ATACTGTTGTCTGGTTTA
miR5068	5	TGGGTATGTGCGGGTAAGGGTAT
miR847	5	TCTGTAGAAGAGGAATGGTAA
miR3456	29	TTGAGGAACAGTCGCTGGTGA
miR838	11	ATGCAAGAATGGAAGCACGC
miR4409	5	AGACAAGATGGGTTATGTTTGACTG
miR4340	8	GCAGAGATGGGTCGGCTTA
miR919	36	AATCGACGGTGACCGAGAT
miR4377	10	TACTCATCTGAATGGAACGACGA
miR5056	12	GGGAGGAAGAACTGGTAATAAGCA
miR4395	6	TCGAAGGCAGTATGGGCGGTTGAG
miR5025	57	ATGTATATATAGTATGGACA
miR1142	149	AATGGTGGATGTGGCATGG
miR1111	13	GCCATGACGAAGCAGGACCTAC
miR2948	17	TGTGGGAGAGTTGGGCAAGAAT
miR1033	55	TCACGGGTCGGATCGGCAT
miR1851	25	CGTCTGTGATGGCATTTTGGAACC
miR1855	36	GCACTGGACTTGCAAGAGA
miR914	7	CGGGCGCCCCGGAACGTCG
miR2950	7	TGGTGTGCAGGGATGGAGACAG
miR1868	24	TCGACGGAAAACAGGGATGCGCA
miR5177	6	TGAGGGGTAAAATAGACAGTT
miR1859	1	TTTCCTATGCCATCCATTCCAA
miR5200	18	GTTGTAGATACTCTTAAGGCTG
miR3434	3	TCATGAGTAGAAGCCATGGTGA
miR2937	43	AGAAACTGTTGAAGGAGTCG
miR1082	3	GATGTTGGCAACATGCTGGCCGGG
miR2623	3	TCGGTCAGCACTGTCTTCATG
miR1428	2	AACATAAAGCCGTTGGATTTG
miR771	2	TGAGCTCTCTGTGGCTGCTCCT
miR5198	48	GGGGAAAAGAGATTGGCTG
miR3693	1	AGAGGGTGCTAATGAGACTTGCTT
miR855	6	AGCAGAACAAGGAAAAGGTA
miR3950	37	TCTTCGGCAACATGATTC
miR1137	3	TAGTACAATAGTAAGAGTCTC
miR4372	7	GTAAAAATCGTGACTGTGACGGC
miR1158	23	ACTGTGGAGGAGGCCAGATCTGGC
miR1064	3	CAACTGATAATATCATCCG
miR5303	185	TTTTGAAATTGGAGCAAC
miR3441	1	TTCCAAAGCACTTTGAAGGGTAA
miR447	3	CGAAGTCTTCTGTGGGGGAGCGG
miR3512	4	CGCAACTGATGACAATTAACGA
miR1873	22	ATCTAACATGGTATCAGAGCTTAG
miR2097	3	TTTCTTTCTTCGTGTCGTCTTTT
miR5075	10	ATCACCGTCGCCGCCTCCC
miR5029	5	AAGCTGAGAGAGATATACTGACAAA
miR1067	3	AGCATACTGATAGTTGATGACCCA
miR3637	8	ATTTTGTTTGTTGTTTTGTCGGT
miR3627	14	TCTGTCGCAGGACGAGGCACT
miR2879	4	GCAGATGTGTGTACAATAAGAGCC
miR831	3	ACAGAGAGAGTAGAGGAGATGAGA
miR400	3	TATGGAATTTCTATAAGTCAC
miR1169	185	TGTGGATGTTGCTGCTGG
miR2102	5	CGGTGCTGGTTACGGTGGCG
miR817	14	TCTCTGAACTTGTAGGCCCGTTGA
miR5060	2	CGGCAGCTCCGAGACCGCCAG
miR2617	5	TGTGGCTGTAGCATCGCCCGGT
miR1165	10	ACGGACCGCTGTCGGATCTT
miR2119	10	TCATAAGGGAGATGGGAGTG
miR2936	16	TCTTGAGAGAAGAACCAGAG
miR4343	3	AAATAATTAGGATCAATGTTGT
miR1077	5	CAGAGGATGGACGTATAAGAGCA
miR5141	9	AGACCCGACGATGACGACAGTTA
miR1435	6	TTGCTTAGACAAACTTTATC
miR4375	10	CACCACATAGTGGTCGTGCGGCA
miR2653	34	TGACGCAGCTGTGAGACATGT
miR5053	12	CGCGTGCTGTAGCGCCGGCG
miR1094	3	TATCTTCTTTGTTCCAAGAC
miR2083	68	AGTTGAACTAGTGACAAGAAGA
miR1092	7	ATGACAGGAATGCATTAGGGGTT
miR1444	4	ATTCCACATTCGGCCACTGTTC
miR3445	12	TTGTGGAAGGTATTTTTGCT
miR1144	4	GTGGGTAGTGTGGCGGACAGGCTT
miR1221	80	ATGGATGGTGGCATGATCAAA
miR1098	2	TCAGGACGTTTGGCTGAAATG
miR1438	2	AGGGTAATTTGGATATTTTTGAAA
miR5066	556	AGGTGTATAAGTGGGAGCC
miR1060	20	TTTGTCATGTAGGATGACACAC
miR2672	2	ATAACGACCAAGCTTGGGTTACTA
miR5199	125	ATGTAGTCATACGGTTAGATACAC
miR1115	2	TCACCCAAGCCGCCTGAGTCA
miR4394	11	TAATGGATGAAGAGAAAGCGGCG
miR5024	1	AGACAAGCCAAGATACTGGAACA
miR4341	37	TGTGTTGTAGTTATCACAGACGG
miR1132	54	TATTTGTGATCGGAAGGAG
miR5172	23	TGTCTGGACTATCTCCTCGGCA
miR1854	14	CGGTGAATTTGTGGAGTTGGA
miR2652	20	TAGTGCAGGGTCATCAGGATC
miR4357	39	CGCGTGGTGACTGTACGGTTCAG
miR173	6	TGGCTTGCAGAGAGAACTCC
miR1441	18	ACGGCTGTGGAAAAGGTCT
miR1217	4	ATATTTTGGAAGATGATGTCAATG
miR1212	4	CTGGGACAGCAAGATATGCA
miR4380	26	CGGATGGTATGATGGTATGTGCT
miR1162	157	CGGCTTAATTTGACTCAACACG
miR477	6	AGAAGGCTCGTGGGAGGAGGA
miR844	254	AGAAGGACAAGGATGGCT
miR1148	54	CAACGAGCAGGGGGACAG
miR1850	4	TGGAGTTAGGGAGATTTGGG
miR4387	2	ATCTCTCTGTTAGGCATGATGACTC
miR1427	2	TGCGCAACTCGGCGGTGGGGC
miR1881	33	ATGTTAATTGAGACGTGTGGTGT
miR4250	26	TCCAACGAGCACAAGAACGTCAA
miR446	7	AAATATGGATATGGGAAGATGG
miR4388	3	AAGCTTAGGGACAAATTGAAGACT
miR1112	22	AGGAAGCTAAACAAAGAAA
miR3633	12	GGAATGGAGGGCGTAGGAAG
miR1150	93	TCGCCGAGGAGGGCATGTGCT
miR2661	12	ACGTTTGGAGAATGGGCAG
miR4347	1	AGCTACTTACGGATCAAGGATG
miR3440	2	TGGAGTTGTCTAAGGGAAGCGTT
miR2624	88	GAACGATCGAGGATGCCGGCT
miR913	1	TTCACACTTGCGAGACCGTTGGA
miR1126	14	CAGACATATGAACACATACGGAA
miR1078	3	TTTGGATTAGATGCATATTGTGAT
miR2079	50	AGGTTGATGTTGACGAGCT
miR5178	189	TGACCTGTGGGCCAGAGCG
miR905	70	AGGACATGGATTGGCACC
miR1869	72735	TGGAACAATGTAGGCAAGGGAAGTA
miR3465	3	TTCTGGTGATGCTTCTGTTGGTCA
miR818	10	AATCTATCTATAATTATGGGACGG
miR4406	20	ATTTTTTCTGAGGAACCCGGTGT
miR1156	12	TCAGTTGGAGCATCAGGCACC
miR3515	257	ACTGTAGCAAATGAACGGTGGAT
miR401	18	CGAACTGCTGTCGACGCCA
miR3508	124	TAGAGGTCCCCAGTTCGTA
miR1517	217	AGTCTTGATAATGTCGTCGTAA
miR3461	5	ACGAACGGCGAGTCGGACTAG
miR3454	33	CTGCATCGGAGCTGGCTA
miR775	5	TTTCGATGACTAGCAGGACA
miR3438	4	TGCAAGGATTAAGTTGAAGCA
miR1026	6388	TGAAATGACTTGAGAGGAG
miR2111	181	ACTCACGTCGTGGATACGGATTAC
miR2101	1	ACGTGGTTTACACAGTAAAATCGT
miR3639	9	GAGGCTGCTGCTTCTAGAAGTCA
miR895	183	GTAGTCTGAGGAGGTGTTTGGTTA
miR2947	3	TATACCGTGCCCATGACTGTAGA
miR4350	109	CAAATGTTGTGGTCGTTGG
miR858	40	TTCGTTGTCTGTTCGGCCT
miR3636	83	GACTGGGAGAAGCAATCGGGAG
miR3437	4	AAAAAAACAAGCGAACCACGTGAT
miR5182	4	TGCTGATCTTGGAATCATGTG
miR538	6	GCATTGGATTCTATGTCTGGA
miR1151	3	ACGCGAGCGTGTGGGACGCGG
miR3444	5	TGGGAGCTCGAAGACGATCA
miR5063	40	TACACTGGAAGAGGTTTTGT
miR1535	4	ACTTTTTGTGGTGATGGCA
miR4379	10	TAGATGTTACTGTAGAGTGGCCA
miR5202	23	TTCGTGGGATTAAATCGTCGT
miR2925	61	GCGGCGGCGCGGGCTTCG
miR5070	1	ACACTAAGGCTAGGTGTCAGAGGG
miR5175	138	CATGTATTTAGGAACGGAGGGAG
miR5027	6	AGATGGAACTTGCCTTAA
miR868	8	CTGTCTTTAGTGCTGTATAGATGAC
miR1085	166	TTAAATGGTTGTAGGGAC
miR473	2	ACTCCTCCATCCAGGCTTCCGA
miR5081	1	CTAACTTTATAGCAAATGATAGTA
miR815	7	AAGGGATTGAAGAAGAGTATTGGG
miR5074	26	GAGCCAGCGTCGGGATCG
miR2676	7	GTTTGTTGGATAATATATTTG
miR536	3	TCGTGTCGAAGACTTGTGCATCAA
miR1114	2	AAGGGACAATACATATGGCAC
miR1521	3591	CTGGTTAATGGAACAATGTAGG
miR2907	9	GGCGCCGAGCAGAGGACGTCGG
miR2658	115	ATGTGACATGTATTTGAATC
miR1526	1	CCAGGAAGAGGATATTATGCAA
miR2613	25	CGGTCGCCGGCTGGAAACGGT
miR3468	49	GCGAAGATGGACGAGAACGA
miR3517	3	CCGACCACTGTGACCGGAAG
miR3513	7	TTAATTTCGGAGTAGTGTCAT
miR5138	56	AAAAATCTGTGAGGACGCTT
miR2644	73	CATCTTCAGATGATGGTCGT
miR1135	7	CTGACAAGTAAATGCGAACGGAG
miR1168	22	AGAACGGAACGAGCGAAGAA
miR2610	8	AAGATGGAGACTATGATATGGCTT
miR893	39	ATTGGGATTTGCTGAGGC
miR906	118	CGGTCGGTGGCGTGATAGCA
miR5058	3	AATCTAGTGTGAGGGCTGAAAAAC
miR2635	120	AATTATTGATCATGTGACTAG
miR3452	8	TACAGACGAGTTCGGACTG
miR853	14	ACCGGACACGGGAGCAGCA
miR2084	4	CCTGATCTGGTGGATTGTCGA
miR1211	11	AGGGATGGAGGTGTATGCAG
miR1320	6	TATAAAATTCATGCGTTCCAAA
miR1167	34	GGGGTGTGAATGATTGTGGAAGAC
miR3640	52	CGAACAATGGCATCATCATCAGG
miR1536	288	AATGTAGAGGACAACTGTGTTTA
miR4373	2	AACGTTGATGCGTGACGGATTGAC
miR4414	28	AGCTGCATTCGTTGGCTG
miR4408	14	GAATCAACGTTGGATGGGGTTGGA
miR5062	1	TGAACTTAGGAAAAAGCCGCT
miR1857	1	TCGGTTTTTTGCTTGAGCATGATGG
miR2087	13	GAAGTATGAGCGGCTGCAG
miR1118	6	CACTACTATTTAGACTGGGAGGGA
miR2912	2	AGTCTAGAACTCGAGATTGGGCGT
miR5080	31	AAAAGGATCAACGGTACA
miR820	37	TACGGCACTGTGGATGGCCCAG
miR1846	16	ACGAGGAGTACGGGACCA
miR2923	34	AGAATAAATAGTAAATTGAACAAA
miR3446	71	CGCGGACTAGACGTGCGGCAGGT
miR833	8	TTTTAGTCTAGATCTCGGCTCAGT
miR170	8	ATATTAGAGACCGTGTCAATATC
miR4221	8	AAGATGATCAAAAGAAGCTAGAAGA
miR2604	1	TTATTTTTAATGTGGGATGTT
miR809	1	TGAATGTGCAGAAAGATAGAATAG
miR440	1	ACGTGTCTCACTGTAATCGGGAAA
miR840	4	TAGCACAAAAAGACCTAAACTAAC
miR2663	15	AGAGAGGGCTTTGCAATT
novel-miRNA family	Count	Sequence
sample4-19-2-m0078_3p	18	AGGATGATGGTATTGAGGAAGTG
sample4-19-2-m0079_3p	7	AGGCTTGAAGGGAAGTAGAGC
sample4-19-2-m0080_3p	5	AGGGCTTCTGCAAGTGGTAGGCA
sample4-19-2-m0081_3p	50	AATGATGATGTGGCACCATAGTT
sample4-19-2-m0082_3p	78	TCTGGACGTAGGCAATAGTTG
sample4-19-2-m0083_5p	19	GGATCAACAGTAGTACGGACA
sample4-19-2-m0084_5p	20	GTTTGATGAGGAGACTGGCA
sample4-19-2-m0085_5p	5	AGGTTACTGTGATGGTCGCTCA
sample4-19-2-m0086_5p	9	CGCCCAGTTCGCGGACGACGGCG
sample4-19-2-m0087_5p	8	AGCGATCAGAGAGGAAGGAGAG
sample4-19-2-m0088_3p	6	CGCGTGGGCTGTGTCGGCATA
sample4-19-2-m0089_5p	17	GTGCGTGCTGTCTGACTGGCCTA
sample4-19-2-m0090_3p	7	AGGGCCAAGGAGATGCAGAT
sample4-19-2-m0091_5p	7	GTGCGTGCCGTCGTCGAACGCG
sample4-19-2-m0092_5p	9	TGCTGATCACAGGAGATGACAT
sample4-19-2-m0093_3p	9	ATCATAGACGGTTCTGAGTTA
sample4-19-2-m0094_5p	25	CCTGGAATAAAGCGTGTGCATG
sample4-19-2-m0095_3p	56	AGGAACTGATGGCTTGTTTG
sample4-19-2-m0096_5p	5	AGGAAATGAAGGAGCAAAACCA
sample4-19-2-m0097_3p	9	GTCGTATGATGAAACCCTCGGAA
sample4-19-2-m0098_5p	8	TGTGTGATGGATGGCTTTGAGCG
sample4-19-2-m0099_3p	25	AGGCTGTTGTTGGGTGGCTT
sample4-19-2-m0100_5p	12	AGGGCCTGTTTGGATGTGGCA

## Sheet: G4M
miRNA family	Count	Sequence
miR168	390752	TCGCTTGGTGCAGATCGGGAC
miR172	53160	AGAATCTTGATGATGCTGCAT
miR164	17684	TGGAGAAGCAGGGCACGTGCA
miR167	14946	TGAAGCTGCCAGCATGATCTGA
miR156	10545	TGACAGAAGAGAGTGAGCAT
miR535	6093	TGACAACGAGAGAGAGCACGC
miR894	15532	GTTTCACGTCGGGTTCACCA
miR166	8231	TTCGGACCAGGCTTCATTCCC
miR396	4711	TCCACAGGCTTTCTTGAACTG
miR5077	9302	TTCACGTCGGGTTCACCA
miR408	2169	TCAGGGACGAGGCAGAGCATG
miR3979	3704	CTTCGGGGGAGGAGGGAAGC
miR157	2828	TTGACAGAAGATAGAGAGCAC
miR159	2928	TTTGGATTGAAGGGAGCTCTG
miR162	978	TCGATAAACCTCTGCATCCGG
miR444	1150	TGCAGTTGTTGCCTCAAGCTT
miR2916	33533	TGGGGGCTCGAAGACGATCA
miR397	625	TCATTGAGTGCAGCGTTGATG
miR827	469	TTAGATGACCATCAGCAAACA
miR528	385	TGGAAGGGGCATGCAGAGGAG
miR319	417	TTGGACTGAAGGGTGCTCCCT
miR1318	235	TCAGGAGAGATGACACCGACA
miR2199	60663	TGATAACTCGACGGATCGC
miR5083	211	AGACTACAATTATCTGATCA
miR5054	1576	TTCCCCACGGACGGCGCCA
miR2911	8371	GGCCGGGGGACGGACCGGGAAC
miR3954	130	TTGGACAGAGAAATCACGGTCA
miR529	213	AGAAGAGAGAGAGTACAGCCT
miR5139	510	AACCTGGCTCTGATACCA
miR169	135	CAGCCAAGGATGACTTGCCGG
miR530	102	TGCATTTGCACCTGCACCTAG
miR391	143	TCGCAGGAGAGATGACGCCCA
miR1164	154	TGGTGCAACAGGCTCAGTCGG
miR393	145	CTCCAAAGGGATCGCATTGT
miR5072	791	CGTTCCCCACGGACGGCGCCA
miR160	83	TGCCTGGCTCCCTGTATGCCA
miR399	77	TGCCAAAGGAGATTTGCCCAG
miR1878	66	ATTTGTAGTGTTTAGATTGAGTTT
miR5082	101	GCGATGATGGCCGCGCGGGCTCA
miR415	529	CACAGAACGAAGCAGAAGCTG
miR5059	481	TCGTTCCTGGGCAGCAACACCA
miR2098	332	CGGTTTGTTAAGTCGGATGTG
miR4348	143	AAAAACTTGTCAAGATGGAGCATT
miR1433	37	TATGGGCAAGTCTCCTCGGCTAC
miR1520	15	ATGACCAACATGAACAACGACACA
miR1089	49	AAGCATCACTAGGATTGGTTGC
miR5015	224	TCTTCGTTCGTTGGTGTTTG
miR2865	49	GCTAGTCTAGTCGACTGTACGGTG
miR2118	12	TTCCCAATGTCTCGCATGCCTA
miR1159	5198	ACAATGACTGAATTGAGACGGAT
miR3630	22	TGGGAATCTCTCTGATGCTT
miR812	176	AACGGAAAATTGGTTGGCACTTAA
miR857	125	TTTTGTAGACGAAGTGTGTAT
miR1863	29	AGCTCTGATACCATGTTAGAGGTG
miR822	322	TGCGGGAATGCATTTGCAGTA
miR1875	35	ACAATGGAGTGAGGTGCAACA
miR1869	89179	TGGAACAATGTAGGCAAGGGAAGTA
miR165	2664	GAATTGTAGTCTGGAGAGG
miR4384	27	ACTGTCAACACTGCATTAAAGACG
miR1171	29	GGAGTGAATGTGGAGTGGAGCCGG
miR3946	81	ATAGAGAAAGAGGAGAGAGAGCAC
miR835	43	TGAAGAAACGAAGGCAAGAAAG
miR395	16	TGAAGTGTTTGGGGGAACTC
miR5084	276	TACAGTACTGCAGAGGATCCGGAT
miR4401	7	AAAGGTCTTGTGAAACGTAGGCAT
miR531	10	CTCGCCGGGGCTGTCGACGGCG
miR3522	251	TGAGACCATAAAGAGCACGAC
miR2094	262	TGGGCTGCTGGCGCTTGGGTG
miR2593	20	TTAATGACTTGAACCTAGAAG
miR4403	34	ACGACACGAACAGTACACGGACC
miR390	12	AAGCTCAGGAGGGATAGCGCC
miR394	5	TTGGCATTCTGTCCACCTCC
miR893	52	ATGGGACTTGGCTGGAAA
miR1432	228	TTCAGGAGAGATGACACCGACA
miR2665	174	TGATCTCAGGTCTAAGGATTA
miR1877	18	AGATGACGTGGATATGTGAGGGAG
miR845	18	AGGGCTCTGATACCAACTGTGACG
miR3462	74	GTTCGGGAGCTTGGAGAGG
miR1535	17	TTGTTTCTGGTGATGTTCG
miR2120	15	AAAAGATCTTTAGTCCCGGTTGGT
miR3449	6	TTCTGGATGCTTTCGGGCTGT
miR1214	12827	TCTTGAGAATCGGGCGGCC
miR171	35	GGATATTGGTGCGGTTCAATC
miR848	94	TGACATGAGGATGACTATAGCTAA
miR420	55	TAAATTAAGTCGGGCAATGAT
miR2873	34	TTGGACTTGAGTAGGTTG
miR808	3	ATGACATGCTGAGGAAATGAAGAG
miR5021	106	TGAGGAAGAGAAGAAGGATA
miR854	3706	GAGGAGGAGGAGGAGGAG
miR831	82	ATAAGATGGTACAAGTATGATGAG
miR1124	30	GCAGGCCGTGAAGAGGATCCT
miR810	19	TGAGTCACGGATTGCGTCATC
miR4380	10	CGGACTGGTTGATCGTAATGGCAT
miR844	45	AAGAAGGACTTGAAGATGGCTA
miR1850	11	TGGAGTTGGAGAGATTGGTG
miR2086	34	GCACGATTGAATGGCAGAACTGAA
miR1879	29	GTTTGGTTTGATGGATGAAGGTGG
miR1222	270	TTGAAGGATTGAGTGGTGCTA
miR5063	317	TACACTGGAAGAGGTTTTGT
miR1134	22	CAAGAACACAAGAAGAACTAAGAT
miR5055	11	TCGCGCTGCTGAGCTCGGCAT
miR2275	2	CTTGTTTTTCTCCAATATCTCA
miR2104	18	GCCGGCGAGGGGGATGGAGCTGCG
miR4359	5	AACGCGTGCATGTAAAATCGGTT
miR4351	74	AGTGGGATTTCAGCTGGAGTGG
miR869	37	TCTGGATGTTGAGATGAGTTGTT
miR5201	25	GAGGGCGAGGAGATGATCAA
miR903	4	GCTACTGGTCGTGCGTGACAAGAG
miR4366	53	CTATTACGTAGACATTGTTGG
miR5086	117	ACACTTGGTGGAAGTCGGGA
miR4409	15	AAAGAAGCTGGAGTTTGTTGACTG
miR1523	180652	AGGATAAGTGGGAGCTCA
miR1033	2	TGGCTGGTCGTGATGGCACTC
miR419	969	TGGATGATGATGAGATGTT
miR1023	29	AGGGAATGGAGAGAGTTA
miR5198	8	GGGGAATAAGAGCATTGAGGAAGA
miR482	50	TGGGAATGAAAGGAGCTA
miR4385	1042	AGATGATGTAGAAAAGAGATGGTG
miR1861	5	ACGGATCTTGAGGAGGAACGGACG
miR859	13	TCTCTCTGTTGTGTTGTCA
miR774	143	TGAGATGAGCATGATGGGTGA
miR1221	14	TGGATGTGTTCAGTGGTCAAAA
miR1858	636	GGAGAGATGGACGGAGATGGGGC
miR398	4	GGGGCGAATTGAGAACACATGGTG
miR3633	43	AGGAAGGTGGCTGGGATCT
miR1150	98	GGCAGCGGCACTGGGGCA
miR3476	31	TGCACTGTTTGATTGGCTGC
miR1156	7	TTCAGATCGGACCTTCAGGCC
miR4376	34	TCGCAGGAGAGATGACGCCCT
miR829	10	AGCCTCTGAGACAAATGATGACAAT
miR2913	97	GACGGTCGGGGAAGAAGGAG
miR1109	26	TAGTGTAGATTATTGTGTAAT
miR538	5	GGTGCATTGGATTCTATGTCTGGA
miR5074	7	GAAGGCCACCGGCGGACGCG
miR1172	9	ACGGATTGAGCAGCAACGAGGCGT
miR1074	16175	TGGGTTGTGTAGTTGGTTAT
miR834	41	TGGGAGCAGTAGGGCGGTGGCAA
miR839	4	AGAAGGCATGAGAGGATGGTGA
miR3711	14	TGAGCGGTGAGAAGGAAGGCCT
miR3443	19	GTGGATTGTGAGATGAGTT
miR1057	108	CTTCTTGTAGGTTCTAGCGAGGGT
miR5176	428	TTGATGATGTGGCACTATAGT
miR2108	2	TTAATGTGATGGTATTGTTGAG
miR537	3	TTGGGTGTTGTCGTGATCAGGCTA
miR3951	23	TAGATAAAGAGTGGATAAAAT
miR2645	5	TCTTCTGTAGATGGCATATAT
miR2643	23	TTTGGCATCAGAATTCGGA
miR2924	1	CTCCCTGTGCTCCGGTCGCCGAC
miR865	2	ATGAATTTGGTATGCTAGAATTGA
miR418	5	TATGATGTGACGATGAAATGACGG
miR1423	28266	AACGAAAGTTGGGCGCTCGA
miR2622	2	TTTGTGTGCAATGTGACTGA
miR862	5	CCTTGCTGGATCTCTTGAG
miR1312	5	TTGATGGAGAGAAAAGGCGACA
miR823	2	TGGCGTGATGATCATATAACGA
miR2680	4	TGCCTCGGTACTATGTGCT
miR3631	7	TTTGGATGACTGTACACATAAAGT
miR2607	1	AGTGATTATGTTGATAAGGTGGAT
miR3464	199	TTGGGTTGGGTTGGATGG
miR2905	3	TACATGACATGAACAAAGGCAA
miR1847	1	TAGGCCCAGATGTTAGTGACACAA
miR5020	21	GATGAAGGTGAGACTGGCA
miR5061	1	TCTGTTCTTGTCTCTGGTA
miR3933	155	AAAGGAAAATGACGACGGCGG
miR4249	2	GTGAATTGTGAGGAAGTTGAGCTA
miR2929	7394	CTCAAGGGTGTTGGACAA
miR1429	1724	TGGCACGGGTATGATGTTG
miR951	18	TGATCTTGACCGTTGGACCTC
miR2621	17	AGCGGTGGAGCTAGGAATTTGGTG
miR2103	1	TTGCTCCTCCGTCGCGCTCG
miR1030	2	CCTGCATGCTGTACCGACCA
miR3459	1	TCCGGAGGTAACCCCCTGTTAGCT
miR4245	13	ACAAAGTTTTAGAGCATGTACAAT
miR1436	2	AGATCTATGCGGCCGGAGGGAGT
miR1872	14	GAACTGTAGTCTTGGCGCGGTA
miR4371	5	AGGTGTGACGTGGTTAGAAGGGT
miR5052	4	ACCGGCTGGACCAGTGGCAA
miR3447	7	TTTGAGTGTGTTGTAGAGGAA
miR3949	41	CGACTGTTGAGCAAAAATCGGTAG
miR5140	193	GCGTGGTGAAGATGTGGTGCA
miR1446	1	TTCGGATCATCTCTCCCCAA
miR1507	32	ACGAGATGATATGGAAGAAAGAGT
miR1145	1	TGCTGTTGCCCTGTCGGTG
miR1519	1	ATAAGGTGTGGCAAAATATCTATT
miR1852	10	ATATGGATCAGAATGGCAATT
miR5023	72	ATTGTAGTGGAGCTAAGTGGGAGC
miR2651	15	TTTGATTGGTGATACGTGCAT
miR2616	7	ATTGGTTTTGGTTAGGGCGGT
miR946	14	TTTGGATAGAGAAGGATTAGATC
miR832	13	TGTGGAATCGGAGCATCGAAA
miR1886	32	CGAGGAGAAGAAGATGAAATC
miR1028	53	TGGCATTGTAGATCTAGT
miR2670	13	CAAGAAGGTCGTCATCTTT
miR2918	34	ATGTGTTGTCTGGCTTGTA
miR5068	20	TGGGTATGTGCGGGTAAGGGTAT
miR847	14	TCTGGATGAGAGGAATGGATGA
miR781	2	TTGAGAGTTTTTTGGTAGTTA
miR2654	54	ATAGGGACAAAGGGTGAG
miR838	27	TTTCTTCTTCGTCTAGACACA
miR1449	16	ATACAGGTAGCACGAAGATAACTC
miR919	6	AACGAGATGCTGACCCGCGAG
miR900	4092	TCCCAGGTGACGAAGAACCGC
miR4395	20	GTGGATAGGAGTGAGTGGGTGGAG
miR2673	1	CCATTTTCCTCTTCCTCTACATCAC
miR5025	39	ACTTATATATGTAGGTCA
miR1142	2	ACACGGTGGGATGCGGCATGGGC
miR1220	9	TTCAGGTGGTGACGGAAGGTA
miR5171	79	CTCTAATTATGGGACGGGATAGAA
miR158	521	TCCCAAATGAGCAAAGGCAC
miR1855	11	AAGCACTGAGAGTAGCCTAACAGA
miR1851	14	CGTTTGGGACGGCTTTTGGCT
miR1437	2	GTCCGCCGCCGCACTGAGGTCATG
miR2950	17	TGGTGGCAGGGGTGACTA
miR3696	1	CGACTACCATACGTGACGATGCCA
miR5177	10	TGAGGGGTAAAATAGACAGTT
miR5200	3	GTTGTAGATACTCTTAAGGCTGCT
miR1313	102	TACCACTGAAAGTTTGCTCCG
miR1037	22	AGACCCTACTAGGATTTGGATGG
miR2937	40	AGAAGGCTGTTGAAGGATG
miR3434	2	TCAAGAATCAGAGAACTCCCA
miR479	14	CCGTGAATTGGTTTGGCTACAATC
miR4352	2	TAAAATGACACGATTCTAAGAC
miR826	82	TTAGTGGTTTTGGATGACGTG
miR1042	379	GCTGGAGGAACTGATGGG
miR3693	13	AGGAGAAGGTGCTCATGACGTGCTC
miR3712	1	TGTGACACAGATCAGACACTA
miR2863	101	TGTTTATTTGGACTAGATGG
miR1147	5	ATGCTACGACGCGCTCTCGGCC
miR3463	32	CCGTTGTGGTGCTGTTGGA
miR4372	5	GTAAAAATCGTGACTGTGACGGCG
miR1158	76	TCTGGAGGAGGCCCTGGA
miR3704	4	GGTCTAGGTAGTTGGACAAC
miR2678	1	TGAAATGGTTTGCAGTGTCTC
miR2089	2	AAGGATTGGTGTATAAGTAGACAA
miR447	13	TTGGGGAGGGATTTTTGTT
miR1873	4	AACATGGTATTAGAGCTGGAGAGG
miR2097	4	TTTTCTTTCTTCGTGTCGTTT
miR5029	1128	TCAGATGAGGAGAGAAAACTGCAAA
miR2091	1901	TCACGGAGGAGGAGGAGG
miR3637	42	TTTAATATTGTGTTTTGGTCGGT
miR2879	5	GCAGATGTGTGTACAATAAGAGCC
miR3948	27	TGAAGTGGAGTGGAGAGTGGGTT
miR3981	3	AGTATTAGATAGCGATCGTCATCA
miR3953	1	TTGGTTCAGCCAGCCGTCGAG
miR1887	113	TAGAAGTAGATCTAAGAGT
miR1169	4	TTTGTGATGTTGCTTGCTTGA
miR2102	6	GCTATGGTTCCGGTTCTGGTGGCG
miR1510	25	CGGAGGATTAGGCAAGACA
miR2667	29	TCCTTGATCAGACGGCTCACG
miR2105	451	TTTGCTGTGATGATTCCT
miR2119	5	CAAAGGGAGTCGTGGGGTGAA
miR908	161	TAAGAATGCGGTCCGTTGGGC
miR2919	168	AAGGAGGGGGGGGTGCAAAGAC
miR1153	10	GGATTGTATGCATGGCTA
miR2936	5	CTTGAGAGGAGATGAACACGAAAC
miR1077	10532	TTAAGTGTTCGGATCGCGGC
miR5141	2	CCCGACGCGACTGACGGATAA
miR5085	4	AAGGACCTATTTTTGTGCTG
miR414	2	CTCGTCTTCATCATCATCGTCT
miR5053	8	CGAGATGTACTCGCCGGCG
miR1425	1	TAGGATTGAATCCTTCAGCTT
miR1144	19	TGGGTGTGTGGCGGAACCAG
miR1044	1	TTGTAGTTCCATATTTTTTTT
miR4364	29	CGCAGAGCAGCGGAAGAACGGTT
miR825	23	TCAGAGAACCAGACGTCGAAGAGC
miR1854	24	TTGTAGAAATTTGTAGATGTGGCA
miR2652	5	TAGTGCAGGGTCATCAGGATC
miR1217	2	ATATTTTGGAAGATGATGTCAATG
miR1212	9	CGTGGGACAGCATGAGTAC
miR3700	1	GACGACTCCAAAACGAAGGCTCCA
miR952	4	AACAGAGCATGGCCCTTAGTGT
miR3520	2	AAGGAAGACGTTTGGATTC
miR918	144	TCTGAAACGGACATTTTGC
miR2926	3	ATGGTATCGACGTTGGTGCTC
miR1083	903	TGGCATGGAAGAGCACGGT
miR1052	1	TTCCTGTATTGATTGTGCTTA
miR2641	7	GTTTGATCGTTAGCTTAT
miR1084	2	TAACTCAAGTTATGATTCCCA
miR1427	5	TGCGGACGTGCGGTGAGCGG
miR1881	6	GATGTATTGTAGCTGTGTTGGTGT
miR4250	209	TACCAAGGCACAAGAAACA
miR5301	39	TGTGGGATGGGGTGGTACAAGATT
miR446	9	AAATATGGATATGGGAAGATGG
miR5203	39	ACATGTATTTGTGACCGGAGGGAG
miR472	6	ATGGTCGAAGTAGGCAAAGTGGA
miR1161	3	ATACTGGAGGTTCCAACAGTC
miR1112	19	AGCTCTGTTATGGCATTCATCTG
miR2661	12	TAGAGTTTGAGGAAGTGGGAG
miR1041	6	TTTTCGGGTCGAGATGGGCT
miR842	2	ATGATGGTCCGTACATGAT
miR3440	41	TGGATTAGGTCAAGAGAAGTG
miR1078	59	TTTGGATGAGAATTGGAT
miR2079	6	ATGAGTTGATTGATTGATGAGCAT
miR5178	3	TTGACTCTGGTGGGCCTTGAGCGG
miR2630	7	TGGTTTTGACCTTGGCTTTTT
miR4406	3	ATGATTTGAGAGAGCCGGTTAC
miR3515	117	ACTGTAGCAAATGAACGGTGGAT
miR1517	82	AGTCTTGATAATGTCGTCGTAACA
miR3461	150	TCGACGGGGAGGTTGGCA
miR3454	1	CTTCTTCACCGGAGCTCGTCGA
miR775	6	TGTCGATGTCGGGCATGCCA
miR5169	2	TGACCAAGGTTTGATAGAACA
miR476	2	TAGTAATCCTTCATGCAGTAG
miR1026	5839	TGTGAAATGACTTGAGAGGA
miR1091	11	GGGCGGAGTGAGGGAGGCATTTGC
miR2111	17	ATCCTCGGGTTATGGATTA
miR3453	37	GGCGGAGATTGAGGCGAGGTTC
miR1862	3	CATTTTGTATTATTTGGGACGG
miR4390	58	CGTCCTCGTCGGGTTATCGGGAC
miR1309	5	TGATGGCACGTTTGAGGACTA
miR4350	1	TAAAATGTTTCTTGTGTCGTTTGG
miR3626	39	AGTAGTCGTGTGGATTGAA
miR3636	7	GTACTATTGGAGAACAAGTCGAG
miR5137	55	AGGGAGAAGAGGATTGGGACT
miR3437	5	AAAAGAAACAAGTGATCCCGGCAT
miR5182	6	CTGGTGATCTTGGAAACGTG
miR909	1	ATGCCAAACAGACCCTGATATTGA
miR4413	6	AAGGGAATTGTAAAGTACGG
miR1876	4	ATAGTGGATTTGTGGTGCTGGCA
miR3624	2	TCATGGGCAGCAGCTACGAGT
miR3444	143	CATCTCATCATCTCCCAACAG
miR1439	6	TTTTGGAACAGAGGGAGTAGTAT
miR2925	59	TGAGCGACGCGGGCTTGGT
miR5070	2	ACACTAAGGCTAGGTGTCAGAGGG
miR5175	1	AAAAGAATTTAGAACGGATGGGAT
miR1085	5	TTGATAGGTCTTGTTGGAGA
miR2671	6	TTCAAATAGTATCGTTTCGGCC
miR473	1	GACCTCTCCCTGCAAGGCTTACA
miR1149	134	TGTACTGTCTGACAAGAGAGGAGTC
miR815	12	GAAGGGGATTGGGGAGATTAGGGA
miR4244	4	TATGTTGATTCCTTGGATTG
miR843	2	TTTAGGTCGGCTTCAATTGCAT
miR2595	1	TACCTTGTTCTTCTTTATTTT
miR2676	717	CATGTTTGGACAATAATGGTTG
miR2628	5	CAGAAAGGATATGATGAGCAA
miR1521	22	CTGAAATAGGAAAATGTGGA
miR5173	7	TCTCAGTAGATGACAGATGTACC
miR2658	4	ATGTGACCGTTATAATGGATC
miR1127	2	ACCTACTCCCTCGCCGACA
miR4400	6	TGCGGAAAAATTGGAAGACATC
miR3710	28	TGGGAACTGACTGGCTGCA
miR2614	163	CTGTTCGGACTCGTTACGGATC
miR1424	5	ATCACACTGATGCTAGATTTGTC
miR3517	31	CGACCACTGTGACCGGAA
miR3468	58	CAGCGATAACAGTGGACGATGCAGA
miR5076	11	AATGGGAGCAGAGCAGGTTTG
miR5138	2	AAAAAGTTCGTTAGGCTCAA
miR1135	3	TTTCGACCAGTATATTTCGACCA
miR811	18	TGGCTGATCTCGGTGTCCA
miR1168	44	TGATGGACAAGGCTAAGCAGA
miR437	440	AGTTAGATAAGTTTGACTG
miR5079	6	ATTTGAGATCTGAGATTTTGGTAT
miR2610	16	AAGATGGAGACTATGATATGGCTCT
miR906	188	GCGGTTGGTGGCGTGACAGT
miR780	3	TACTTCGTTGTATACTGGCAT
miR3452	1	GTATCACAGACCAGGTTCGGACGG
miR2635	3	AAATTGTCAACGGACTACG
miR853	1	AGCTGCTATCCTTTCCGTTGTCA
miR2084	29	CATGATTGGTTGGTTTGTGGA
miR1160	22	TGGACAAGGAAGAAGAGCAGGA
miR1211	26	AGGGAGGATGAGTATGCAA
miR1320	3	TCTGTAAAATTCACGCGTTCCAA
miR1514	2	TCATTTTGAAACATGGGCATT
miR4414	6	AGCTGCTGACTCGTTGGTTCA
miR4408	2	TAACACATTGGAGATGGTTGAGAC
miR4228	10	TATAGCCTTGAACTCGTCGTA
miR5062	3	TGAACTTAGGAAAAAGCCGCT
miR1857	49	TGGTTTTTTTGGGATGGAG
miR2087	15	GAAGTAACTGGACGGCTGCAG
miR1118	5	CACTACTATTTAGACTGGGAGGGA
miR1105	3	TCGGATTGTGGAGATCGCTTC
miR837	15	AAACTAGAACAAGACACTGACTGGA
miR5080	2	AAAAGATCAACGTGACAGT
miR820	18	TACGGCACTGTGGATGGCCCAG
miR1846	14	ACGAGGAGTACGGGACCA
miR5049	3	TACCTAAAAACTTGTTGTGTCGG
miR2590	4	ATCTATGAGGGATTGATTTGTGCC
miR4391	3	TCATCGGCAAAGCACAAGGAAG
miR2923	2	AACAAAAAGGACCTAAATAACAAA
miR3446	30	CGCGGACTAGACGTGCGGCAGGT
miR902	6	AAGTTGCAGATTTCTTCATTAT
miR3467	5	TCCAGAGCGAGCCAAGACCAA
miR2604	15	TCAATTTTTTTGTGGAGTCTT
miR2619	87	ACTAGGAGGCGTTTGGAT
miR1110	14689	GCAGGACAGTGGTCATGGA
miR1871	11	GATGGCTCTGATATCATGTAGATT
miR840	6	ACACTAAATGGAACTCAAAACTAC
miR1088	2	CAGACAGAACGGAGAGAGCAGCAT
miR475	1	TATACCGTGCCAATTGATTAA
miR2055	14	TTTCCTTGGAGAACGTGGTC
miR1310	1877	GGCATCGGGGGCGCAACGCC
miR948	41	TCACTGATGTGTGGATCCGG
novel-miRNA family	Count	Sequence
sample6-26-2-m0001_5p	11	AGGGGATGGATGCTGCACACT
sample6-26-2-m0002_5p	38	GTAGCAGGATGGCGGGCTCT
sample6-26-2-m0003_5p	78	TGGGCGCAGTGGTTTATCGATC
sample6-26-2-m0004_5p	7	TTAAAAACCGTCTGTGATAAG
sample6-26-2-m0005_5p	10	CTATTGTTCTAGGGTTTAGTCTT
sample6-26-2-m0006_3p	8	AGGGGGAAGGGTGCTGTGATGA
sample6-26-2-m0007_5p	12	CCAGTTGGAGGATTCGAGGGT
sample6-26-2-m0008_3p	8	AGAGGAATAGAGGGTAGACCAA
sample6-26-2-m0009_3p	7	CGCAACATCGTGGCCGTCGGG
sample6-26-2-m0010_5p	801	TCCCGATGACTGTACGTGTTT
sample6-26-2-m0011_5p	5	CGGCGTGCAGCTCGTCGTCG
sample6-26-2-m0012_3p	10	TCTCTACAGTACGGATGGATT
sample6-26-2-m0013_5p	11	CAAGGGAAAGGCTCATGCGGCTG
sample6-26-2-m0014_3p	11	GGGTGGCACTTCAGAACGGCG
sample6-26-2-m0015_3p	6	GACGGACGAGCAGCTGCGGGA
sample6-26-2-m0016_3p	10	TGAAGCATGCAAAGATCTGAACG
sample6-26-2-m0017_3p	15	TCTGTTTCAAATGAGTTCTGGTT
sample6-26-2-m0018_3p	5	ACCGATCGATCTTTGGAGGTT
sample6-26-2-m0019_5p	9	TCTGAAAAGTTGGCGAGGCAG
sample6-26-2-m0020_5p	13	GCTGGACGAGCTGAGGGACCA
sample6-26-2-m0021_3p	33	TTCTTAGAGGTCAAGTCGGGT
sample6-26-2-m0022_5p	32	AGGTAGGCGACGCGGGGGTTG
sample6-26-2-m0023_5p	28	TCATCACAGACGGTTGACCAA
sample6-26-2-m0024_3p	86	TGAACAGGATGACCAGGCTTC
sample6-26-2-m0025_5p	14	AGAGGAGGCTGCAGAAGAACTG
sample6-26-2-m0026_5p	12	GGCAGACTGAGGTTCACGCA
sample6-26-2-m0027_3p	6	GGGTGAGTGGTGGAAGGTGGAA
sample6-26-2-m0028_5p	57	ATTAAAAACCGTCTGTGATAT
sample6-26-2-m0029_5p	14	ACTTTGGAGAAGATGATCGTGG
sample6-26-2-m0030_5p	9	GAAGGGATTGATGATGGCTTCA
sample6-26-2-m0031_5p	1666	TGTGACACGTGTATATTTGCT
sample6-26-2-m0032_3p	3418	GCAGGTGATGAGAGCAAGACA
sample6-26-2-m0033_3p	15	TGAGAGATGGGGGAAGAATGAA
sample6-26-2-m0034_5p	10	GCGGCGATGTGGACGGAGGCGG
sample6-26-2-m0035_3p	5	GTGGAGTTGGTGAGGAGGGGCA
sample6-26-2-m0036_5p	5	CAATAAAATTGTGGGATCTTGGA
sample6-26-2-m0037_3p	16	GGCGACGCTGTGCACGAGGACG
sample6-26-2-m0038_3p	14	AAGGAATCAACGGTTGATGGAGA
sample6-26-2-m0039_5p	15	TAAGAAACTTTCAGACGACTA
sample6-26-2-m0040_5p	16	CGGTCCGTCAGATCTCGCGGCG
sample6-26-2-m0041_3p	104	CTGGAAAGTGGTTTTGGTTG
sample6-26-2-m0042_5p	7	CGGAGCTGTTCGACGAGGCGCA
sample6-26-2-m0043_5p	6	GCCCGGAGTTGAAGGTGGTG
sample6-26-2-m0044_3p	5	CAAGTTATTATTGGATTGGATTG
sample6-26-2-m0045_5p	10	GCGTCGGTCGGGCTGGGGCA
sample6-26-2-m0046_5p	484	GCAGCACCATCAAGATTCAC
sample6-26-2-m0047_3p	11	AGGATGATGGTATTGAGGAAGTG
sample6-26-2-m0048_3p	6	GAGGGAGAGGGCTCGGACGCGG
sample6-26-2-m0049_3p	13	CGCGACGACTTTGGAGGGCGCCT
sample6-26-2-m0050_5p	6	AGATGATGTGAACCTAGAAGA
sample6-26-2-m0051_3p	33	TCTGGACGTAGGCAATAGTTG
sample6-26-2-m0052_3p	6	TCTGGTTGAGACTGCCCAGATG
sample6-26-2-m0053_5p	13	GTGCGTGCCGTCGTCGAACGCG
sample6-26-2-m0054_3p	8	GCGGGACTGGGGAGCCGGGCGC
sample6-26-2-m0055_3p	9	TGGGGGACTTTGATGGTGAGCA
sample6-26-2-m0056_5p	26	AGTCATCAACATCATCGTCGTCG
sample6-26-2-m0057_3p	10	AGGAACTGATGGCTTGTTTG

## Sheet: G3T
miRNA family	Count	Sequence
miR168	642287	TCGCTTGGTGCAGATCGGGAC
miR172	73538	AGAATCTTGATGATGCTGCAT
miR535	7257	TGACAACGAGAGAGAGCACGC
miR408	7113	TCAGGGACGAGGCAGAGCATG
miR528	3752	TGGAAGGGGCATGCAGAGGAG
miR396	3705	TCCACAGGCTTTCTTGAACTG
miR164	2787	TGGAGAAGCAGGGCACGTGCA
miR156	4698	TGACAGAAGAGAGTGAGCAT
miR894	4515	GTTTCACGTCGGGTTCACCA
miR166	5814	TCGGACCAGGCTTCATTCCCC
miR162	1950	TCGATAAACCTCTGCATCCGG
miR159	3155	TTTGGATTGAAGGGAGCTCTG
miR397	1310	TCATTGAGTGCAGCGTTGATG
miR157	2035	TTGACGGAAGATAGAGAGCAC
miR167	1305	TGAAGCTGCCAGCATGATCTGA
miR390	591	AAGCTCAGGAGGGATAGCGCC
miR169	643	CAGCCAAGGATGACTTGCCGG
miR1318	519	TCAGGAGAGATGACACCGACA
miR319	683	TTGGACTGAAGGGTGCTCCCT
miR1863	413	AGCTCTGATACCATGTTAGAGGTG
miR444	835	TGCAGTTGTTGCCTCAAGCTT
miR529	353	AGAAGAGAGAGAGTACAGCCT
miR2916	7583	TGGGGGCTCGAAGACGATCA
miR530	238	AGGTGCAGTGGCAGATGCAGC
miR3979	357	CTTCGGGGGAGGAGGGAAGC
miR5083	226	AGACTACAATTATCTGATCA
miR5077	364	GATTCACGTCGGGTTCACCA
miR3954	165	TTGGACAGAGAAATCACGGTCA
miR1089	242	AAGCATCACTAGGATTGGTTGC
miR2865	213	GCTAGTCTAGTCGACTGTACGGTG
miR2911	1420	GGCCGGGGGACGGACCGGGAAC
miR5054	499	GTTCCCCACGGACGGCGCCA
miR2199	10157	TGATAACTCGACGGATCGC
miR160	147	GCGTGCAAGGAGCCAAGCATG
miR1433	90	TGGGCAAGTCTCCTCGGCTACC
miR4401	78	AAAGGTCTTGTGAAACGTAGGCAT
miR395	71	GTTCCCTTCAAGCACTTCACG
miR827	61	TTAGATGACCATCAGCAAACA
miR5139	374	CGTAACCTGGCTCTGATACCA
miR171	176	AGGATATTGGTGCGGTTCAATC
miR5084	1216	TACAGTACTGCAGAGGATCCGGAT
miR399	62	TGCCGAAGGAGAACTGCCCTG
miR393	102	CTCCAAAGGGATCGCATTGAT
miR1878	70	ATTTGTAGTGTTTAGATTGAGTTT
miR2086	151	GCACGATTGAATGGCAGAACTGAA
miR391	90	TCGCAGGAGAGATGACGCCCA
miR3946	86	TGGAGAAGAGAAGAGAGAGAGCAC
miR1520	47	CGTGGACTCGTCGACGGTCAACAT
miR5072	329	CGTTCCCCACGGACGGCGCCA
miR5082	54	GCGATGATGGCCGCGCGGGCTCA
miR4348	347	AAAAACTTGTCAAGATGGAGCATT
miR4384	1705	AATCGACTACTGCATGAAAGACGA
miR857	342	TTTTGTAGACGAAGTGTGTAT
miR2275	26	CTTGTTTTTCTCCAATATCTCA
miR1124	121	AGCAGGCCGTGAAGAGGATCC
miR437	427	CAAAGTTAGATAAGTTTGACTGC
miR415	741	CACAGAACGAAGCAGAAGCTG
miR165	31	TCGGACCAGGCTTCCCCCC
miR1164	100	TGGTGCAACAGGCTCAGTCGG
miR1172	31	ACGGATTGAGCAGCAACGAGGCGT
miR1858	1554	GGGAGAGATGGACGGAGATGGGGC
miR848	155	TGACATGAGGATGACTATAGCTAA
miR845	616	CGGCTCTGATACCACTTGTTAG
miR5059	267	CGTTCCTGGGCAGCAACACCA
miR4391	20	TCTCTGCGAAAGACTAAGACAGAA
miR808	30	TGAAGTGTGGGAAATGGTACAGAT
miR1875	19	ACAATGGAGTGAGGTGCAACA
miR4403	153	ACGACACGAACAGTACACGGACC
miR831	218	ATAAGATGGTACAAGTATGATGAG
miR1879	52	GTGTTTGGTTTGAGGGATGGGGTG
miR1222	377	TTGAAGGATTGAGTGGTGCTA
miR1160	224	TGAGCGAAGGAAGCAGTAGAGGAT
miR854	98	GAAGAGGATATGGGTGAGGAGGAG
miR1111	43	GCCAGACTATAGCAGGACAGCAGG
miR812	102	ACGGAAAAATGGTTGGCACTTAAA
miR835	98	TGAAGAAACGAAGGCAAGAAAG
miR3625	81	CGGCGACGGTGACTACTGGAAGCA
miR398	24	GGAGTGCCACTGAGAACACAGA
miR1083	2253	TGGCATGGAAGAGCACGGT
miR1877	170	CAGATGATGTGAATGATAGAGGGA
miR5171	114	CTCTAATTATGGGACGGGATAGAA
miR1023	20	GAGGGAATCTGGGTAGGAGAGCAT
miR3948	216	TGGAGGTGGGAGTATGTAGGGTG
miR913	58	ACTGGACGTGCGGCAGGTGGCAAG
miR5076	94	GAGCAATCGGAAGCAGAGCAGTTT
miR5055	30	CCTCGTGACTGAGCTCGGCTT
miR1312	10	TCTTGGGAGAGAGAAATGGGGCAT
miR4342	4	ATCGACTTACGAATGTACATGGTT
miR4371	26	AGAGTGACGTGGTAGTACGGGAGT
miR4366	6	ACTATTTAGTAGAATGTTGTTTGG
miR482	4	TCTTACCTATGCCACCCATTCC
miR4385	1026	AGATGATGTAGAAAAGAGATGGT
miR4398	133	TCGTAGCGGAGGAGAGAGACGAAG
miR825	193	TCAGAGAACCAGACGTCGAAGAGC
miR895	370	GTAGTCTGAGGAGGTGTTTGGTTA
miR2120	18	AAAAGATCTTTAGTCCCGGTTGGT
miR3522	277	TGAGACCATAAAGAGCACGAC
miR1171	148	GGGAATGAGTGGAGATGGAGGTGG
miR3464	2257	TCACTAACCCATAAACTCCGACGG
miR5020	320	TGGAAGAAGTTGGAGTTCA
miR1429	1436	GTGGCACGGGTATGATGATGTTG
miR1507	13	AGAAGATGATGGAACGACAAGAAT
miR1886	302	TGAGAGAGAGTGAGCATAGAGAAT
miR5068	112	CATCGGGTAAACGGGTATGGGCAT
miR4395	47	TGGATAAGAGATATGGGCATAGAG
miR1142	54	ACGGTGTGGATGGAGGCATGGAG
miR1868	20	CACGGAGGAAGGAGGGAGCAGCA
miR3630	14	TGGGAATCTCTCTGATGCTT
miR2097	40	AGGAGAGTGGGCACGGAGGGAAG
miR1865	10	TGCTAACGTGACGGTGATTTTCGC
miR3514	97	ATGGATCTGTATATAAAGGTGTGA
miR851	3381	TGACGTGGCATAACTAAGAGACGAC
miR3440	76	TGGATTAGGTCAAGAGAAGTGA
miR4376	698	TGCAGGAGGAGATGGACGCTGT
miR1109	57	TAGTGTAGATTATTGTGTAAT
miR394	5	TTGGCATTCTGTCCACCTCC
miR1149	423	TGTACTGTCTGACAAGAGAGGAGTC
miR1134	25	CAACAACAACAGGACGACAGAGA
miR3468	166	CATGCGAACAATGGACAGGAGA
miR811	52	ACCGTTAGATCAGAGGAAGGACAT
miR5179	4	TTTTGCTCAAGACCGCGCAAC
miR837	6	AATACGAACAAGAAGCTGATCGAT
miR4349	7	TTTGTGCAGAGATAAGAGCAAACA
miR1057	63	CTTCTTGTAGGTTCTAGCGAGGGT
miR2108	7	GTAGTGTGTTGTGCTTTGCTCGG
miR2643	2	TTTGGGATCGTAGAAATAGCAAGA
miR4351	123	AGTGGGATTTCAGCTGGAGTGG
miR4382	7	ATGTTAACGTGTACTTCATGGCAT
miR823	2526	TAGGATGGTACAGATAGGAT
miR4378	10	AGAACTGTCTATAGAGATGTGTA
miR1106	14	TTTAAAGGTGCTTAGATGTTGTGT
miR2873	59	TTGGACTTGAGTAGGTTG
miR2593	47	TTAATGACTTGAACCTAGAAG
miR3949	35	CGACTGTTGAGCAAAAATCGGTAG
miR4361	15	CGGAAGAACGGTATGGATCAACT
miR5021	125	GTGTAGAAGAAGAAGAAGAATCA
miR1852	21	ATCTGGATTCTCAGAATGCGGGT
miR2651	442	TGTTGTTTGGTTGGCTGCATT
miR4409	10	GACAAGATGGGTTATGTTTGACTG
miR531	8	CTCGCCGGGGCTGTCGACGGCG
miR158	1011	GTCCCAAATGAGCAAAGGCA
miR419	3	TTTGAATCCTGAGGATGTCTG
miR2662	5	GTACGTAAAAATGGACACCAGAAT
miR3434	9	AGCTTTTTCTCTGATTTGAAC
miR5198	16	GGGGGAATAAGAGCATTGAGGAAG
miR3693	10	AGAGGGTGCTAATGAGACTTGCTT
miR1147	26	AAGTGGCAGCGCCTCTCGGGC
miR1067	2	AGCATACTGATAGTTGATGACCCA
miR3637	44	CTTTAATATTGTGTTTTGGTCGG
miR1861	15	ACTGATCTTGAGGAGGAACGGACG
miR480	30	ACTACTACATCATGACGAACG
miR4393	4	ATTCGAAAGGGACAGGAGAAGCC
miR774	141	TGAGATGAGCATGATGGGTGA
miR2083	89	AGTATTGAGACGATGTGAAGAAGA
miR5015	10	TCTGTTGTACTGTTGGTTTAGGTG
miR5024	162	ATGACAGGCTTAAGATATCAACCA
miR4394	10	GAATGGATAGAAGAAAGGGGCCT
miR4341	22	TGTGTTGTAGTTATCATAGACGG
miR810	5	TGAGTCACGGATTGCGTCATC
miR3947	8	TTTTTAGATATGTCGACGTCACA
miR4380	2	CGGACTGGTTGATCGTAATGGCAT
miR844	280	AGAAGGACAAGGATGGCT
miR1084	4	TAACTCAAGTTATGATTCCCA
miR5301	33	TGTGGGATGGGGTGGTACAAGATT
miR1150	212	GGCAGCGGCACTGGGGCA
miR1048	2	TCTAGTAAACATGAGTGTAGACGA
miR4237	13	TAAACGTAGAATCATATATAATA
miR829	53	GCTCTGATACCAAAATGATGCGGA
miR1026	112	AGGGAAAACTGAGAGGACA
miR3453	43	AGCGTACGATGTGAGGAGATAGTT
miR2111	15553	ATCCTCGGCAACGGATATC
miR4390	59	CGTCCTCGTCGGGTTATCGGGAC
miR474	10	CAAAAATGTTGGTTTGGACTAGG
miR3460	7	GGGAATCTGGAGCTGAGACGG
miR2098	19	CGGTCTGTCAAGTCGGATGTG
miR2614	715	CTGTTCGGACTCGTTACGGATC
miR5079	3	TTATGGACTGTTATATGTAGGTAT
miR5058	4	AGACACGGTTGAGGGAGCAAAACA
miR906	507	GGGGTTGGTGGCGTGACAGC
miR780	43	TCTAGCCAGCTGTAGATGAAGGT
miR4345	15	TTAAGACCGAACTTACGTAAAGAT
miR1432	494	TTCAGGAGAGATGACACCGACA
miR2923	5	AGCAAAAATTATAGATAACAATGA
miR902	399	AGACAGGACTCTGCAAAGCAAGAC
miR4221	16	AATAGGTCAAAAGTAGATGAAGGA
miR840	2	AGCACAAAAAGACCTAAACTAAC
miR5183	73	ATTTGGACAAATTTGCAGAAATCA
miR948	82	TCACTGATGTGTGGATCCGG
miR834	32	TGGTGGAGTAGAGGTGGTACA
miR1511	66	ATACCTGGCTCTGATACCATA
miR3711	41	TGGCGCTGACAGGTGGGGCT
miR4396	7	TGTATCTCTAAGAACCATGCTGA
miR2104	8	CGGCGAGGGGAATCGGCGTG
miR5176	740	TGATGCCATCGTCGTCACAGAT
miR2602	16	TGGCTGTGATTGCCATCA
miR1136	13	TTGCGCGGTATGGATGTCATTTT
miR3435	11	AATGGACAGTATTAGTGCAG
miR3708	32	TCCTACACAACATTCTCGGACA
miR3951	16	ATAGACTAAAGATGGAGCAAAAAAA
miR2645	6	TTTATAGGATGAGCATGATT
miR2088	3	TCCAATGTAGAGGCTAGGTTA
miR830	3	CGTGTCCAAATAGTTAGGTT
miR4359	5	AACGCGTGCATGTAAAATCGGTT
miR2657	9	TCTTATTTACATAGAATTTTGTTG
miR869	33	TCTGGTGGTAGAGAGTTGA
miR418	7	TGAATGGATGATGAGTGACG
miR1423	28	AGGCAAACACGTTGGGCGGCAC
miR862	2	ATATGCTGGATCTACCGTTTAGAG
miR2607	5	ATGTGATTTGTGATAAGATTA
miR4374	4	TATAGACGGTTCGTGATCATCACA
miR2078	8	GGTTGACGTTGCGTGTGCCTGCT
miR2905	8	ACATGTGCAGGACAAAGGCG
miR1847	6	TAGGGCCACATGTTAGTGACACAC
miR4411	2	TATATTGTTAGACTAATTATCGGT
miR1068	9	TCGGCCATTTGTTGACGGTCA
miR5061	3	TGTGGTCTGTCCGCTCGGCTA
miR1528	287	AACTAGATTAGATTAATGTATTAT
miR3933	62	AGTAAACAAAAGACGACTGG
miR3455	90	CGGGCAATCTGAGGATGAG
miR4402	5	ACATGATTATGGGCTAGACGCAA
miR4249	1	TGAATTTGAAGATTGAGGCTA
miR420	37	TAAATTAAGTCGGACAATGAT
miR773	2	TTTGCTTGGCAGTTTTGACTC
miR2949	5	ACTTTGAACTATGATTGTGCCCGA
miR951	13	GTATCTTGACCGTCTGGACCTCG
miR4386	2	CGAAGGTTTATGGAGGGAATGCA
miR3459	1	TTCAAGATCACGCAAGACGGACCT
miR1030	5	TCTGAATCTGCAGCATGCACTCA
miR4245	6	AGCAAAGTTTAGTATGACTGCAAT
miR1436	11	ACATTTGTGGACAGAGGGAGTA
miR481	2	AAGACTCGACCAACATGCTTAAGC
miR2093	165	GTAGATATTCAATTGGAAGAACA
miR1872	35	GAACTGTAGTCTTGGCGCGGTAT
miR3623	2	TGCTTGCTTGAGAATTTGCTA
miR777	652	TACGCTGTAGTTTACGTTGCTT
miR1223	5	GTGGATAGAGTCATACACCTACA
miR1216	10	TGATGGTGATGGCATTTTC
miR3447	1	TCTTGGAGGTGAGTTTGTTATGAA
miR443	2	ATCACAGACACAATAAATTGGACA
miR5140	14	TGCTGTGAAGATTCTCGGTG
miR2585	120	ACAGGTTAGAGATATACAGGGAAC
miR2626	2	AACCGTCGGGTCATTTATGGGTGT
miR4346	2	GCAAAGACATAGAGAAGCATGCAT
miR1145	83	TGGCGTGGAACTGTCGGTG
miR2877	41	TTGATCCTCTGCATTTAGGCAT
miR5023	3	GATTGGTAGGGATGAAGAGGGTGC
miR1519	1	ATAAGGTGTGGCAAAATATCTATT
miR2878	2	TACAGTTTGAAAATTCTGGGAT
miR435	147	TATATCCGGTATTGAAATTGAG
miR1509	1	AAATCAAGGAAATCGACGGCTCGC
miR2616	342	AGTATGGTGTTTGGTTGGGGGGAT
miR946	7	TGGGATAGACAAGAGGTTACGT
miR2665	150	CTGATTTCAGGTCTAAGGATTA
miR1028	13	TGGCATTGTAGATTAGGTC
miR5086	8	AGTTGGTGGAAGGCTTGGCTA
miR847	28	TCTTGAAGCAGAGGAATTGAGAA
miR4399	1	TGACACGGAAAAAGGCTAACGAAC
miR838	84	TGCAAGCAAATCGAGAACACAAGC
miR4243	16	TTGAAATGTAATTTCGGTAAC
miR438	1	TTCCCACCGTTATAGCTTGATGAA
miR1103	15	TGGAAAGTAGGAGGTCATTGCTTG
miR919	6	AATCAGATGCTGACCGAGACTAAA
miR4340	16	GTGCAAGATAGGGACGCAGACATA
miR846	8	TCTGCAGGGACTTCAAGCTTCAGA
miR5056	32	GAGGAAGAACCAGGTAATACAGA
miR4377	2	ACAGTCGTCGCTGAATGGGAGACG
miR2673	1	CTCTCTTCATCTTTTCTTCCAC
miR1919	7	ACGAGATTCATCTGAGACA
miR1220	139	CCGGTGAGTGAGGAAGATG
miR1523	193920	AGGATAAGTGGGAGCTCA
miR1855	5	AGCAGCTGAGGTAGTAGCCAGAGA
miR2950	1	TGGATGTGCAGGTGTCGAATA
miR3696	110	CGAGGAACCATCGCTGACGAGTC
miR1120	67	ACATCATATATTTAAGGACGGAG
miR1859	1	TTTCCTATGCCATCCATTCCAA
miR5200	4	GTTGTAGATACTCTTAAGGCTGCT
miR4415	45	AAGTTTGATGAGATCAGG
miR1037	1	AGCCTTGATACAGGATCTTGATGGT
miR3509	7	ATATTGAGAGCGGTATGAGATTGA
miR479	6	TGTCGGAATCTGGTTCGGCTTCAC
miR3699	177	GACAGAAGTAGACGTCGGT
miR4367	17	TCTGAACACCTAGCGAAGCAATC
miR855	1	ACAAAAGCTAAGAAGAAAAGGTTA
miR163	71	AACTTGCGTTGAGGTGAAGTTCGT
miR2109	15	GCGGTGTCTTCGGCGCTG
miR3463	91	ACATGCATTGTGCTCGTTGGA
miR4372	5	GTAAAAATCGTGACTGTGACGGCG
miR841	149	CAATTTCAAATGGGCTATT
miR1916	2	ATTTTACTTAGAGCATCTCAAA
miR3441	1	TCCAACAGCAATCTTTGAAGGCAA
miR447	3	CGAAGTCTTCTGTGGGGGAGCGG
miR1873	79	TAACATGGTATCAGAGCTAAGGT
miR5075	68	TCTCCGTCGACCCGTACGC
miR5029	6169	TATGAAAGACGAACAACTGCAAA
miR2928	1046	AAGAAGATGACTGTTGTG
miR1071	3	ACCCGTTCTGGAAGGGCAGCG
miR3448	27	CTAGGAAAACACTCAGACG
miR2091	13	CAACCGATGCGCGGAGGAGGAAGG
miR3627	9	TTGATCGAAGGAGAGGACGGGCAT
miR2933	8	GAAATGGAGAGGAAACTGTCGGC
miR1887	5	TACTAGTAGAGAGCCTAAGAGA
miR1169	3	TGTGGATTTGCTTGCTAGGACGTG
miR2102	3	ATCGGTGCTGGTTACGGTGGCG
miR5060	2	CGGACTAGCTAGATCCGACCCCAA
miR2862	54	TCGGACAGCTTAGATCGTCGC
miR1510	137	AGATAGGTAAACAGATGACATGC
miR2667	7	TCCGGATCTGAGGTTACC
miR2119	12	CAGAGGGAGGGTGGAGTATG
miR908	63	TGAGAACGCGGTCCGTTAGGC
miR859	32	TCTTTGTTGTGAAGTCGGA
miR2919	23	AAGTGAAGGGGGGGGGAGAGA
miR1153	21	GATTGTGGATGAGGATGGCTC
miR2866	7	TCTGTTTGTGTTCTTGCATT
miR4343	155	AACAAAACTTACAGACAGTTGATG
miR2936	4	CTAGATGTAGTAGAGAAACAGACG
miR5141	63	GGACCCGACGGTGACGACAGATA
miR1883	1	ACATGGACTGGGCCGAAATGGCAA
miR4375	54	ACCCTAGTGGTTCGGACTGGCA
miR2653	35	TGACGCAGCTGTGAGACATGT
miR414	6	CTCATCATTATCATCATCGTCGC
miR5053	58	GCAGCTGGAGCTCGCCGGAGT
miR1092	3	ATGACAGGAATGCATTAGGGGTT
miR1444	2	TCCACATTCGGTCATTGTTCTA
miR3445	3	ATTTGGAAGGTGATGGTTCTGCA
miR1144	10	TGAGGAAGTGTGGAGGCAGGCA
miR1044	56	TTGTAGTTCATATGTTTTT
miR1221	46	TGGATGTGTTTAGTGGTCAAA
miR5066	1	TAAGTGATAAGTGGATGCGCT
miR1438	1	GAGGTGTTATTTTATCATTTTGAA
miR867	75	TTAACATGGATCTTAGGAA
miR4364	8	CGGGATCGCACGGTAGAAGAGTA
miR2081	106	AGCTGAAGACGTTTGATGTCTGAT
miR5199	4	TGACTCAACGGTTGAATAGCAC
miR4354	2	CAATGTGGATCGGCCAAGGCGGAC
miR1132	9	AATATAGTGGAACGGAAGGAGT
miR1854	10	TGTTAGAAATTTTAGATTGGG
miR4357	13	AAGTGTGTGACTCTGTAGGTTCAT
miR1441	28	ACGGATGTCGGAACAACGGATGTT
miR4404	99	TTCGGGAAGAATGGCTTGGATCAA
miR952	3	AAGTGAGAATGATCCAATGGTG
miR3520	4	AAGGGTAGACGTTTAAATGGTATC
miR918	175	ACTGAAACGGACATTTTGC
miR1043	638	TGCGCTGTGAATTAGAAGGCA
miR1052	13	TTGTTTTATTGATTGGGCA
miR3462	108	GTTCGGGAGCTTGGAGAGG
miR2620	28	TTCTGATAGACGACACGTGTTCTC
miR1148	18	CGCAACGTGGCGTAGGGGGACAGG
miR1850	41	TGGAAGTTGGAGTTTGCGG
miR2641	16	GTTTGATCTAACGGTTTAT
miR4387	19	AAGCTTGATGACGGAACTCCGTCT
miR1427	1	TGACGAGAAACCGTGACGGTGGCG
miR1881	28	GATGTTATCTGAGGTGTGTGGTGT
miR4250	89	TCCAACGAGCACAAGAACGTC
miR472	78	TTTTCCCGCACCTCCACCA
miR5203	14	ACTTTATTTTGTGACCGGAGGGAG
miR1161	12	TTACTGGAGCTCTCAAGCAGG
miR2870	1	TGACAATCAGTTTGGGGATGACAA
miR533	141	GAGCTGTCAAGACTGGAGGGA
miR3633	33	GGAATGGGATGGTGTAGGATGG
miR1119	16	TGGCAGGGGTGGATGCTGAGAG
miR5071	145	GCAAGCATCGTACGTGACA
miR842	21	TCATGTCTAGATCGTCATC
miR2624	118	CGCAGACGAGGTGGACCGGCT
miR1866	3	GGGATTTTGGCGGCAATTTGACG
miR1874	25	GACTGGATTGAGGTGTACCCATG
miR1126	8	CAGACATATGAACACATACGGAA
miR1078	30	TTTGGATGGTTCAAGTTGGTGTT
miR2618	189	GTGAATTCACTTTAGACGTCGTT
miR1051	19	GGTTCAATTGACGACAGGACGA
miR5178	2	TCTGACCAGTGGGCCTAAGCATG
miR3476	50	GGAGACTGGGATTTGATTGGCTGC
miR1869	311	TGAGAAAAAGTAGTGCTTGGAGGTA
miR3465	65	CAACTGTAAGATCTAACGGAC
miR2630	21	GGTTTGGTCGGTGGTATTT
miR4406	46	AGTTCTGATGAGATCCGGTGTA
miR1860	2	AAAAACCATCTTCCAGACTA
miR3515	727	ACTGTAGCAAATGAACGGTGGAT
miR401	136	CAGAAACGGTGTCGAACGTCA
miR1123	211	TCCGTGGAGACCTGGTCTCGTAT
miR1517	184	AGTCTTGATAATGTCGTCGTAA
miR2096	1	CCTGAGGTGGAGATCGCGCGAGGCA
miR3454	33	CTGTCATGGAGCTGGGTA
miR5169	3	TCTGACCAAGGTTTGATAGAACAT
miR1888	14	TACCATGTTAGATTTGTGAGAGAA
miR1091	135	CGGCGAGGAGGGAGGATGGC
miR2101	3	ACACTCTTTACAAGTTAGCAAATT
miR4344	3	AAGTAGAACTATAAGCGCTTGCT
miR441	47	ACCGATCGAATAAATGTGGGTAAA
miR1862	3	AGGAAAAGTTGGTTTATTTTGG
miR1884	10	AATGTTTGGCTGTTTGACTTTTAT
miR4407	217	ACAGAGAAAGCAGACTTGTATC
miR858	54	GACCGTAGCAGCACAACGAAGAT
miR3626	1	ACTTCAGATTTCACACGACTCAAC
miR3636	6	GTCTGGAGGAGAAGCAGTCGGAAG
miR5137	8	GAAGCGGAGAAGACGATGTGGTT
miR3437	4	AAAAAACAAAGCATCTCGGAT
miR836	1	TTCTGTGTTTGCTTGAGCGTTGG
miR909	4	TTCAAGATCGTTTGCATGC
miR3706	4	TTTCGTAGAAATGGTATAGG
miR1151	64	AGGGGGTGTGCGGACACGGC
miR2664	10	AAATGTTGGTGGGTTGGACAGTT
miR3444	170	GTTGGGAGCGCGATGCAGATCAGA
miR852	3	AGACAAAGGGTTATACTTAT
miR5063	17	TACACTGGAAGAGGTTTTGT
miR1535	29	ACTTGTTTAGTTGGTATGTCT
miR4379	15	TAGATGATACTGTAGAGTGGCCA
miR828	1	TACTTCCTTAAAGATGTATTCCAC
miR4397	12	TGGTCTAACAGATGTGGCGAAAAT
miR4370	9	AGAAGACCGTCTGATTTTTGCGA
miR1439	236	TTTTGGAACAGGAGAAGAGATT
miR5070	6	AACTAAAGTAGGGACTGCAGGGT
miR5175	7	ACGAATTCTAGGAACGGAGGGA
miR868	9	ACTTCTTAAGGCATGTATAATAGT
miR1532	2	GAACGACGCTAAGCAAAGGAGCTC
miR2118	1	TTCCCAATGTCTCGCATGCCTA
miR5081	711	TGAATTTGTGTAGAAATTGATGT
miR3635	107	AGGCTGAGTGGGGCATAAGTAG
miR1512	15	GGTGACTGAAAATTTCTTAAGTAT
miR815	29	AGGGGAGTACGAGATTGGG
miR2595	5	GTACATTTTTCTCTCTTTATTCTC
miR912	17	TAGGATTGTCGAAGCCAGGC
miR2628	5	CATGAACAGAATGATCGTAG
miR403	4	TTAGATTCACGCACAAACTCG
miR161	6	TAGAAAGGTACATCGGGGT
miR5173	1	TCTACAGTAATGCGGATGTAGTCC
miR2907	5	GCAGCACGAGCGACGGCCGTCGGG
miR4400	21	GTTCGGAAAAATCGGAAGCCGTC
miR1424	135	TGCACATTGAAGCTGATTGTC
miR3513	1	AATGATAAGATAGCAAATTGTACT
miR2644	1	CACTTCAGGATTGATGGTTTA
miR856	21	TGTGTTTGATTTGTGGTATAAGA
miR1135	3	TGCGACAAGGTATTTTCCGACGGA
miR3449	60	ATGATAGAAAGTCTACATCTGGAT
miR2610	5	AGCATGGAGACTTGTGTGGTT
miR893	59	ATGGGACTTGGCTGGAAA
miR1917	14	ATTAATAAAGTAGTGTACATT
miR1867	14	TTTTTTTTGTGACTAGAGGGAGT
miR3632	2	GGATTTGGGGGAACCGAGGAGAGG
miR3452	3	TAGCAAATATGACAGTTCGGACGG
miR2084	277	GCTGCAGTTGGATTTGGA
miR1320	13	TGGAACGCAGGAATTTTACAGGT
miR3640	45	ACGAACAATGGCATCATCAGCAGG
miR1514	18	TTCAGGATTTTCTAAAATAGGCAT
miR1214	1405	GCTTGAGAATCGCGCGGCC
miR4408	11	ACAACATTGGAGATGGTTAGGA
miR4414	3	AGCGCTGACTCGGATTGGCAC
miR1079	29	ACCAAAAAATGGACGTATGTTGGT
miR5062	3	TGAACTTAGGAAAAAGCCGCT
miR1857	19	TGCAGTTTCTTTAGAGCATGAGG
miR2087	7	GAAGTAACTGGACGGCTGCAG
miR4389	2	GTCGGTCGTACCGAAAATCGGAA
miR1105	34	TCGGATGATGAAGATCGCTCT
miR1118	19	CACTACTATTTAGACTGGGAGGGA
miR1159	1714	ACAATGCCTGAATTGAGACGGA
miR4234	8	CAACTATAAAATCGTCTGGAATAT
miR2094	12	CTAGACTGTGGCATCCGACGTGCC
miR5080	1	AAAAGGATGCATACTGTGTACAT
miR820	4	TCGTGGCCTCGTGGGAGTGGACCGG
miR1846	24	AACGAGGAGTACGGGACCA
miR3467	509	TTTGCGGAGAGCCAAGACCACA
miR1074	7449	TGGGTTGTGTAGTTGGTTAT
miR2619	33	AAGAGGAGGCTGTTTCGTGAT
miR809	6	TGGAATGTGAAGATGTGAGAAT
miR1871	37	GATGGCTCTGATATCATGTAGATT
miR1088	2	CAGACAGAACGGAGAGAGCAGCAT
miR2864	5	GTGTTGTGCTTTATAGGTA
novel-miRNA family	Count	Sequence
sample3-20-3-m0001_5p	18	GCACTTGAGGACAAGAAGACA
sample3-20-3-m0002_3p	9	AGAGGAGGAAGAGAGGAGCG
sample3-20-3-m0003_3p	23	GTTCAAGAAAGTCCTTGGAA
sample3-20-3-m0004_3p	15	GCTGTGAGGATGAAGATGGCA
sample3-20-3-m0005_5p	9	GTAGCAGGATGGCGGGCTCTA
sample3-20-3-m0006_5p	10	GATGCTTGGGACGAAGAGGGCT
sample3-20-3-m0007_5p	62	TGGGCGCAGTGGTTTATCGATC
sample3-20-3-m0008_3p	9	GCAGGTCTAAGAGAATACTTCG
sample3-20-3-m0009_5p	15	TTAAAAACCGTCTGTGATAAG
sample3-20-3-m0010_5p	8	AGGAAGCTTTCTGATCCTCCA
sample3-20-3-m0011_5p	5	CTATTGTTCTAGGGTTTAGTCTT
sample3-20-3-m0012_5p	8	GTATTGAGGTCGATCTGGTA
sample3-20-3-m0013_3p	20	GAGGCCGGGCGGATGACACGGA
sample3-20-3-m0014_3p	5	GCGGGGCTGGCGCTGCAGGGCA
sample3-20-3-m0015_5p	7	TGGAGATGACTGTGCCGCTC
sample3-20-3-m0016_5p	9	TCTGGAGAATCGTACTGCATG
sample3-20-3-m0017_3p	7	GCAGGTTGTGCAGTTGTTGTC
sample3-20-3-m0018_5p	12	AGAGTTGGGAGTTGGACCGGCC
sample3-20-3-m0019_3p	11	GGCGGTGCGGATCAGATCTA
sample3-20-3-m0020_3p	12	GAGGAATAGAGGGTAGACCA
sample3-20-3-m0021_5p	7	TGAGTTGGAACTTGGAAGACA
sample3-20-3-m0022_3p	7	TCGGGATCGGGGCTTGCGGCA
sample3-20-3-m0023_3p	9	TGGCGTGACAGTGGTGGCTA
sample3-20-3-m0024_3p	27	GAAAGGAGATGCTGCGGAACT
sample3-20-3-m0025_5p	10	GGCGTGCTGAAAGATGGGCAGA
sample3-20-3-m0026_3p	10	CGAGGAGGAGGAGGAGGGATG
sample3-20-3-m0027_3p	19	CGGTAGGACGGAGGATGGTA
sample3-20-3-m0028_5p	28	TGATGTGAGTATGACATGTGGTT
sample3-20-3-m0029_5p	5	GGCATTCAGGAAGTAGAGCA
sample3-20-3-m0030_3p	8	GCTTCGGATGCAGACGGCGAT
sample3-20-3-m0031_5p	5	GTTGACTGAAGAGGGCCAGCTA
sample3-20-3-m0032_3p	5	AGGGTTGGGCGGAGCGGATG
sample3-20-3-m0033_5p	6	GCTGGACGAGCTGAGGGACCA
sample3-20-3-m0034_3p	5	TTCTTAGAGGTCAAGTCGGGT
sample3-20-3-m0035_3p	6	CGCGGCGGACGTCGGCTTCG
sample3-20-3-m0036_5p	42	AGGTAGGCGACGCGGGGGTTG
sample3-20-3-m0037_5p	16	GGCAGACTGAGGTTCACGCA
sample3-20-3-m0038_5p	15	TGCTTGGTCTTGGGAGCGGCTC
sample3-20-3-m0039_5p	6	GCGGGCGCTGAACTTCTCCGGCA
sample3-20-3-m0040_3p	97	GGCGGCATGGGGATGTCAAA
sample3-20-3-m0041_5p	19	ACGCTTGCAGAATAGACTAGTA
sample3-20-3-m0042_5p	12	ATTAAAAACCGTCTGTGATAT
sample3-20-3-m0043_5p	12	GAAGGGATTGATGATGGCTTCA
sample3-20-3-m0044_5p	8	GACCGGATGATGACCACAGGCA
sample3-20-3-m0045_3p	21	TGCCAGGACTGATCGATGTGCA
sample3-20-3-m0046_5p	40	TTTGAAATGGCGACAGGAACC
sample3-20-3-m0047_3p	11	GGGAACACGGCACTCTGTGGTC
sample3-20-3-m0048_5p	44	GGAATGTTGTCTGGCTCGGGG
sample3-20-3-m0049_5p	7	CGAGGACGGCGACGGCGACGTGG
sample3-20-3-m0050_3p	3234	GCAGGTGATGAGAGCAAGACA
sample3-20-3-m0051_5p	5	TTATGAGACTAGCTTGATATGCA
sample3-20-3-m0052_3p	12	AGGGGATTCAATTGGGATTTA
sample3-20-3-m0053_5p	13	AGGATACTTGCAGATGTTCATG
sample3-20-3-m0054_3p	6	GCATTAGCTTCAGGACGGACA
sample3-20-3-m0055_3p	6	GCTCCGGATGGTAAGAAGGCT
sample3-20-3-m0056_5p	6	GGGAACTTGTAGCAGGGCCA
sample3-20-3-m0057_5p	81	GAAGGAGATGCTGCTGCTGGATG
sample3-20-3-m0058_5p	8	GCGGAGGTGGTGGGGCGGCT
sample3-20-3-m0059_3p	9	GATGGGGATGGGGATGGAGATGG
sample3-20-3-m0060_3p	175	ACCATGGCCGGAGCAAGGAAG
sample3-20-3-m0061_3p	9	GTGCGGGCGGTGAGAGCAGGCG
sample3-20-3-m0062_5p	10	TGGGCGCAGCGGTTTATCGATC
sample3-20-3-m0063_5p	7	TGGAAGGGAACAAGAAAGGCG
sample3-20-3-m0064_5p	9	TGGGACAAACAACTGGAGTCT
sample3-20-3-m0065_5p	18	TCCGAGGACCGAGGGTAGGGC
sample3-20-3-m0066_3p	6	GTGTTGGTTGCACGGGCACGGCT
sample3-20-3-m0067_5p	9	CGGTCCGTCAGATCTCGCGGCG
sample3-20-3-m0068_3p	18	GGCTGGACCTCGCGGAGAACA
sample3-20-3-m0069_3p	19	CTGGAAAGTGGTTTTGGTTG
sample3-20-3-m0070_5p	22	CGGAGCTGTTCGACGAGGCGC
sample3-20-3-m0071_5p	6	GCGACGTCGGGGGCGGTGGGCG
sample3-20-3-m0072_3p	11	GCTGTACCCTCTCTCTTCTTC
sample3-20-3-m0073_3p	5	TGGCTACTTATTACTCGAGCC
sample3-20-3-m0074_3p	7	TCGACCGCTGGGAGAAGGACC
sample3-20-3-m0075_3p	20	TGATCCGGGATGGAAGTATGGCT
sample3-20-3-m0076_5p	1028	GCAGCACCATCAAGATTCAC
sample3-20-3-m0077_5p	18	TGGATGCTGCAGAGAGGACTA
sample3-20-3-m0078_5p	18	TGGATGCTGCAGAGAGGACTA
sample3-20-3-m0079_3p	10	CGGAAGGCGTGTACTCGACGGCG
sample3-20-3-m0080_3p	137	AATGATGATGTGGCACCATAGTT
sample3-20-3-m0081_3p	28	TTGAGCCGCGTCAATATCTCT
sample3-20-3-m0082_5p	6	AAGAGTCTTGTTAAGGTAGTCAT
sample3-20-3-m0083_5p	10	GAGCGCGGACGGCGCGGGGCTCA
sample3-20-3-m0084_3p	43	TCTGGACGTAGGCAATAGTTG
sample3-20-3-m0085_3p	5	GCCTCGTCGACGAGCTGCAGCGG
sample3-20-3-m0086_3p	10	GCGCGGCGGAGGACGACGGCTA
sample3-20-3-m0087_5p	15	GTTTGATGAGGAGACTGGCA
sample3-20-3-m0088_5p	7	TTGCAAAGACATACTGACTAC
sample3-20-3-m0089_3p	8	AGGAACTGATGGCTTGTTTG
sample3-20-3-m0090_5p	6	GCAGATGAAGATTGGCTTTGGCT
sample3-20-3-m0091_3p	10	GAGGTGGACTACAGCTTCGGCG
sample3-20-3-m0092_5p	5	GGGCCTGTTTGGATGTGGCA

## Sheet: G3B
miRNA family	Count	Sequence
miR168	656064	TCGCTTGGTGCAGATCGGGAC
miR172	30178	AGAATCTTGATGATGCTGCAT
miR167	32031	TGAAGCTGCCAGCATGATCTGA
miR164	15695	TGGAGAAGCAGGGCACGTGCA
miR156	15693	TGACAGAAGAGAGTGAGCAT
miR396	8758	TCCACAGGCTTTCTTGAACTG
miR535	7502	TGACAACGAGAGAGAGCACGC
miR894	12175	GTTTCACGTCGGGTTCACCA
miR166	6720	TTCGGACCAGGCTTCATTCCC
miR827	2292	TTAGATGACCATCAGCAAACA
miR162	1851	TCGATAAACCTCTGCATCCGG
miR157	1768	TTGACAGAAGATAGAGAGCAC
miR3979	2628	CTTCGGGGGAGGAGGGAAGC
miR5077	4754	TTCACGTCGGGTTCACCA
miR159	2553	TTTGGATTGAAGGGAGCTCTG
miR2916	38906	TGGGGGCTCGAAGACGATCA
miR408	641	TCAGGGACGAGGCAGAGCATG
miR169	462	CAGCCAAGGATGACTTGCCGG
miR3954	462	TTGGACAGAGTAATCACGGTCG
miR397	370	TCATTGAGTGCAGCGTTGATG
miR444	804	TGCAGTTGTTGCCTCAAGCTT
miR528	203	TGGAAGGGGCATGCAGAGGAG
miR2911	8602	GGCCGGGGGACGGACCGGGAAC
miR319	327	TTGGACTGAAGGGTGCTCCCT
miR1318	187	TCAGGAGAGATGACACCGACA
miR529	271	AGAAGAGAGAGAGTACAGCCT
miR2199	79442	TGATAACTCGACGGATCGC
miR5083	172	AGACTACAATTATCTGATCA
miR5139	610	AACCTGGCTCTGATACCA
miR5054	1051	GTTCCCCACGGACGGCGCCA
miR530	174	TGCATTTGCACCTGCACCTAG
miR399	124	TGCCGAAGGAGAACTGCCCTG
miR5072	765	CGTTCCCCACGGACGGCGCCA
miR1878	86	ATTTGTAGTGTTTAGATTGAGTTT
miR393	134	CTCCAAAGGGATCGCATTGT
miR1164	166	TGGTGCAACAGGCTCAGTCGG
miR391	134	TCGCAGGAGAGATGACGCCCA
miR160	75	TGCCTGGCTCCCTGTATGCCA
miR1089	86	AAGCATCACTAGGATTGGTTGC
miR5082	85	GCGATGATGGCCGCGCGGGCTCA
miR415	767	CACAGAACGAAGCAGAAGCTG
miR5059	440	TCGTTCCTGGGCAGCAACACCA
miR394	25	TTGGCATTCTGTCCACCTCC
miR1520	27	ATGACCAACATGAACAACGACACA
miR1433	60	TGGGCAAGTCTCCTCGGCTACC
miR2098	910	CGGTTTGTTAAGTCGGATGTG
miR857	203	TTTTGTAGACGAAGTGTGTAT
miR1863	41	AGCTCTGATACCATGTTAGAGGTG
miR1875	31	ACAATGGAGTGAGGTGCAACA
miR390	18	AAGCTCAGGAGGGATAGCGCC
miR165	1962	GAATTGTAGTCTGGAGAGG
miR3522	314	TGAGACCATAAAGAGCACGAC
miR2865	29	GCTAGTCTAGTCGACTGTACGGTG
miR2593	46	TTAATGACTTGAACCTAGAAG
miR3630	25	TGGGAATCTCTCTGATGCTT
miR1432	183	TTCAGGAGAGATGACACCGACA
miR4348	109	AAAAACTTGTCAAGATGGAGCATT
miR845	20	AGGCTCTGATACCAACTGTGACGA
miR4384	25	ACTGTCAACACTGCATTAAAGACG
miR1222	286	TTGAAGGATTGAGTGGTGCTA
miR531	17	CTCGCCGGGGCTGTCGACGGCG
miR5063	345	TACACTGGAAGAGGTTTTGT
miR171	13	CATGATATTGTTTCGGCTCATG
miR2275	7	CTTGTTTTTCTCCAATATCTCA
miR5068	36	TGGGTATGTGCGGGTAAGGGTAT
miR5015	166	TCTTCGTTCGTTGGTGTTTG
miR848	92	TGACATGAGGATGACTATAGCTAA
miR1159	6029	ACAATGACTGAATTGAGACGGAT
miR869	46	TCTGGATGTTGAGATGAGTTG
miR1124	50	GCAGGCCGTGAAGAGGATCCT
miR2094	254	TGGGCTGCTGGCGCTTGGGTG
miR3946	25	TGGAGAAGAGAAGAGAGAGAGCAC
miR4351	91	AGTGGGATTTCAGCTGGAGTGG
miR2873	42	TTGGACTTGAGTAGGTTG
miR4385	11	AATGGACTGAAAAAGTGATTGGGT
miR835	35	TGAAGAAACGAAGGCAAGAAAG
miR1869	66875	TGGAACAATGTAGGCATGGGAAGTC
miR4376	433	TGCAGGAGGAGATGGACGCTGT
miR4401	5	AAAGGTCTTGTGAAACGTAGGCAT
miR1057	144	TTCTTGTAGGTTCTAGCGAGGGT
miR808	7	AGGATATGTGGGAAAGTACAGAGA
miR854	5108	GAGGAGGAGGAGGAGGAG
miR1023	7	AGAGGAAATGGAGAGAGTGCACT
miR482	445	TGGCTGCGAGGATAGGAAGAC
miR5029	1281	TCAGATGAGGAGAGAAAACTGCAAA
miR3948	86	TGGAGGTGGGAGTATGTAGGGTG
miR774	70	TGAGCTGAAGATACTTGGTGT
miR1858	434	GAGATGGACGGAGATGGGGC
miR1850	13	TGGAGAAGTTGGGAAATTGGGCT
miR1150	96	GGCAGCGGCACTGGGGCA
miR5071	343	GCAAGCATCGTACGTGACA
miR2086	17	GCACGATTGAATGGCAGAACTGAA
miR395	54	TGAAGGGTTTGGGGGAGAAG
miR1879	54	GTGTTTGGTTTGAGGGATGGGGTG
miR2118	4	TTCCCAATGTCTCGCATGCCTA
miR5076	12	AATGGGAGCAGAGCAGGTTTG
miR437	103	CAAAGTTAGATAAGTTTGACTGC
miR820	38	TACGGCACTGTGGATGGCCCAG
miR4391	6	TCTCTGCGAAAGACTAAGACAGAA
miR840	7	ATACTAAATGGACCTAACTAA
miR2104	13	GCCGGCGAGGGGGATGGAGCTGCG
miR5176	726	TGATGCCATCGTCGTCACATT
miR1171	32	GGTGTGGAGTGGAGTATGGAGTGG
miR3435	2	TGGGCTTTATTCTGCAATTCC
miR3951	23	TAGATAAAGAGTGGATAAAAT
miR2607	259	ATGGATTATGGTGATACAGTCGGT
miR1527	133	AAACTCAGACGGCTTACAAAACC
miR420	62	TAAATTAAGTCGGGCAATGAT
miR3949	28	CGACTGTTGAGCAAAAATCGGTAG
miR5021	18	TGAGAACAAGAAGAAGAAGAACAA
miR4366	145	CTTCTCTACGTAGGATTTTGTTGG
miR1877	11	AGATGACGTGGATATGTGAGGGAG
miR4395	20	GTGGATAGGAGTGAGTGGGTGGAG
miR419	12	TTACTGAATACTGAGGACGTT
miR5198	4	GGGGAATAAGAGCATTGAGGAAGA
miR1158	7	ACTTGGTGGAGGCCCTGTGCA
miR812	2	ACGGGAATGTTACAGTTGACACGG
miR2097	6	AGAAAGATGGGAGGGAAGGGAGAG
miR831	80	ATAAGATGGTACAAGTATGATGAG
miR3953	5	TGAGTTCTGAGCCGTCGTA
miR1861	41	CGACTTGTAGCAGAAGTAGAG
miR414	18	TCAGCCATCTCATCATCTTCC
miR822	106	GCGTGAACATATGCACATG
miR3514	34	ATGGATCTGTATATAAAGGTGTGA
miR952	2605	AACGAGGATCCATTGGAG
miR398	18	GAGGATGATATGAAGACCACATG
miR844	154	AAGGACTTGAAGATGGCT
miR5301	76	GTGGGATGGGGTGGTACAAGATT
miR2079	41	AGGTTGATGTTGACGAGCT
miR3476	6	TGAACTGGGTTTGTTGGCTGC
miR829	8	CAAATCAGATCTTTAAGGACA
miR1109	44	TAGTGTAGATTATTGTGTAAT
miR4390	31	CGTCCTCGTCGGGTTATCGGGAC
miR4350	16	TCAAATGATGTTGGTCTTGC
miR3636	7	GGGCTCGTCGGAGAAGAAGTGGAG
miR3444	16344	GTTGGGAGCTCGAAGACGATCA
miR1535	24550	CTTGTTTGATGGTACGTGCT
miR474	967	CAAAGTTTTTGGGTTCTGGGGGG
miR2120	6	AAAAGATCTTTAGTCCCGGTTGGT
miR1424	2	AGTGCACCTGAATGCTGATTGGCT
miR811	63	TTGGACGGTTCGGATGTGCCA
miR5079	10	ATTTGAGATCTGAGATTTTGGTAT
miR893	70	ATGGGACTTGGCTGGAAA
miR5058	263	AGAGCAGTATGAGGATGAAGAACA
miR1160	305	TGACAAGGAACACAACGGT
miR4365	16	AAGAACTTGTTCCCGGATTCGA
miR2912	3	TCTAGAACTGGAGAATAGGCG
miR3458	15	GGATTTCTGTGTGGACGGCATCTG
miR1074	20187	TGGGTTGTGTAGTTGGTTAT
miR902	53	ATGAAGGTCTTCATTGCGTAGA
miR1511	109	AACGACGGCTCTGATACCA
miR839	38	GAATGCATGAGGCAGGTTGGTGAT
miR3711	10	GGGCGCAGACAGGAGGGCT
miR2597	2	TTTGGACTTCGTTCGGATTTTA
miR3628	117	ATGCGAAGCCGTGGAAGTA
miR1136	2	TTTTGCGCAGGTAGGAGTATTA
miR2108	16	ATAATTGTTGTGTTCGATCGG
miR3469	41	GGATGAGTGGTGGATGTTGTCTC
miR2643	47	TTTGGCATCAGAATTCGGA
miR830	37	TAATTATTTTGACAGAAGGTG
miR4359	8	AACGCGTGCATGTAAAATCGGTT
miR1143	4	AGGACGTCCTCTTGGACCGGA
miR823	66	TATGTTTGGTTGATTATATAGGAT
miR1312	1	TCTTGGGAGAGAGAAATGGGGCAT
miR4374	1	ATACTTTCAAAAGACTTGCTTGAT
miR3464	47	TCGGGTTGCGTTGCGTTGG
miR3516	8	GCTGGGCGATATTGACAAT
miR3451	2	TCCGGCAGGGAGGTGAACACA
miR2078	5	GGTTGGTCTTGCCTGTTGTCTGGT
miR2905	4	TACATCGTCAGTGGATCAGAAGACA
miR2586	193	CGAGGAGGACGTGCTTCTT
miR5168	10	CGTGGTGATCTCGGACACG
miR5020	6	AGGCGAAGAAAGAAGGTGAGA
miR5061	2	ACTGTTGCTCTCTGCTCGGTA
miR1528	89	AACTAGAGTAGATCAATATATCAT
miR3933	367	AAAGGAAAATGACGACGG
miR3455	17	CGGTGGAATGGAGATGAGTG
miR4249	6	TGGACATTTGAGAAGTGGAGGT
miR1508	24	TGAAAGGGACATACAGGTG
miR5201	6	GAAGGCGAGGAAATGATCAAA
miR773	29	CAACTTTGAACAACAGTTG
miR2949	2	ACTTTTGAACTGGATTTGCCGA
miR1166	7	TGGACCTCGCGCTCGGATG
miR4386	27	TGAGGATCTGGAGCAGGCTGCA
miR1030	20	TCTGGATCTTGCACGGTGCACCA
miR4245	24	ACAAAGTTTTAGAGCATGTACAAT
miR1436	3	TCATTTGGGACGTAGGGAGAT
miR481	1	AAGACTCGACCAACATGCTTAAGT
miR2093	17	GAGCAAATTGGAAGACACA
miR1146	14	AGGTTCTGTCGGGAAGCT
miR3623	12	TGGATGCTTGGAGATATTTGTTA
miR4371	9	AGAGTGACGTGGTAGTACGGGAGT
miR5052	9	ACCGGCTGGACCAGTGGCAA
miR443	2	TATCACAGACACAATAAATTGGAC
miR1038	79	CATGGTGGATCGACGAGG
miR5013	2	TTTGTGACAGTCAGAGTGCTAT
miR5140	23	GCTGTTGGAGGAGTTTGGTG
miR1446	3	TTCGGATCGTCTCTCCCCAA
miR1066	5	ACACTGTAGCAGATGCGGGGGTAC
miR1507	20	ACGAGATGATATGGAAGAAAGAGT
miR1145	29	TGGCGTGGAACTGTCGGGG
miR1063	308	CATCTTGGATTCTGCTTT
miR2878	15	AGGATTTTACTGACATGAAAAGAA
miR417	17	GAGGAGTGAATTTGTTTAA
miR2868	2	TTGTGTTTTGTTTGAGTAGAAGA
miR1509	4	TTATCACATGAAATCACGGAT
miR2616	34	ATTGTGTTTGGTTGGGGGAT
miR2651	8	TTTGGTTGGTTACTGCATT
miR1442	8	ATTCAACTAGTACTAGATGGGG
miR832	21	TGTGGAATCGGAGCATCGAAA
miR5086	126	ACACTTGGTGGAAGTCGGGA
miR1028	26	ATGGCATTGTAGATCTAGTG
miR2670	9	ACAAGAAGGTCGCCGCTATTT
miR847	2	TCTGGACTGAAAGAGGAAATTGGAA
miR4399	4	TTAACGACAAGAGAGGACGACGAC
miR3456	2	TGGACTCGAGAAGTGCTTT
miR2654	43	ATAGGGACAAAGGGTGAG
miR4243	1	ATTGTAAATTGTAGATTTGGTA
miR838	2	TTTTTTTTCTTCTTGTCCCA
miR4409	11	AAAGAAGCTGGAGTTTGTTGACTG
miR4340	64	TGTAGGAGATAGGGACGCGTA
miR919	9	TCTCGGAAGACATCGCTAT
miR5056	9	GGGAGGAAGAACTGGTAATAAGCAA
miR5025	208	ACTGATATATGTAGGAGTGACGAC
miR1142	2	AAGGCTGGGACTGCAGGCATGGGA
miR1919	38	ACGAGTAGTCATCTGGTCGG
miR861	1	GATGGATATTATCTTCGGAGACAC
miR1111	41	GCCATGATTGAGGACCAG
miR1523	5	AGTGGGATAAATGGAGGCTC
miR2948	22	TGTGGGAGGAGTTGGGAAAA
miR5171	88	CTCTAATTATGGGACGGGATAGAA
miR1851	103	CGTCTGGGATGGAAGTTTTCGGGC
miR1855	6	AGCACTGAGGACGCCAAGGA
miR1430	3	TGGTAAGCTCGTCCTGGCTAA
miR2950	10	TGGATGTGCAGGGGGGAATG
miR1868	3	TCAGGGAAAAGGAAGGGAGCACC
miR1859	3	TTTCCTATGCCATCCATTCCAA
miR5200	1	TGTAGTACTCTCTTAAGGGGGCTT
miR1313	42	TACCACTGAAAGTTTGCTCCG
miR4415	16	AAGGTTGTGAGAATCATG
miR898	1	TTGCTGTGCCAGCTACTCTCAGAC
miR3434	41	TAAAATCAGTAGACATCAGCACCA
miR4352	246	TAATTGTAGACTTTACAGACGG
miR1042	2	GCTGTGCAGAACTGGATCCAGG
miR855	10	ACAAAAGCGGAAGTGACAAAGGAA
miR3712	2	TGGGACAAGATCAGACATATCCA
miR3950	585	CTTTTGGCATACATGATCTCT
miR4372	7	TAAAAATCGTGACTGTGACGGCG
miR3441	21	CGAAGAAAATAATCGTTGA
miR1873	388	TCATAACATGGTATCAGAGCTAGG
miR1864	6	TTGTAGTTACGTTGATGTCATT
miR1067	2	ATACTGATAGTCTGATGCCA
miR3448	5	CCAGGAAAACTGTTGAGAGCA
miR3627	1	TTGCTCGCAGGAGACACGGACA
miR400	2	TATGGAATTTCTATAAGTCAC
miR2933	37	AGATCGGAGAGGACATCGCC
miR1169	18	AGTGGAGTTGTTGCTGGAA
miR2862	1	CCAACAGCTATAGATTCGGTACCC
miR1072	1	TGATTGGTATTTGAAGGTTGGA
miR1510	11	GGAGGATTAGGCAAGACAA
miR2105	210	TCTGTTGATGTGGATGATTCT
miR1518	57	GTGTTGTAGAAGTGTAATAGTCAT
miR2667	6	GTCCTTGATCAGACGGCTCACG
miR2119	83	CAAAGGGAGGTCTGGGTG
miR908	50	TGAGAATGCGGTCCGTTGGT
miR5057	5	AAATTAAATCAAATCGTTTTGGACA
miR4232	2	TCAGATTTATTAGGAGTGTTGGGCA
miR1153	3	AGGATTGTAATGCATGGCC
miR2936	43	TTTGGAAAGAGAGAAACAGACG
miR4393	3	TGGGAAAAGGGACAGAGGAAGCA
miR4398	40	TCGTAGCGGAGGAGAGAGACGAAG
miR1077	12052	TTGAAGTGTTCGGATCGCGGC
miR5141	2	AGACCCGACGCGACTGACGGATA
miR2653	60	TAAGCAGTGTGAACATGAT
miR1865	6	TGCTAACGTGACGGTGATTTTCGC
miR5053	50	CGCAGCTGGAGCTCGCCGGT
miR1425	3	TAGGATTGAATCCTTCAGCTT
miR3445	12	TTTGGAAGGTGATGGTTCTGC
miR1144	13	CGGAAGCGCGGGGCGATGG
miR1044	4	TATGTAGACATATTTATTTT
miR5066	4	AACTGTTATAAGTGGAGGCCG
miR3625	11	CGGCGACGGTGACTACTGGAAGC
miR825	29	TCAGAGAACCAGACGTCGAAGAGC
miR810	16	TGAGTCACGGATTGCGTCATC
miR851	1	ATGGAGTGGCAACAAAGCGAC
miR1132	17	CGGATTATGGAACAGAAGGG
miR4403	5	ACGGACATGGACACGGACACGGAC
miR5172	2	TGAGTCTCAGTTCCTCGGCA
miR2652	1	ATATGTCAAGGGGTGATAAGGATT
miR1441	8	ACCAATGTAGGAAAAGGTT
miR4404	6	TGGTGGAAGACTGGCGGCATCAAT
miR4380	2	TATGAGTACTTTACGGATTGTTGA
miR477	11	AGAAGGCTCGTGGGAGGAGGA
miR2926	7	TGGTGTCGTACGTTGGTGTT
miR1043	199	TGCGCGTGAATGAGAAGGC
miR950	5	TACAGGTCCTCGGTAGGTTTTT
miR3462	80	GTTCGGGAGCTTGGAGAGG
miR1104	1	CGCACCTGTTCTTCTTTCCT
miR1148	595	TAGAGGATCGCTCCTGCTCCGGCT
miR4387	231	AGGCAAAATGATGACGTGACACT
miR1427	8	CTGTGGAACCTGCGGTGGCC
miR4250	59	TCCAAGAGGCAGAAGAACAA
miR4388	1	AAGCTTAGGGACAAATTGAAGACT
miR5203	81	ACTATTCTGGACCGGAGA
miR1112	12	AGAAACTGCATAACAAACTCA
miR3633	20	GAATGGGGGCTAGGATTA
miR1119	1	TGGCAGGTGCGTGATCTCAGTCG
miR3510	3	TTATAATCTTGTCGAGACTG
miR3440	5	TGGATTGGACTAGGGAAGGTA
miR913	13	ACGGACTCAGGTGGCCAG
miR1126	10	TCAACTATGGGCTAGCAGAACGGAAG
miR1051	1	TTCCTCTTCTACTTAAGCCACT
miR5178	4	TCTGACCAGTGGGCCTAAGCATG
miR3450	55	AGCATGGACTCGGCGACGTAC
miR3465	35	CAACTGTAAGATCTAACGGACG
miR1048	3	TAAGAACAGAGTGTAAGACGAC
miR1860	4	ACTGGAAGCTAAGGATTTCTC
miR1156	22	ATTCAGGTGGAGCTTCAGGC
miR3515	46	ATTATAGAAATGAACGGTA
miR1517	90	AGTCTTGATAATGTCGTCGTAACA
miR2096	10	CTGAGGCGAATCGGCGGGG
miR3461	9	TAGACGGCTAGGATTGGACTG
miR3454	24	CTGCATCGGAGCTGGCTA
miR775	4	TGTCGATGTCGGGCATGCCA
miR5169	13	TTTGGCAAAGTTTAGAACA
miR3511	1	TGTTACTAGTGGAGCCGGTAA
miR1026	3479	TGTGAAATGACTTGAGAGGTA
miR1091	12	CGGGCAGTGGGGGAGGATTG
miR3453	43	GGCGGAGATTGAGGCGAGGTTC
miR895	12	GTAGTTTATCGGGTGTTGGA
miR1862	2	CTTGATTGTTTATTTTGGGGG
miR1309	1	TGATGGCACGTTTGAGGACTA
miR866	35	ATCACAGACGGATTTTGTTAA
miR5137	22	AGCGGAGAAGACGGTGGGCTCA
miR1151	56	ACGGGGGTGTGGGCGCGG
miR1040	22	GAAGCAAAGGACATGTTC
miR4379	9	TAGATGTTACTGTAGAGTGGCCAT
miR1025	15	TGCCACAACAAGCTGATGA
miR2925	10	TGGCGTGCAGGGGCTTCTT
miR5070	2	AGACTGACAGTGGGTACAGAGGGT
miR1149	153	TGTACTGTCTGACAAGAGAGGAGTC
miR3436	1	CAACAACATTTTTGAGTCTGTATG
miR815	18	AAATGGGGATTGAGAGATGGG
miR4244	3	TTCGTTACTTCCTTGGGATTG
miR5074	8	GAAGGCCACCGGCGGACGCG
miR2676	1127	CATGTTTGGACAATAATGGTTG
miR536	5	TGTGCTCGAGCTGGTGCATC
miR403	405	TCATTGTCGTGACTCTAATT
miR161	9	TCAATGGCACTGAGAGGACA
miR2658	1933	ATGTGACACGTGTATATTTC
miR2907	4	GCAGCTGCAGCGACGGCCTCGG
miR4400	3	TGCGGAAAAATTGGAAGACATCA
miR2613	882	CGGTCGCGTGTGGTCAAGGTA
miR3710	3	TTGGGCAACCTGACGAGCCTCAA
miR1134	261	CGACAACACGACGAAGAAGATG
miR3468	12	AGCGAAGAGAAGTGGACGAGAAGA
miR856	37	AGATGGATTTGTGGTATATAA
miR1853	37	TGATTGGGATGGTGGTTGCT
miR1135	6	ACTGACAAGTAAATGCGAACGGA
miR1168	51	TGATGGACAAGGCTAAGCAGA
miR3449	35	AGAAGAAAGCTCTGGAGTA
miR2610	3	ACATATGTAGACTTGTATGGTT
miR1047	1	ATAGGAGACCCTTGATTACA
miR534	1	AATGTCCATTTCAGTGCAGTAC
miR906	527	GGATGGTGGCGTGACAGC
miR780	2	TACTTCGTTGTATACTGGCAT
miR2084	6	CCTGCATTTGGAGTCTGGA
miR1172	263	AGATTGCAGCGCAGAGGGGGC
miR1211	11	AGGGAGGATGGTTTTGAAATG
miR3640	1	ATCAAAAGGCATGTCAATCAGTA
miR1536	390	AATGTAGAGGACAACTGTGTTTA
miR1214	7630	CTTGAGAATCTGGCGGCC
miR1032	19	AGGTGACTTCTGAAGATTGGG
miR4414	37	AGCTGTGACTCGTCGTCT
miR4228	4	ATAGACCTTGACGCCGTCGG
miR1857	81	TGGTTTTTTTGGGATGGA
miR2087	3	GAAAGAACAAGAACTCGGCTGCAG
miR4389	27	TTCGGACCGTCCAATCGGAAT
miR1118	3	CACAATGTATGGATAAGGAGGGA
miR4410	2	TATGGTTGATCGTGTAGTGTAC
miR1846	23	CGACGAGGACGGCCAGACCA
miR3446	4	CTACGGAAGCTAGATGGTGGAAG
miR5084	58	TACAGTACTGCAGAGGATCCAGAT
miR3467	26	GTGTCGGCGAGCCAGACCATC
miR4221	3	AAGAGTGGCAAAAGTGTGATAGAA
miR2604	2	AATTTTTATGTCGGGACTGT
miR5055	1	CTCGCGCTGCTGAGCTCGGCTAT
miR1110	68	GCTAGGGGCATGTGGGTAGAGGA
miR809	9	TGAATGTGAGAAGATGGCTGAGAA
miR1871	5	TTGCTCTGATATCATGTTTTTT
miR1088	29	CAGGAGAAGAGAGCACGCT
miR475	1	TTAGCAGTGACCATTGAATAA
miR1310	579	GCATCGGGGGCGCAACGCCCT
miR1069	785	TTCAAGGCGTATCATTGGA
miR948	81	TCACGGCGTGTGGGATGTGG
novel-miRNA family	Count	Sequence
sample5-19-1-m0001_3p	9	CGCGGAGGAGCAGGGGCCCTA
sample5-19-1-m0002_5p	20	AGGGGATGGATGCTGCACACTA
sample5-19-1-m0003_3p	10	GGGTGATCTTGAGGGTGGTA
sample5-19-1-m0004_3p	6	CGCCGGCGGCGTTGGGCTTGGCA
sample5-19-1-m0005_5p	34	GTAGCAGGATGGCGGGCTCT
sample5-19-1-m0006_5p	68	GATGCTTGGGACGAAGAGGGCT
sample5-19-1-m0007_5p	73	TGGGCGCAGTGGTTTATCGATC
sample5-19-1-m0008_5p	22	ACCGGATAGATAGCATGTGTGAT
sample5-19-1-m0009_5p	7	TGACAGGAGGGAAGAACAGAA
sample5-19-1-m0010_5p	6	CTATTGTTCTAGGGTTTAGTCTT
sample5-19-1-m0011_5p	5	GGAGGATGGTGGCGGGCTCGCA
sample5-19-1-m0012_3p	6	TGGGAGTGGGAGGGAGTGAG
sample5-19-1-m0013_5p	10	TGGAGATGACTGTGCCGCTC
sample5-19-1-m0014_5p	17	TCTGGAGAATCGTACTGCATG
sample5-19-1-m0015_5p	7	TGTCGGCACTGATTGGCGTCT
sample5-19-1-m0016_3p	6	CAGGGCAGCTGATCTTGGTG
sample5-19-1-m0017_5p	9	TGACCAAGATCCTGGCGCGCG
sample5-19-1-m0018_3p	33	AGATGGCTTTCTCTGATCGGA
sample5-19-1-m0019_5p	11	TCATAAAATCTGAGGTTTTCTGG
sample5-19-1-m0020_3p	9	ATGGTTTTAGGAGGTGGAGGTTA
sample5-19-1-m0021_5p	804	TCCCGATGACTGTACGTGTTT
sample5-19-1-m0022_3p	37	AGGAGGAGAGTGGAAATGGCA
sample5-19-1-m0023_3p	14	TGGCGTGACAGTGGTGGCTATT
sample5-19-1-m0024_5p	9	TGGACAATAGGAATGCAGATG
sample5-19-1-m0025_3p	10	GAAAGGAGATGCTGCGGAACT
sample5-19-1-m0026_3p	14	GGAGGACATCAGGGAGACGGTT
sample5-19-1-m0027_3p	7	GGAGGACGTCGAGGACGTGCG
sample5-19-1-m0028_5p	10	GGAAGGGGATTGAGTATCGTGCA
sample5-19-1-m0029_5p	9	GCGGTTTTCTGAGGGCATCTCCA
sample5-19-1-m0030_5p	7	GCGTCGAAGCCCGGATCGTCCA
sample5-19-1-m0031_3p	7	AAGCAGTGCGGACGAGGTGCCTA
sample5-19-1-m0032_3p	6	CGGGAAAAGAAGGGGATCTGCCA
sample5-19-1-m0033_5p	11	AGGACTTGTAGAGGCATGAGTCA
sample5-19-1-m0034_5p	5	GGGTCGGGCTGGAGACGTGCA
sample5-19-1-m0035_3p	7	AGATGTTGGTAAAGGTTTGGTT
sample5-19-1-m0036_3p	10	CGGAGGAGGGACGAGATGGCG
sample5-19-1-m0037_5p	14	GCTGGACGAGCTGAGGGACCA
sample5-19-1-m0038_3p	36	TTCTTAGAGGTCAAGTCGGGTC
sample5-19-1-m0039_5p	34	AGGTAGGCGACGCGGGGGTTG
sample5-19-1-m0040_3p	103	TGAACAGGATGACCAGGCTTC
sample5-19-1-m0041_5p	20	GGCAGACTGAGGTTCACGCA
sample5-19-1-m0042_3p	18	ATAGACATATGAAGGGTAAATT
sample5-19-1-m0043_5p	8	TGCTTGGTCTTGGGAGCGGCTC
sample5-19-1-m0044_5p	18	AGTGGACAGGATGCGTTTGACTA
sample5-19-1-m0045_3p	45	GGCGGCATGGGGATGTCAAAAGG
sample5-19-1-m0046_5p	24	GTAGGATTGGCATAGTACACA
sample5-19-1-m0047_3p	10	ACCAGTGCGGGAACGATGGG
sample5-19-1-m0048_5p	6	ACGCTTGCAGAATAGACTAGTA
sample5-19-1-m0049_5p	13	TCTGGTCATTCTGTGGGTGTT
sample5-19-1-m0050_3p	10	GAGATGGGCGGGTTCGATCTG
sample5-19-1-m0051_5p	42	ATTAAAAACCGTCTGTGATAT
sample5-19-1-m0052_5p	7	AGTGATCGAGCAGCAGGCACCG
sample5-19-1-m0053_5p	18	GAAGGGATTGATGATGGCTTCA
sample5-19-1-m0054_5p	5	ATGTTGTATGCTTGTGGTTGGTA
sample5-19-1-m0055_5p	121	TTTGAAATGGCGACAGGAACC
sample5-19-1-m0056_5p	122	GGAATGTTGTCTGGCTCGGGG
sample5-19-1-m0057_5p	10	CGGGCTGTGGGTCTCGCGGCG
sample5-19-1-m0058_5p	11	CGAGGACGGCGACGGCGACGTGG
sample5-19-1-m0059_3p	16	TGGATTCAGGAGTTGACAGCA
sample5-19-1-m0060_3p	7	TGTAGATTTGTAGGGTCCGCA
sample5-19-1-m0061_3p	14	GGTGGACCAGAAGGGGTGCTGTT
sample5-19-1-m0062_5p	8	GCCAAAGATGGAGGACTGGATG
sample5-19-1-m0063_5p	13	TGGGCTTGTGGAGTGGCAGTT
sample5-19-1-m0064_5p	9	AGGATTTTGATAGAATGGGTG
sample5-19-1-m0065_3p	4125	GCAGGTGATGAGAGCAAGACA
sample5-19-1-m0066_3p	8	TTGGTTGTGTAGGGATGGTA
sample5-19-1-m0067_5p	7	GAGAGAGAAGACTAGTCTGGAA
sample5-19-1-m0068_3p	10	AGTAGAAGACAAGAATGGAAGCA
sample5-19-1-m0069_3p	11	TGGATATTTGGAGGGTAACA
sample5-19-1-m0070_5p	106	GAAGGAGATGCTGCTGCTGGATG
sample5-19-1-m0071_5p	10	GCGGAGGTGGTGGGGCGGCT
sample5-19-1-m0072_5p	11	TGGTAAGAGAGGGGGTAGAAG
sample5-19-1-m0073_5p	18	GCGGCGATGTGGACGGAGGCGG
sample5-19-1-m0074_5p	6	TGGGCGCAGCGGTTTATCGATC
sample5-19-1-m0075_3p	17	AGTTCTACGTCGTCTGGCATT
sample5-19-1-m0076_5p	8	TGGGACAAACAACTGGAGTCT
sample5-19-1-m0077_5p	13	TCCGAGGACCGAGGGTAGGGCA
sample5-19-1-m0078_5p	9	GCAGCTGATTGAGTATGAGCATA
sample5-19-1-m0079_3p	32	GGCGACGCTGTGCACGAGGACG
sample5-19-1-m0080_5p	38	TAAGAAACTTTCAGACGACTA
sample5-19-1-m0081_5p	53	CGGTCCGTCAGATCTCGCGGCG
sample5-19-1-m0082_3p	86	CTGGAAAGTGGTTTTGGTTG
sample5-19-1-m0083_5p	5	CGGTGGAAACTGCGGATTTTGCG
sample5-19-1-m0084_5p	9	TGTCATAAAGTGTAGAAGGCG
sample5-19-1-m0085_5p	11	GAAGTATCACAGACGGTTCT
sample5-19-1-m0086_5p	11	GACGAGTCACTGGGGACGGTCA
sample5-19-1-m0087_5p	215	GCAGCACCATCAAGATTCAC
sample5-19-1-m0088_5p	7	TGGATGCTGCAGAGAGGACTA
sample5-19-1-m0089_5p	7	TGGATGCTGCAGAGAGGACTA
sample5-19-1-m0090_3p	17	CGCGACGACTTTGGAGGGCGCCT
sample5-19-1-m0091_5p	10	AGGGCAAGCTACTAGATACACG
sample5-19-1-m0092_3p	52	TCTGGACGTAGGCAATAGTTG
sample5-19-1-m0093_3p	8	TCTGGTTGAGACTGCCCAGATG
sample5-19-1-m0094_5p	10	TGAATAGATGGATTTCAGGAT
sample5-19-1-m0095_5p	20	TGTTTGATGAGGAGACTGGCA
sample5-19-1-m0096_3p	16	ACCATCAATCGGGGCGGATCT
sample5-19-1-m0097_5p	9	CGCCCAGTTCGCGGACGACGGCG
sample5-19-1-m0098_3p	12	GCAGGAGAATGGAACGAGGAG
sample5-19-1-m0099_5p	9	GCAGGGACAAATGCTTCTGG
sample5-19-1-m0100_5p	15	TGATTGAGTGAAGCGCTGATG
sample5-19-1-m0101_3p	9	CGCAGATTGTGGAATGGCAACTG
sample5-19-1-m0102_5p	14	GTGCGTGCCGTCGTCGAACGCG
sample5-19-1-m0103_5p	12	GCTCTGGGACGACGACGCGCG
sample5-19-1-m0104_5p	6	TGCTGATCACAGGAGATGACAT
sample5-19-1-m0105_5p	14	AGTTCATGGGTGTCGGTTGAA
sample5-19-1-m0106_3p	12	TCGGCGATTTGGAGAGGACGTA
sample5-19-1-m0107_3p	7	TGGATGGTGGGTTGGTGTGA
sample5-19-1-m0108_3p	9	AGGAACTGATGGCTTGTTTG
sample5-19-1-m0109_3p	7	GCGATGAAGGACTCCGACGGCT
sample5-19-1-m0110_3p	6	ATACTTGAGGGGGTAGAATGG
sample5-19-1-m0111_5p	14	GCAGATGAAGATTGGCTTTGGCT
sample5-19-1-m0112_3p	20	AGCAGAATGGTTGTTAGCTCT
sample5-19-1-m0113_3p	8	GAACTGTAACATATGAGGGCCG
sample5-19-1-m0114_5p	8	TGTGTGATGGATGGCTTTGAGCG
sample5-19-1-m0115_5p	24	GATGTTGTGGGGCTCGCGGTGCT
sample5-19-1-m0116_3p	10	CTCAGGAGTGGTAAGTGTTGGCA
