# Supplementary material for: Next-generation sequencing-based mRNA and microRNA expression profiling analysis revealed pathways involved in the rapid growth of developing culms in Moso bamboo
Source: BMC Plant Biol. 2013 Aug 21;13:119. doi: 10.1186/1471-2229-13-119 (PMC3765735; doi:10.1186/1471-2229-13-119)
Supplement: Additional file 11: Table S6 — The list of miRNAs and their predicted target genes. [file 1471-2229-13-119-S11.xls]

## Sheet: target
miRNA	mRNA	Score	Max energy	miRNA start	miRNA end	mRNA start mRNA end	Match Len	Identity all
miR1023	CL1731.Contig1_sample2	164	-28.37	2 19	122 147	19	0.8421	0.8421
miR1023	Unigene3396_sample2	165	-26.47	2 23	327 349	22	0.7727	0.8636
miR1023	Unigene9205_sample2	171	-30.02	2 23	1468 1491	22	0.8182	0.8182
miR1025	CL18.Contig1_sample2	177	-31.07	2 18	1050 1068	16	0.9375	0.9375
miR1025	CL18.Contig2_sample2	177	-31.07	2 18	1026 1044	16	0.9375	0.9375
miR1025	CL677.Contig1_sample2	177	-28.76	2 18	809 827	16	0.9375	0.9375
miR1025	CL677.Contig2_sample2	177	-28.76	2 18	809 827	16	0.9375	0.9375
miR1025	CL677.Contig4_sample2	177	-28.76	2 18	736 754	16	0.9375	0.9375
miR1025	CL1007.Contig18_sample2	163	-22.13	2 17	1605 1624	16	0.8125	0.9375
miR1025	CL1007.Contig19_sample2	163	-22.13	2 17	1511 1530	16	0.8125	0.9375
miR1025	CL1007.Contig20_sample2	163	-22.13	2 17	1496 1515	16	0.8125	0.9375
miR1025	CL1007.Contig21_sample2	163	-22.13	2 17	1402 1421	16	0.8125	0.9375
miR1025	CL1059.Contig1_sample2	165	-23.42	2 14	242 260	12	1	1
miR1025	CL1921.Contig2_sample2	173	-29.41	2 18	1053 1071	16	0.875	0.9375
miR1025	CL2059.Contig1_sample2	167	-22.29	2 17	553 572	16	0.875	0.9375
miR1025	CL4102.Contig1_sample2	162	-21.93	2 15	440 458	13	0.9231	0.9231
miR1025	CL4102.Contig2_sample2	162	-21.93	2 15	440 458	13	0.9231	0.9231
miR1025	CL4620.Contig1_sample2	169	-21.41	2 18	1613 1631	16	0.875	0.875
miR1025	CL5356.Contig2_sample2	160	-19.08	2 18	29 48	17	0.8235	0.8235
miR1025	CL6872.Contig1_sample2	161	-22.48	2 18	582 600	16	0.8125	0.8125
miR1025	CL6872.Contig2_sample2	161	-22.48	2 18	579 597	16	0.8125	0.8125
miR1025	CL8861.Contig1_sample2	163	-20.01	2 18	788 805	16	0.875	0.875
miR1025	CL12586.Contig1_sample2	185	-35.56	2 18	1950 1968	16	1	1
miR1025	CL13180.Contig1_sample2	160	-23.4	2 18	461 480	17	0.7647	0.8824
miR1025	CL13180.Contig2_sample2	160	-23.4	2 18	461 480	17	0.7647	0.8824
miR1025	Unigene568_sample2	181	-29.51	2 18	667 685	16	0.9375	1
miR1025	Unigene1983_sample2	177	-28.76	2 18	736 754	16	0.9375	0.9375
miR1025	Unigene3527_sample2	163	-22.13	2 17	518 537	16	0.8125	0.9375
miR1025	Unigene3528_sample2	163	-22.13	2 17	424 443	16	0.8125	0.9375
miR1025	Unigene5881_sample2	169	-23.41	2 18	40 58	16	0.875	0.875
miR1025	Unigene8508_sample2	170	-27.69	2 15	719 737	13	1	1
miR1025	Unigene12576_sample2	161	-21.27	2 18	299 317	16	0.875	0.9375
miR1025	Unigene15196_sample2	165	-22.57	2 18	292 310	16	0.8125	0.875
miR1025	Unigene17819_sample2	164	-23.87	2 18	59 78	17	0.8235	0.8824
miR1026	CL901.Contig1_sample2	162	-23.35	2 19	719 738	17	0.7647	0.8235
miR1026	CL4185.Contig1_sample2	168	-22.87	2 19	2242 2260	17	0.8235	0.9412
miR1026	CL4185.Contig2_sample2	168	-22.87	2 19	2551 2569	17	0.8235	0.9412
miR1026	CL11188.Contig1_sample2	163	-19.81	2 19	1412 1431	18	0.8333	0.8889
miR1026	CL12109.Contig1_sample2	167	-19.46	2 18	134 152	16	0.875	0.9375
miR1026	CL12173.Contig2_sample2	173	-22.39	2 18	8 27	16	0.875	0.9375
miR1026	CL12173.Contig4_sample2	173	-22.39	2 18	8 27	16	0.875	0.9375
miR1026	Unigene9118_sample2	169	-21.55	2 19	26 46	18	0.7778	0.9444
miR1026	Unigene16243_sample2	164	-20.77	2 18	433 453	17	0.8235	0.8824
miR1026	Unigene22866_sample2	170	-21.59	2 15	69 88	13	1	1
miR1028	CL9116.Contig1_sample2	182	-22.46	2 19	983 1003	17	0.9412	0.9412
miR1028	Unigene4509_sample2	181	-24.54	2 18	62 82	16	0.9375	1
miR1030	CL1038.Contig1_sample2	167	-26.72	2 22	2074 2098	22	0.7727	0.8182
miR1030	CL1038.Contig2_sample2	167	-26.72	2 22	639 663	22	0.7727	0.8182
miR1030	CL1038.Contig4_sample2	167	-26.72	2 22	224 248	22	0.7727	0.8182
miR1030	CL1374.Contig1_sample2	164	-27.58	2 22	3406 3427	21	0.8095	0.8571
miR1030	CL3784.Contig1_sample2	167	-26.73	2 22	600 624	22	0.7727	0.8182
miR1030	CL7920.Contig1_sample2	173	-31.49	2 22	881 901	20	0.85	0.9
miR1030	CL8119.Contig1_sample2	167	-23.36	2 22	9 33	22	0.7727	0.8182
miR1030	CL11241.Contig1_sample2	163	-30.08	2 22	951 972	20	0.75	0.8
miR1030	Unigene377_sample2	164	-23.89	2 20	7 29	19	0.8421	0.8421
miR1030	Unigene1637_sample2	170	-24.21	2 21	119 140	19	0.8421	0.8421
miR1030	Unigene5617_sample2	166	-24.33	2 21	729 753	21	0.8095	0.8095
miR1030	Unigene7093_sample2	163	-23.22	2 22	1056 1080	22	0.7727	0.7727
miR1030	Unigene19115_sample2	166	-26.12	2 22	22 44	21	0.8095	0.8095
miR1030	Unigene34375_sample2	170	-25.89	2 21	127 148	19	0.8421	0.8421
miR1032	CL3598.Contig1_sample2	169	-22.85	2 19	361 382	18	0.8333	0.8889
miR1032	CL6702.Contig1_sample2	163	-22.46	2 18	179 198	16	0.875	0.875
miR1032	CL8572.Contig2_sample2	166	-25.73	2 20	241 262	19	0.7895	0.8421
miR1032	CL10030.Contig1_sample2	164	-22.37	2 20	198 218	19	0.8421	0.8421
miR1032	CL10899.Contig1_sample2	165	-24.89	2 20	636 655	18	0.8333	0.8333
miR1032	CL12279.Contig1_sample2	161	-27.21	3 20	200 219	17	0.9412	0.9412
miR1032	CL13414.Contig1_sample2	166	-24.25	2 20	635 656	19	0.7895	0.8421
miR1032	Unigene8521_sample2	165	-29.16	2 18	1356 1376	16	0.875	1
miR1032	Unigene12620_sample2	164	-22.97	2 19	487 506	17	0.8235	0.8824
miR1032	Unigene12621_sample2	164	-22.97	2 19	207 226	17	0.8235	0.8824
miR1033	CL4869.Contig1_sample2	163	-28.37	2 18	4686 4703	16	0.875	0.875
miR1033	CL11320.Contig1_sample2	160	-27.59	2 18	464 483	17	0.8235	0.8235
miR1033	Unigene101_sample2	167	-32.64	2 18	318 335	16	0.875	0.9375
miR1033	Unigene1546_sample2	167	-32.64	2 18	321 338	16	0.875	0.9375
miR1037	CL9669.Contig1_sample2	167	-26.87	2 22	22 43	20	0.8	0.8
miR1037	Unigene4756_sample2	197	-39.88	2 22	243 265	20	0.95	0.95
miR1038	CL5481.Contig2_sample2	161	-22.25	2 16	409 425	14	0.9286	0.9286
miR1038	CL8508.Contig1_sample2	168	-26.61	2 17	456 473	15	0.8667	0.9333
miR1038	CL8508.Contig2_sample2	168	-26.61	2 17	582 599	15	0.8667	0.9333
miR1038	Unigene5395_sample2	176	-28.97	2 17	229 246	15	0.9333	1
miR1038	Unigene7536_sample2	162	-27.39	2 16	712 730	15	0.8667	0.9333
miR1038	Unigene22055_sample2	162	-24.55	2 17	204 220	15	0.8667	0.9333
miR1038	Unigene25206_sample2	163	-25.88	2 17	125 143	16	0.875	0.875
miR1038	Unigene32961_sample2	161	-26.05	2 15	77 95	14	0.9286	0.9286
miR1039	CL2398.Contig1_sample2	166	-35.01	2 16	854 877	15	0.9333	0.9333
miR1039	CL2398.Contig2_sample2	166	-35.01	2 16	2271 2294	15	0.9333	0.9333
miR1039	CL2398.Contig3_sample2	166	-35.01	2 16	1844 1867	15	0.9333	0.9333
miR1039	CL2398.Contig4_sample2	166	-35.01	2 16	2373 2396	15	0.9333	0.9333
miR1039	CL2398.Contig5_sample2	166	-35.01	2 16	1946 1969	15	0.9333	0.9333
miR1039	CL3356.Contig1_sample2	174	-36.41	2 22	2717 2739	21	0.8571	0.8571
miR1039	CL3356.Contig5_sample2	174	-36.41	2 22	2794 2816	21	0.8571	0.8571
miR1039	CL3356.Contig6_sample2	174	-36.41	2 22	2794 2816	21	0.8571	0.8571
miR1039	CL3356.Contig7_sample2	174	-36.41	2 22	2717 2739	21	0.8571	0.8571
miR1039	CL3356.Contig11_sample2	174	-36.41	2 22	2752 2774	21	0.8571	0.8571
miR1039	Unigene14979_sample2	167	-27.28	2 22	57 78	20	0.8	0.8
miR1039	Unigene15474_sample2	170	-38.61	2 22	70 92	21	0.8095	0.8571
miR1039	Unigene24455_sample2	166	-32.79	2 22	193 215	21	0.8095	0.8095
miR1040	CL1657.Contig1_sample2	160	-19.28	2 17	558 575	15	0.7333	0.9333
miR1040	CL1657.Contig2_sample2	160	-19.28	2 17	558 575	15	0.7333	0.9333
miR1040	CL1657.Contig3_sample2	160	-19.28	2 17	167 184	15	0.7333	0.9333
miR1040	CL1939.Contig2_sample2	168	-21.35	2 17	93 110	15	0.8667	0.9333
miR1040	CL4415.Contig1_sample2	162	-19.08	2 15	463 480	13	0.9231	0.9231
miR1040	CL4415.Contig2_sample2	162	-19.08	2 15	463 480	13	0.9231	0.9231
miR1040	CL7137.Contig1_sample2	168	-23.91	2 17	592 609	15	0.8667	0.9333
miR1040	CL7137.Contig2_sample2	168	-23.91	2 17	451 468	15	0.8667	0.9333
miR1040	CL11220.Contig1_sample2	164	-22.56	2 17	1215 1232	15	0.8667	0.8667
miR1040	Unigene4910_sample2	161	-19.37	2 16	70 86	14	0.9286	0.9286
miR1040	Unigene5750_sample2	160	-19.28	2 17	167 184	15	0.7333	0.9333
miR1040	Unigene10294_sample2	163	-19.12	2 17	254 272	16	0.875	0.875
miR1040	Unigene11997_sample2	167	-21.1	2 17	387 405	16	0.875	0.9375
miR1040	Unigene13277_sample2	161	-19.63	2 16	320 336	14	0.9286	0.9286
miR1040	Unigene13418_sample2	166	-20.64	2 17	24 40	15	0.9333	0.9333
miR1040	Unigene14249_sample2	160	-20.23	2 17	185 202	15	0.8	0.8667
miR1040	Unigene16503_sample2	168	-22.48	2 17	308 325	15	0.8667	0.9333
miR1041	CL2150.Contig1_sample2	161	-27.63	2 18	219 238	16	0.875	0.9375
miR1041	CL2150.Contig2_sample2	161	-27.63	2 18	219 238	16	0.875	0.9375
miR1041	CL2150.Contig3_sample2	161	-27.63	2 18	219 238	16	0.875	0.9375
miR1041	CL2150.Contig4_sample2	161	-27.63	2 18	219 238	16	0.875	0.9375
miR1041	CL14187.Contig1_sample2	168	-28.44	2 19	253 271	17	0.8824	0.8824
miR1041	Unigene4977_sample2	160	-23.91	2 19	66 84	17	0.8235	0.8235
miR1041	Unigene5155_sample2	163	-26.74	2 19	210 229	18	0.8333	0.8889
miR1041	Unigene19235_sample2	174	-26.64	2 19	186 205	17	0.8824	0.8824
miR1041	Unigene33159_sample2	164	-24.77	2 19	167 185	17	0.8235	0.8824
miR1042	CL5041.Contig1_sample2	168	-37.89	2 21	36 57	19	0.9474	0.9474
miR1042	CL5059.Contig1_sample2	200	-47.81	2 21	1825 1846	19	1	1
miR1042	CL9434.Contig3_sample2	163	-35.75	2 20	230 251	18	0.9444	0.9444
miR1042	Unigene1424_sample2	165	-25.56	2 20	462 482	18	0.8333	0.8333
miR1042	Unigene9067_sample2	181	-31.4	2 20	248 268	18	0.9444	0.9444
miR1042	Unigene15511_sample2	165	-27.22	2 21	88 109	20	0.8	0.85
miR1042	Unigene16653_sample2	161	-22.78	2 21	154 175	20	0.8	0.8
miR1043	CL904.Contig1_sample2	160	-24.09	2 18	247 266	17	0.8235	0.8235
miR1043	CL3396.Contig2_sample2	161	-22.35	2 18	60 78	16	0.8125	0.8125
miR1043	CL9031.Contig1_sample2	160	-21.6	2 18	190 209	17	0.8235	0.8235
miR1043	CL9031.Contig2_sample2	160	-21.6	2 18	160 179	17	0.8235	0.8235
miR1043	Unigene34120_sample2	165	-27.17	2 18	245 263	16	0.8125	0.875
miR1044	CL881.Contig1_sample2	173	-25.61	2 18	287 305	16	0.875	0.9375
miR1044	CL2701.Contig1_sample2	166	-21.23	2 17	2099 2116	15	0.9333	0.9333
miR1044	CL2701.Contig2_sample2	166	-21.23	2 17	2099 2116	15	0.9333	0.9333
miR1044	CL2701.Contig3_sample2	166	-21.23	2 17	1282 1299	15	0.9333	0.9333
miR1044	CL2701.Contig4_sample2	166	-21.23	2 17	1282 1299	15	0.9333	0.9333
miR1044	CL2701.Contig5_sample2	166	-21.23	2 17	1072 1089	15	0.9333	0.9333
miR1044	CL2701.Contig6_sample2	166	-21.23	2 17	1072 1089	15	0.9333	0.9333
miR1044	CL13782.Contig1_sample2	160	-27.41	2 17	148 166	15	0.8667	1
miR1044	Unigene6759_sample2	160	-20.15	2 18	495 514	17	0.8235	0.8235
miR1044	Unigene12465_sample2	171	-21.14	2 18	33 50	16	0.9375	0.9375
miR1044	Unigene16956_sample2	163	-23.77	2 17	218 237	16	0.8125	0.9375
miR1045	CL306.Contig2_sample2	162	-19.68	2 21	1038 1059	19	0.7895	0.9474
miR1045	CL306.Contig3_sample2	162	-19.68	2 21	1038 1059	19	0.7895	0.9474
miR1045	CL306.Contig5_sample2	162	-19.68	2 21	1038 1059	19	0.7895	0.9474
miR1045	CL306.Contig9_sample2	162	-19.68	2 21	1038 1059	19	0.7895	0.9474
miR1045	CL306.Contig10_sample2	162	-19.68	2 21	1038 1059	19	0.7895	0.9474
miR1045	CL306.Contig14_sample2	162	-19.68	2 21	1038 1059	19	0.7895	0.9474
miR1045	CL306.Contig15_sample2	162	-19.68	2 21	1038 1059	19	0.7895	0.9474
miR1045	CL306.Contig16_sample2	162	-19.68	2 21	1038 1059	19	0.7895	0.9474
miR1045	CL306.Contig17_sample2	162	-19.68	2 21	1038 1059	19	0.7895	0.9474
miR1047	CL13494.Contig2_sample2	190	-36.21	2 19	180 199	17	1	1
miR1047	Unigene61_sample2	177	-24.24	2 18	1140 1159	16	0.875	1
miR1047	Unigene23473_sample2	176	-27.74	2 18	232 252	17	0.9412	0.9412
miR1048	CL2294.Contig1_sample2	164	-24.82	2 23	863 888	23	0.7826	0.8696
miR1051	CL8809.Contig1_sample2	174	-24.57	2 21	1346 1366	19	0.8421	0.8947
miR1051	CL10708.Contig2_sample2	162	-24.75	2 21	109 129	19	0.8421	0.8947
miR1051	Unigene15797_sample2	162	-28.87	2 21	143 166	21	0.8095	0.9048
miR1051	Unigene33346_sample2	175	-22.7	2 21	24 46	20	0.85	0.85
miR1051	Unigene34491_sample2	176	-26.83	2 19	95 115	17	0.9412	0.9412
miR1052	CL2034.Contig5_sample2	167	-19.9	2 20	1187 1207	18	0.8333	0.9444
miR1052	CL2034.Contig6_sample2	167	-19.9	2 20	1159 1179	18	0.8333	0.9444
miR1052	CL2034.Contig7_sample2	167	-19.9	2 20	1181 1201	18	0.8333	0.9444
miR1052	CL2034.Contig9_sample2	167	-19.9	2 20	1159 1179	18	0.8333	0.9444
miR1052	CL2034.Contig10_sample2	167	-19.9	2 20	1209 1229	18	0.8333	0.9444
miR1052	CL2034.Contig14_sample2	167	-19.9	2 20	1187 1207	18	0.8333	0.9444
miR1052	CL2034.Contig15_sample2	167	-19.9	2 20	1181 1201	18	0.8333	0.9444
miR1052	CL2034.Contig16_sample2	167	-19.9	2 20	1209 1229	18	0.8333	0.9444
miR1057	CL2555.Contig4_sample2	185	-35.23	2 23	257 281	22	0.8182	0.9091
miR1057	Unigene3030_sample2	185	-35.23	2 23	257 281	22	0.8182	0.9091
miR1057	Unigene3953_sample2	160	-24.35	2 23	491 511	21	0.7619	0.8571
miR1057	Unigene8617_sample2	160	-27.97	2 23	928 948	21	0.8095	0.8095
miR1060	CL1588.Contig1_sample2	170	-19.13	2 20	1485 1507	19	0.8421	0.8421
miR1060	CL2814.Contig1_sample2	177	-26.02	2 20	942 962	18	0.8889	0.9444
miR1060	CL2814.Contig3_sample2	177	-26.02	2 20	942 962	18	0.8889	0.9444
miR1060	Unigene20707_sample2	184	-36.44	2 21	199 220	19	0.9474	1
miR1060	Unigene24785_sample2	168	-35.69	2 21	125 146	19	0.8947	1
miR1062	Unigene27061_sample2	172	-24.16	2 23	101 123	21	0.8095	0.8095
miR1062	Unigene32249_sample2	167	-25.74	2 20	319 340	18	0.8889	0.8889
miR1063	CL11614.Contig1_sample2	162	-19	2 17	57 76	17	0.8824	0.8824
miR1063	CL11614.Contig2_sample2	162	-19	2 17	57 76	17	0.8824	0.8824
miR1063	CL13385.Contig1_sample2	166	-19.34	2 17	685 701	15	0.9333	0.9333
miR1063	Unigene4319_sample2	176	-29.92	2 17	392 409	15	0.9333	1
miR1063	Unigene5127_sample2	168	-21.72	2 17	38 55	15	0.8667	0.9333
miR1063	Unigene13230_sample2	172	-20.47	2 17	33 50	15	0.9333	0.9333
miR1063	Unigene34415_sample2	164	-19.32	2 17	12 29	15	0.8667	0.8667
miR1063	Unigene34778_sample2	164	-20.15	2 17	43 60	15	0.8667	0.8667
miR1063	Unigene35062_sample2	166	-20.65	2 17	39 55	15	0.9333	0.9333
miR1064	CL2002.Contig1_sample2	160	-19.08	2 18	582 601	17	0.8235	0.8235
miR1064	CL2002.Contig2_sample2	160	-19.08	2 18	654 673	17	0.8235	0.8235
miR1064	Unigene11568_sample2	160	-19.58	3 17	593 611	14	1	1
miR1064	Unigene17541_sample2	164	-20.71	2 17	129 147	15	0.9333	1
miR1064	Unigene19507_sample2	164	-21.26	2 18	40 59	17	0.8235	0.8824
miR1066	CL9996.Contig3_sample2	179	-35.98	2 22	192 214	20	0.85	0.9
miR1067	CL5372.Contig1_sample2	171	-19.51	2 22	344 369	22	0.8182	0.8182
miR1067	CL12892.Contig1_sample2	164	-20.05	3 23	320 345	22	0.8636	0.8636
miR1067	Unigene1165_sample2	168	-24.64	2 23	771 793	21	0.7619	0.8095
miR1068	CL131.Contig1_sample2	165	-26.9	2 19	1657 1678	18	0.7778	0.8889
miR1068	CL131.Contig2_sample2	165	-26.9	2 19	1528 1549	18	0.7778	0.8889
miR1068	CL131.Contig3_sample2	165	-26.9	2 19	737 758	18	0.7778	0.8889
miR1068	CL131.Contig4_sample2	165	-26.9	2 19	608 629	18	0.7778	0.8889
miR1068	CL2806.Contig1_sample2	170	-25.5	2 20	680 701	19	0.8421	0.8421
miR1068	CL7024.Contig1_sample2	172	-27.75	2 19	626 645	17	0.8824	0.9412
miR1068	Unigene1282_sample2	169	-28.24	2 20	724 743	18	0.8333	0.8889
miR1068	Unigene5357_sample2	174	-29.05	2 20	96 117	19	0.8421	0.8947
miR1069	CL1939.Contig1_sample2	162	-21.53	2 17	1284 1301	15	0.8667	0.9333
miR1069	CL10285.Contig1_sample2	169	-25.51	2 18	4346 4364	16	0.875	0.875
miR1069	CL10285.Contig2_sample2	169	-25.51	2 18	2095 2113	16	0.875	0.875
miR1069	CL10285.Contig3_sample2	169	-25.51	2 18	2080 2098	16	0.875	0.875
miR1069	CL11617.Contig3_sample2	165	-19.28	2 18	1837 1855	16	0.8125	0.875
miR1069	CL11617.Contig4_sample2	165	-19.28	2 18	1685 1703	16	0.8125	0.875
miR1069	CL11617.Contig5_sample2	165	-19.28	2 18	787 805	16	0.8125	0.875
miR1069	Unigene10061_sample2	163	-21.12	2 18	480 497	16	0.8125	0.9375
miR1069	Unigene25319_sample2	163	-19.25	2 18	46 63	16	0.875	0.875
miR1069	Unigene25616_sample2	163	-23.75	2 18	62 79	16	0.875	0.875
miR1069	Unigene27406_sample2	168	-20.92	2 18	62 81	17	0.8824	0.8824
miR1071	CL5064.Contig1_sample2	164	-37.24	2 17	1485 1505	15	0.9333	1
miR1071	CL5064.Contig2_sample2	164	-37.24	2 17	1480 1500	15	0.9333	1
miR1071	CL7720.Contig1_sample2	162	-36.03	2 20	1793 1814	19	0.8421	0.8947
miR1071	CL7720.Contig2_sample2	162	-36.03	2 20	1671 1692	19	0.8421	0.8947
miR1071	Unigene196_sample2	160	-26.9	2 20	397 420	21	0.7619	0.8571
miR1071	Unigene32660_sample2	160	-27.93	2 18	86 107	17	0.8235	0.8235
miR1072	Unigene3018_sample2	163	-25.63	2 21	166 188	20	0.8	0.9
miR1072	Unigene8588_sample2	166	-22.35	2 21	416 436	19	0.7895	0.8421
miR1072	Unigene18972_sample2	161	-21.39	2 21	122 143	20	0.8	0.8
miR1072	Unigene36002_sample2	161	-22.14	2 21	89 110	20	0.85	0.9
miR1074	CL2631.Contig3_sample2	162	-24.39	2 19	243 262	17	0.8235	0.9412
miR1074	CL2631.Contig4_sample2	162	-24.39	2 19	243 262	17	0.8235	0.9412
miR1074	CL5264.Contig1_sample2	161	-20.86	2 19	155 175	18	0.7778	0.8333
miR1074	CL13960.Contig1_sample2	173	-26.36	2 19	987 1007	18	0.8889	0.8889
miR1074	Unigene63_sample2	165	-20.57	2 19	944 964	18	0.8333	0.8333
miR1074	Unigene1568_sample2	164	-21.38	2 19	282 300	17	0.8235	0.8824
miR1074	Unigene7796_sample2	164	-23.12	2 19	276 294	17	0.8235	0.8824
miR1074	Unigene19397_sample2	173	-23.65	2 19	36 56	18	0.8889	0.8889
miR1074	Unigene29495_sample2	169	-23.54	2 19	72 92	18	0.8333	0.8889
miR1076	Unigene2052_sample2	162	-22.51	2 19	753 774	17	0.8824	0.8824
miR1077	CL8783.Contig1_sample2	162	-22.84	2 17	1165 1187	17	0.8824	0.8824
miR1077	Unigene5287_sample2	178	-25.67	2 19	297 317	17	0.8824	0.9412
miR1077	Unigene30612_sample2	164	-19.93	2 19	103 122	17	0.8235	0.8824
miR1078	CL1023.Contig1_sample2	165	-21.84	3 18	96 114	15	1	1
miR1078	CL6361.Contig1_sample2	160	-19.45	2 18	1314 1333	17	0.7647	0.8824
miR1078	CL12276.Contig1_sample2	171	-22.69	2 17	269 288	16	0.9375	0.9375
miR1078	Unigene8298_sample2	168	-21.24	2 17	274 292	15	0.8667	0.9333
miR1078	Unigene11267_sample2	167	-19.33	2 18	78 95	16	0.875	0.9375
miR1078	Unigene16170_sample2	165	-20.69	2 14	277 295	12	1	1
miR1078	Unigene21678_sample2	175	-22.93	2 16	181 199	14	1	1
miR1078	Unigene27323_sample2	176	-23.55	2 17	200 218	15	0.9333	1
miR1079	CL466.Contig1_sample2	175	-27.43	2 23	157 180	22	0.8182	0.8636
miR1079	Unigene7041_sample2	175	-23.07	2 23	296 322	24	0.8333	0.8333
miR1079	Unigene26810_sample2	166	-19.62	2 23	33 54	21	0.8095	0.8095
miR1081	CL1359.Contig1_sample2	160	-22.3	2 18	488 507	17	0.8824	0.9412
miR1081	CL5777.Contig1_sample2	161	-27.15	3 18	283 301	15	0.9333	1
miR1081	CL10655.Contig1_sample2	161	-19.09	2 18	165 183	16	0.8125	0.8125
miR1081	CL12584.Contig1_sample2	185	-33.22	2 18	307 325	16	1	1
miR1081	Unigene7730_sample2	161	-21.22	2 18	153 171	16	0.875	0.9375
miR1081	Unigene9947_sample2	172	-22.78	2 18	295 314	17	0.8824	0.9412
miR1081	Unigene10378_sample2	165	-23.75	2 18	142 160	16	0.8125	0.875
miR1081	Unigene11060_sample2	165	-22.37	2 18	428 446	16	0.8125	0.875
miR1081	Unigene12266_sample2	169	-22.56	2 18	381 399	16	0.9375	1
miR1081	Unigene14018_sample2	172	-23.37	2 17	1264 1282	15	0.9333	0.9333
miR1081	Unigene23946_sample2	166	-19.29	2 16	52 71	15	0.9333	0.9333
miR1081	Unigene28444_sample2	168	-19.57	2 17	78 96	15	0.8667	0.9333
miR1082	Unigene4915_sample2	170	-26.15	2 23	522 543	21	0.8095	0.8571
miR1083	CL1205.Contig1_sample2	164	-24.69	2 18	440 459	17	0.8235	0.8824
miR1083	CL1205.Contig2_sample2	164	-24.69	2 18	523 542	17	0.8235	0.8824
miR1083	CL1205.Contig3_sample2	164	-24.69	2 18	440 459	17	0.8235	0.8824
miR1083	CL1205.Contig4_sample2	164	-24.69	2 18	943 962	17	0.8235	0.8824
miR1083	CL1205.Contig5_sample2	164	-24.69	2 18	523 542	17	0.8235	0.8824
miR1083	CL1205.Contig6_sample2	164	-24.69	2 18	943 962	17	0.8235	0.8824
miR1083	CL1205.Contig7_sample2	164	-24.69	2 18	1190 1209	17	0.8235	0.8824
miR1083	CL1205.Contig8_sample2	164	-24.69	2 18	1190 1209	17	0.8235	0.8824
miR1083	CL1205.Contig9_sample2	164	-24.69	2 18	1107 1126	17	0.8235	0.8824
miR1083	CL1205.Contig10_sample2	164	-24.69	2 18	943 962	17	0.8235	0.8824
miR1083	CL1205.Contig11_sample2	164	-24.69	2 18	860 879	17	0.8235	0.8824
miR1083	CL1205.Contig12_sample2	164	-24.69	2 18	523 542	17	0.8235	0.8824
miR1083	CL1205.Contig13_sample2	164	-24.69	2 18	440 459	17	0.8235	0.8824
miR1083	CL1205.Contig14_sample2	164	-24.69	2 18	1107 1126	17	0.8235	0.8824
miR1083	CL1205.Contig15_sample2	164	-24.69	2 18	943 962	17	0.8235	0.8824
miR1083	CL1205.Contig16_sample2	164	-24.69	2 18	860 879	17	0.8235	0.8824
miR1083	CL1205.Contig17_sample2	164	-24.69	2 18	1107 1126	17	0.8235	0.8824
miR1083	CL1205.Contig18_sample2	164	-24.69	2 18	943 962	17	0.8235	0.8824
miR1083	CL1205.Contig19_sample2	164	-24.69	2 18	860 879	17	0.8235	0.8824
miR1083	CL1205.Contig20_sample2	164	-24.69	2 18	1190 1209	17	0.8235	0.8824
miR1083	CL1205.Contig21_sample2	164	-24.69	2 18	440 459	17	0.8235	0.8824
miR1083	CL1205.Contig22_sample2	164	-24.69	2 18	523 542	17	0.8235	0.8824
miR1083	CL1205.Contig23_sample2	164	-24.69	2 18	440 459	17	0.8235	0.8824
miR1083	CL1205.Contig25_sample2	164	-24.69	2 18	1107 1126	17	0.8235	0.8824
miR1083	CL1205.Contig26_sample2	164	-24.69	2 18	860 879	17	0.8235	0.8824
miR1083	CL1205.Contig27_sample2	164	-24.69	2 18	860 879	17	0.8235	0.8824
miR1083	CL1205.Contig28_sample2	164	-24.69	2 18	1190 1209	17	0.8235	0.8824
miR1083	CL1205.Contig29_sample2	164	-24.69	2 18	1107 1126	17	0.8235	0.8824
miR1083	CL9990.Contig1_sample2	163	-26.4	2 18	518 535	16	0.8125	0.9375
miR1083	Unigene1781_sample2	164	-24.69	2 18	1190 1209	17	0.8235	0.8824
miR1083	Unigene2201_sample2	163	-27.43	2 18	345 365	18	0.8333	0.8889
miR1083	Unigene3633_sample2	163	-26.33	2 18	851 868	16	0.875	0.875
miR1083	Unigene4050_sample2	167	-29.03	2 18	28 45	16	0.875	0.9375
miR1083	Unigene22257_sample2	176	-34.11	2 18	24 43	17	0.9412	0.9412
miR1083	Unigene28372_sample2	163	-31.05	2 18	493 510	16	0.875	0.875
miR1084	CL5733.Contig1_sample2	163	-22.16	2 20	549 567	18	0.8333	0.8889
miR1084	CL9106.Contig1_sample2	161	-20.06	3 20	240 259	17	0.9412	0.9412
miR1085	CL710.Contig1_sample2	169	-27.35	2 19	1651 1671	18	0.8333	0.8889
miR1085	CL6116.Contig1_sample2	163	-21.37	2 18	631 649	16	0.875	0.875
miR1085	CL6116.Contig2_sample2	163	-21.37	2 18	627 645	16	0.875	0.875
miR1085	CL13158.Contig2_sample2	173	-29.92	2 19	1599 1619	18	0.8333	0.9444
miR1085	Unigene5596_sample2	163	-22.98	2 18	761 779	16	0.8125	0.9375
miR1085	Unigene10727_sample2	162	-22.62	2 19	238 255	17	0.8824	0.8824
miR1085	Unigene14328_sample2	165	-20.09	2 19	349 369	18	0.8333	0.8333
miR1087	CL333.Contig1_sample2	173	-24.03	2 20	947 969	20	0.85	0.9
miR1087	Unigene5417_sample2	162	-22.43	2 20	1289 1310	19	0.7895	0.7895
miR1087	Unigene10922_sample2	173	-25.34	2 20	148 167	18	0.8889	0.8889
miR1088	CL306.Contig1_sample2	164	-20.36	2 21	963 982	19	0.8421	0.8421
miR1088	CL306.Contig2_sample2	164	-20.36	2 21	1315 1334	19	0.8421	0.8421
miR1088	CL306.Contig3_sample2	164	-20.36	2 21	1315 1334	19	0.8421	0.8421
miR1088	CL306.Contig4_sample2	164	-20.36	2 21	963 982	19	0.8421	0.8421
miR1088	CL306.Contig5_sample2	164	-20.36	2 21	1315 1334	19	0.8421	0.8421
miR1088	CL306.Contig6_sample2	164	-20.36	2 21	963 982	19	0.8421	0.8421
miR1088	CL306.Contig7_sample2	164	-20.36	2 21	963 982	19	0.8421	0.8421
miR1088	CL306.Contig8_sample2	164	-20.36	2 21	963 982	19	0.8421	0.8421
miR1088	CL306.Contig9_sample2	164	-20.36	2 21	1315 1334	19	0.8421	0.8421
miR1088	CL306.Contig10_sample2	164	-20.36	2 21	1315 1334	19	0.8421	0.8421
miR1088	CL306.Contig11_sample2	164	-20.36	2 21	963 982	19	0.8421	0.8421
miR1088	CL306.Contig12_sample2	164	-20.36	2 21	963 982	19	0.8421	0.8421
miR1088	CL306.Contig13_sample2	164	-20.36	2 21	963 982	19	0.8421	0.8421
miR1088	CL306.Contig14_sample2	164	-20.36	2 21	1315 1334	19	0.8421	0.8421
miR1088	CL306.Contig15_sample2	164	-20.36	2 21	1315 1334	19	0.8421	0.8421
miR1088	CL306.Contig16_sample2	164	-20.36	2 21	1315 1334	19	0.8421	0.8421
miR1088	CL306.Contig17_sample2	164	-20.36	2 21	1315 1334	19	0.8421	0.8421
miR1088	CL306.Contig18_sample2	164	-20.36	2 21	128 147	19	0.8421	0.8421
miR1088	CL306.Contig19_sample2	164	-20.36	2 21	128 147	19	0.8421	0.8421
miR1088	CL306.Contig20_sample2	164	-20.36	2 21	128 147	19	0.8421	0.8421
miR1088	CL306.Contig21_sample2	164	-20.36	2 21	128 147	19	0.8421	0.8421
miR1088	CL306.Contig22_sample2	164	-20.36	2 21	128 147	19	0.8421	0.8421
miR1088	CL306.Contig23_sample2	164	-20.36	2 21	128 147	19	0.8421	0.8421
miR1088	CL306.Contig24_sample2	164	-20.36	2 21	128 147	19	0.8421	0.8421
miR1088	CL306.Contig25_sample2	164	-20.36	2 21	128 147	19	0.8421	0.8421
miR1088	CL306.Contig26_sample2	164	-20.36	2 21	128 147	19	0.8421	0.8421
miR1088	CL306.Contig27_sample2	164	-20.36	2 21	128 147	19	0.8421	0.8421
miR1088	CL306.Contig28_sample2	164	-20.36	2 21	128 147	19	0.8421	0.8421
miR1088	CL306.Contig29_sample2	164	-20.36	2 21	128 147	19	0.8421	0.8421
miR1088	CL306.Contig30_sample2	164	-20.36	2 21	128 147	19	0.8421	0.8421
miR1088	CL306.Contig31_sample2	164	-20.36	2 21	128 147	19	0.8421	0.8421
miR1088	CL1377.Contig1_sample2	168	-23.14	2 21	6482 6504	21	0.8571	0.8571
miR1088	CL1629.Contig1_sample2	181	-29.13	2 20	1688 1708	18	0.9444	0.9444
miR1088	CL1629.Contig3_sample2	181	-29.13	2 20	442 462	18	0.9444	0.9444
miR1088	CL2648.Contig2_sample2	161	-22.54	2 21	914 935	20	0.8	0.8
miR1088	CL2648.Contig3_sample2	161	-22.54	2 21	914 935	20	0.8	0.8
miR1088	CL2648.Contig4_sample2	161	-22.54	2 21	914 935	20	0.8	0.8
miR1088	CL3830.Contig1_sample2	173	-23.58	2 20	347 367	18	0.8889	0.8889
miR1088	CL4754.Contig1_sample2	173	-25.75	2 20	683 703	18	0.8889	0.8889
miR1088	CL6453.Contig1_sample2	164	-22.29	2 21	105 124	19	0.8421	0.8421
miR1088	CL6453.Contig2_sample2	164	-22.29	2 21	105 124	19	0.8421	0.8421
miR1088	CL7096.Contig1_sample2	174	-28.1	2 21	113 136	21	0.8095	0.9048
miR1088	CL8083.Contig3_sample2	160	-25.02	2 21	866 887	19	0.8947	0.8947
miR1088	CL8148.Contig3_sample2	164	-19.44	2 20	909 930	19	0.8421	0.8421
miR1088	CL10382.Contig1_sample2	164	-23.55	2 19	137 160	19	0.8421	0.8421
miR1088	CL10527.Contig3_sample2	172	-25.6	2 21	66 85	19	0.8947	0.8947
miR1088	CL10801.Contig1_sample2	165	-19.22	2 20	188 208	18	0.8333	0.8333
miR1088	Unigene345_sample2	174	-27.83	2 21	381 401	19	0.8421	0.8947
miR1088	Unigene346_sample2	174	-27.83	2 21	381 401	19	0.8421	0.8947
miR1088	Unigene1120_sample2	164	-20.36	2 21	963 982	19	0.8421	0.8421
miR1088	Unigene2277_sample2	164	-20.36	2 21	128 147	19	0.8421	0.8421
miR1088	Unigene3194_sample2	171	-26.25	2 21	688 710	20	0.8	0.85
miR1088	Unigene4011_sample2	173	-24.89	2 20	67 87	18	0.8889	0.8889
miR1088	Unigene4489_sample2	160	-19.98	2 20	455 476	19	0.7895	0.8421
miR1088	Unigene4983_sample2	164	-20.03	2 21	734 753	19	0.8421	0.8421
miR1088	Unigene5663_sample2	169	-24	2 20	333 356	20	0.85	0.85
miR1088	Unigene11655_sample2	168	-22.34	2 21	135 154	19	0.8421	0.8947
miR1088	Unigene12274_sample2	167	-22.74	2 21	725 747	20	0.75	0.85
miR1088	Unigene19067_sample2	163	-26.25	2 20	170 191	18	0.8333	0.8889
miR1088	Unigene19890_sample2	167	-21.69	2 21	87 109	20	0.8	0.8
miR1088	Unigene20956_sample2	170	-20.47	2 21	124 144	19	0.8421	0.8421
miR1089	Unigene3240_sample2	165	-20.6	2 21	218 239	20	0.8	0.85
miR1089	Unigene7936_sample2	161	-19.93	2 21	1243 1267	22	0.7727	0.8182
miR1089	Unigene14083_sample2	166	-19.68	2 21	64 84	19	0.7895	0.8421
miR1089	Unigene29255_sample2	160	-19.02	2 21	48 67	19	0.7895	0.8421
miR1091	CL562.Contig1_sample2	176	-35.1	2 18	981 1001	17	0.9412	0.9412
miR1091	CL1360.Contig1_sample2	170	-38.83	2 19	212 231	17	0.8824	1
miR1091	CL5049.Contig1_sample2	170	-36.11	2 19	438 457	17	0.8235	0.8824
miR1091	Unigene409_sample2	160	-33.88	2 19	1097 1115	17	0.8824	0.9412
miR1091	Unigene14545_sample2	175	-35.58	2 16	77 96	14	1	1
miR1091	Unigene18974_sample2	161	-32.61	2 19	455 475	18	0.8333	0.9444
miR1092	CL4875.Contig1_sample2	161	-21.61	2 22	676 696	20	0.75	0.85
miR1092	Unigene2443_sample2	179	-29.9	2 22	1599 1620	20	0.85	0.9
miR1092	Unigene30706_sample2	162	-24.86	2 22	36 58	21	0.7619	0.8095
miR1093	CL478.Contig1_sample2	169	-33.95	2 18	335 353	16	0.875	0.875
miR1093	CL478.Contig2_sample2	169	-33.95	2 18	318 336	16	0.875	0.875
miR1093	CL538.Contig1_sample2	160	-31.13	2 18	912 931	17	0.8824	0.9412
miR1094	CL2364.Contig1_sample2	170	-22.67	2 15	887 906	13	1	1
miR1094	CL7135.Contig1_sample2	166	-20.77	2 16	143 163	15	0.9333	0.9333
miR1094	CL7346.Contig1_sample2	162	-22.37	3 19	1542 1561	16	0.9375	0.9375
miR1094	CL7346.Contig2_sample2	162	-22.37	3 19	1542 1561	16	0.9375	0.9375
miR1094	CL7346.Contig3_sample2	162	-22.37	3 19	1542 1561	16	0.9375	0.9375
miR1094	CL7346.Contig4_sample2	162	-22.37	3 19	1542 1561	16	0.9375	0.9375
miR1094	Unigene6061_sample2	162	-19.01	3 19	194 213	16	0.9375	0.9375
miR1094	Unigene12385_sample2	170	-19.59	2 15	17 36	13	1	1
miR1094	Unigene17547_sample2	166	-23.26	3 19	498 517	16	0.9375	1
miR1094	Unigene20875_sample2	182	-23.5	2 19	345 364	17	0.9412	0.9412
miR1094	Unigene27003_sample2	166	-20.31	2 16	214 234	15	0.9333	0.9333
miR1094	Unigene32845_sample2	174	-24.41	2 19	91 110	17	0.8235	0.9412
miR1094	Unigene34511_sample2	169	-21.05	2 18	100 119	16	0.875	0.875
miR1098	CL3309.Contig1_sample2	162	-20.52	2 23	399 420	21	0.7619	0.8095
miR1098	CL3309.Contig2_sample2	162	-20.52	2 23	399 420	21	0.7619	0.8095
miR1098	Unigene5190_sample2	177	-26.61	2 23	552 576	22	0.8182	0.8182
miR1103	CL1370.Contig1_sample2	161	-21.44	2 22	746 770	22	0.7727	0.8182
miR1103	CL13032.Contig1_sample2	161	-22.87	2 23	348 372	22	0.7727	0.8182
miR1104	CL48.Contig3_sample2	168	-20.5	2 19	47 65	17	0.8824	0.8824
miR1104	CL2758.Contig1_sample2	178	-28.48	2 19	1421 1440	17	0.8824	0.9412
miR1104	CL12019.Contig1_sample2	173	-23.29	2 19	1006 1026	18	0.8889	0.8889
miR1104	CL12019.Contig2_sample2	173	-23.29	2 19	533 553	18	0.8889	0.8889
miR1104	Unigene14999_sample2	168	-24.03	2 18	124 144	17	0.8235	0.9412
miR1104	Unigene18791_sample2	165	-22.9	2 19	183 203	18	0.8333	0.8333
miR1106	CL1738.Contig1_sample2	172	-22.95	2 23	678 703	23	0.7826	0.8261
miR1106	Unigene3532_sample2	171	-21.75	2 23	144 167	22	0.7727	0.8636
miR1106	Unigene3533_sample2	171	-21.75	2 23	144 167	22	0.7727	0.8636
miR1108	CL4028.Contig1_sample2	168	-26.13	2 23	297 322	23	0.7391	0.8261
miR1108	Unigene661_sample2	175	-21.93	2 22	52 74	20	0.85	0.85
miR1108	Unigene9636_sample2	160	-19.7	2 23	522 544	21	0.7143	0.7619
miR1108	Unigene22164_sample2	169	-20.3	2 23	207 231	22	0.7727	0.7727
miR1109	Unigene9205_sample2	176	-22.94	2 19	1039 1058	17	0.9412	0.9412
miR1110	CL10982.Contig2_sample2	185	-41.05	2 22	45 67	20	0.85	0.9
miR1110	Unigene30584_sample2	168	-30.91	2 22	64 87	21	0.7619	0.8095
miR1110	Unigene31941_sample2	161	-34.49	3 20	243 264	17	0.9412	0.9412
miR1111	Unigene15588_sample2	168	-30.18	2 23	335 357	21	0.7619	0.8095
miR1112	CL9511.Contig1_sample2	166	-22.03	2 21	376 400	21	0.8095	0.8095
miR1112	Unigene10056_sample2	170	-22.28	2 20	129 152	19	0.8421	0.8421
miR1112	Unigene10927_sample2	166	-20.29	2 22	93 115	21	0.8095	0.8095
miR1112	Unigene11616_sample2	185	-33.31	2 22	185 207	20	0.85	0.9
miR1112	Unigene11942_sample2	173	-21.48	2 20	184 205	18	0.8889	0.8889
miR1112	Unigene22877_sample2	164	-27.33	2 22	55 78	21	0.8095	0.8571
miR1112	Unigene27963_sample2	166	-25.74	2 21	180 204	21	0.8571	0.9048
miR1113	CL6140.Contig1_sample2	160	-19.11	2 18	3342 3361	17	0.8824	0.9412
miR1113	CL6140.Contig2_sample2	160	-19.11	2 18	3278 3297	17	0.8824	0.9412
miR1113	CL10461.Contig1_sample2	167	-21.51	2 18	1572 1589	16	0.875	0.9375
miR1113	Unigene530_sample2	160	-19.11	2 18	1570 1589	17	0.8824	0.9412
miR1113	Unigene531_sample2	160	-19.11	2 18	1506 1525	17	0.8824	0.9412
miR1113	Unigene3383_sample2	164	-21.72	2 18	255 274	17	0.8235	0.8824
miR1113	Unigene5783_sample2	162	-19.28	2 15	175 193	13	0.9231	0.9231
miR1114	CL702.Contig1_sample2	160	-21.05	2 19	898 916	17	0.7647	0.8824
miR1114	CL702.Contig2_sample2	160	-21.05	2 19	1122 1140	17	0.7647	0.8824
miR1114	CL702.Contig3_sample2	160	-21.05	2 19	1019 1037	17	0.7647	0.8824
miR1114	CL2199.Contig1_sample2	174	-23.53	2 19	694 713	17	0.8824	0.8824
miR1114	CL2199.Contig2_sample2	174	-23.53	2 19	689 708	17	0.8824	0.8824
miR1114	CL2312.Contig7_sample2	173	-25.85	2 19	64 84	18	0.8889	0.8889
miR1114	CL13227.Contig1_sample2	160	-23.3	2 18	942 962	17	0.8824	0.9412
miR1114	Unigene4542_sample2	160	-21.05	2 19	253 271	17	0.7647	0.8824
miR1114	Unigene4694_sample2	163	-21.83	2 18	72 93	18	0.8333	0.8889
miR1114	Unigene14407_sample2	160	-25.66	2 19	275 293	17	0.8235	0.8235
miR1114	Unigene22102_sample2	164	-19.03	2 18	288 308	17	0.8235	0.8824
miR1114	Unigene26439_sample2	163	-23.61	2 19	37 56	18	0.8333	0.8889
miR1115	CL6432.Contig2_sample2	166	-26.81	2 23	190 211	21	0.8095	0.8095
miR1115	CL6432.Contig3_sample2	166	-26.81	2 23	190 211	21	0.8095	0.8095
miR1119	CL547.Contig1_sample2	167	-32.13	2 22	467 488	20	0.8	0.8
miR1119	CL1579.Contig2_sample2	163	-35.55	2 22	119 140	20	0.8	0.9
miR1120	Unigene14847_sample2	163	-22.33	2 22	30 51	20	0.8	0.9
miR1121	CL4920.Contig1_sample2	164	-19.95	2 22	194 215	21	0.8095	0.8571
miR1124	CL1852.Contig1_sample2	195	-46.63	2 20	666 686	18	1	1
miR1124	CL4082.Contig1_sample2	161	-29.37	2 18	985 1005	16	0.8125	0.8125
miR1124	CL4082.Contig2_sample2	161	-29.37	2 18	794 814	16	0.8125	0.8125
miR1124	CL6133.Contig1_sample2	168	-27.72	2 19	284 303	17	0.8824	0.8824
miR1124	Unigene14995_sample2	163	-26.07	2 18	55 74	16	0.875	0.875
miR1124	Unigene21234_sample2	169	-26.15	2 20	239 258	18	0.8333	0.8889
miR1124	Unigene29105_sample2	163	-28.97	2 20	29 49	18	0.7778	0.7778
miR1126	CL5258.Contig1_sample2	160	-20.7	3 22	207 230	20	0.85	0.85
miR1126	CL6875.Contig1_sample2	161	-25.43	2 22	84 104	20	0.85	0.9
miR1126	CL10202.Contig1_sample2	176	-26.73	2 22	995 1018	21	0.8095	0.8571
miR1126	CL11249.Contig1_sample2	205	-42.2	2 22	157 179	20	1	1
miR1127	CL2688.Contig1_sample2	167	-29.51	2 16	175 193	14	0.9286	0.9286
miR1127	CL6483.Contig1_sample2	172	-30.13	2 17	639 657	15	0.9333	0.9333
miR1127	CL8842.Contig1_sample2	164	-27.32	2 17	380 398	15	0.8667	0.8667
miR1127	CL8842.Contig2_sample2	164	-27.32	2 17	349 367	15	0.8667	0.8667
miR1127	CL12494.Contig1_sample2	185	-43.15	2 18	143 161	16	1	1
miR1127	Unigene2911_sample2	169	-33.43	2 18	41 59	16	0.875	0.875
miR1127	Unigene5912_sample2	167	-28.23	2 16	180 198	14	0.9286	0.9286
miR1127	Unigene15792_sample2	161	-34.1	2 18	197 215	16	0.875	0.9375
miR1127	Unigene16625_sample2	169	-30.14	2 18	19 37	16	0.875	0.875
miR1127	Unigene16668_sample2	161	-30.63	3 18	103 121	15	0.9333	1
miR1127	Unigene23313_sample2	181	-39.33	2 18	48 66	16	0.9375	1
miR1128	CL1910.Contig1_sample2	162	-22.69	2 20	2039 2060	19	0.7895	0.7895
miR1128	CL1910.Contig2_sample2	162	-22.69	2 20	2222 2243	19	0.7895	0.7895
miR1128	Unigene12781_sample2	174	-31.25	2 19	931 951	17	0.8824	0.8824
miR1128	Unigene12996_sample2	166	-25.88	2 19	401 421	17	0.8235	0.8235
miR1128	Unigene21728_sample2	176	-32.16	2 19	79 98	17	0.9412	0.9412
miR1128	Unigene32718_sample2	169	-29.3	2 20	161 180	18	0.8333	0.8889
miR1128	Unigene34793_sample2	166	-27.04	2 20	172 193	19	0.7895	0.8421
miR1129	CL2554.Contig1_sample2	180	-38.72	2 22	122 145	21	0.8571	0.8571
miR1129	CL2554.Contig2_sample2	180	-38.72	2 22	122 145	21	0.8571	0.8571
miR1129	CL5899.Contig1_sample2	162	-29.01	2 22	433 455	21	0.7619	0.8095
miR1129	CL6694.Contig1_sample2	162	-29.04	2 21	850 871	19	0.7895	0.7895
miR1129	CL8509.Contig2_sample2	167	-35.07	2 22	309 330	20	0.8	0.8
miR1129	CL10662.Contig1_sample2	163	-38.5	2 22	2 26	22	0.7727	0.9091
miR1129	CL10662.Contig2_sample2	163	-38.14	2 22	2 26	22	0.7727	0.9091
miR1129	CL12327.Contig1_sample2	160	-33.53	3 22	52 75	20	0.85	0.85
miR1129	CL12327.Contig2_sample2	160	-33.53	3 22	52 75	20	0.85	0.85
miR1129	CL12327.Contig3_sample2	160	-33.53	3 22	52 75	20	0.85	0.85
miR1129	CL12671.Contig1_sample2	165	-36.11	2 20	182 203	18	0.8333	0.8333
miR1129	Unigene1428_sample2	189	-43.6	2 22	134 156	20	0.9	0.9
miR1129	Unigene19764_sample2	183	-40.68	2 22	34 55	20	0.9	0.9
miR1129	Unigene20294_sample2	164	-33.64	3 21	9 31	18	0.8889	0.8889
miR1129	Unigene27655_sample2	175	-37.34	2 22	264 285	20	0.8	0.9
miR1129	Unigene30593_sample2	180	-41.9	2 22	16 39	21	0.8571	0.8571
miR1129	Unigene34194_sample2	187	-42.84	2 20	21 43	18	0.8889	1
miR1132	CL486.Contig1_sample2	167	-20.53	2 18	1700 1717	16	0.875	0.9375
miR1132	CL3086.Contig1_sample2	164	-24.15	2 18	149 168	17	0.8235	0.8824
miR1132	CL6092.Contig1_sample2	163	-23.76	2 18	552 569	16	0.875	0.875
miR1132	CL7268.Contig2_sample2	164	-20.97	2 18	860 879	17	0.8235	0.8824
miR1132	CL13897.Contig1_sample2	172	-19.09	2 17	95 113	15	0.9333	0.9333
miR1132	Unigene913_sample2	165	-24.83	2 18	1013 1031	16	0.875	1
miR1134	CL295.Contig4_sample2	184	-28.05	2 21	134 155	19	0.8947	0.8947
miR1134	CL295.Contig5_sample2	184	-28.05	2 21	171 192	19	0.8947	0.8947
miR1134	CL3817.Contig2_sample2	165	-19.47	2 20	333 353	18	0.8333	0.8333
miR1134	CL4693.Contig1_sample2	164	-22.42	2 20	63 84	19	0.8421	0.8421
miR1134	CL5590.Contig2_sample2	162	-20.28	2 20	265 287	19	0.7895	0.7895
miR1134	CL5590.Contig3_sample2	162	-20.28	2 20	265 287	19	0.7895	0.7895
miR1134	CL5590.Contig5_sample2	162	-20.28	2 20	265 287	19	0.7895	0.7895
miR1134	CL5590.Contig6_sample2	162	-20.28	2 20	265 287	19	0.7895	0.7895
miR1134	CL6345.Contig1_sample2	175	-31.31	2 21	574 596	20	0.85	0.85
miR1134	CL8133.Contig1_sample2	160	-23.17	2 21	810 831	19	0.7895	0.8421
miR1134	CL8133.Contig2_sample2	160	-23.17	2 21	879 900	19	0.7895	0.8421
miR1134	CL14057.Contig2_sample2	168	-35.42	2 21	417 438	19	0.9474	0.9474
miR1134	Unigene24_sample2	163	-21.08	2 20	290 312	20	0.85	0.85
miR1134	Unigene795_sample2	160	-33.6	2 21	50 71	19	0.8947	0.8947
miR1134	Unigene2527_sample2	161	-29.2	2 18	1951 1972	16	0.875	0.9375
miR1134	Unigene3536_sample2	168	-38.11	2 21	105 126	19	0.9474	0.9474
miR1134	Unigene7991_sample2	196	-41.75	2 21	432 453	19	0.9474	1
miR1134	Unigene8028_sample2	165	-23.29	2 21	70 91	20	0.8	0.85
miR1134	Unigene8626_sample2	184	-28.99	2 21	550 571	19	0.8947	0.8947
miR1134	Unigene8756_sample2	166	-20.98	2 21	302 325	21	0.8095	0.8095
miR1134	Unigene8835_sample2	179	-23.89	2 21	231 253	20	0.85	0.9
miR1135	Unigene2632_sample2	162	-20.5	2 22	263 285	21	0.7619	0.8095
miR1139	Unigene4232_sample2	165	-23.43	2 23	116 138	22	0.8182	0.8182
miR1139	Unigene10319_sample2	172	-19.35	2 23	78 100	21	0.8095	0.8095
miR1139	Unigene12239_sample2	162	-21.76	2 21	20 45	21	0.7619	0.8095
miR1139	Unigene20827_sample2	162	-28.27	2 21	320 342	19	0.8421	0.8947
miR1139	Unigene30117_sample2	169	-22.86	2 23	319 343	22	0.7727	0.7727
miR1139	Unigene31056_sample2	176	-25.03	2 23	156 178	21	0.8095	0.8571
miR1143	CL3056.Contig1_sample2	165	-31.19	2 20	172 191	18	0.8333	0.8333
miR1143	CL3056.Contig2_sample2	165	-31.19	2 20	146 165	18	0.8333	0.8333
miR1143	CL3662.Contig1_sample2	161	-25.97	2 20	162 184	20	0.8	0.8
miR1144	CL721.Contig1_sample2	176	-39.28	2 19	636 654	17	0.9412	0.9412
miR1144	CL721.Contig2_sample2	176	-39.28	2 19	636 654	17	0.9412	0.9412
miR1144	CL721.Contig3_sample2	176	-39.28	2 19	636 654	17	0.9412	0.9412
miR1144	CL721.Contig4_sample2	176	-39.28	2 19	636 654	17	0.9412	0.9412
miR1144	CL2800.Contig1_sample2	164	-28.75	2 19	193 211	17	0.8235	0.8824
miR1144	CL3710.Contig1_sample2	160	-32.74	2 19	970 988	17	0.8235	0.8235
miR1144	CL5047.Contig2_sample2	165	-28.43	2 19	552 572	18	0.8333	0.8333
miR1144	CL5047.Contig3_sample2	165	-28.43	2 19	498 518	18	0.8333	0.8333
miR1144	CL10012.Contig1_sample2	160	-36.78	2 19	17 35	17	0.8235	0.8235
miR1144	Unigene1467_sample2	169	-29.2	2 18	730 749	16	0.875	0.875
miR1144	Unigene2169_sample2	161	-26.83	2 19	28 48	18	0.7778	0.8333
miR1144	Unigene2500_sample2	161	-33.12	2 15	143 163	14	0.9286	0.9286
miR1144	Unigene3779_sample2	165	-39.08	2 19	290 310	18	0.8333	0.8333
miR1144	Unigene5115_sample2	186	-38.95	2 19	1745 1764	17	0.9412	1
miR1144	Unigene6291_sample2	162	-28.25	2 18	26 45	17	0.8824	0.8824
miR1144	Unigene13653_sample2	167	-32.6	2 16	97 116	14	0.9286	0.9286
miR1144	Unigene18427_sample2	162	-33.76	2 15	160 179	13	0.9231	0.9231
miR1144	Unigene19349_sample2	160	-27.5	2 18	16 36	17	0.8235	0.8235
miR1144	Unigene22972_sample2	164	-30.21	2 19	100 121	19	0.8421	0.8421
miR1144	Unigene27045_sample2	160	-24.49	2 19	99 117	17	0.8235	0.8235
miR1144	Unigene30825_sample2	177	-31.67	2 18	71 90	16	0.9375	0.9375
miR1144	Unigene33518_sample2	170	-32.63	2 19	135 154	17	0.8235	0.8824
miR1144	Unigene35193_sample2	160	-35.06	2 19	137 155	17	0.8235	0.8235
miR1145	CL8414.Contig1_sample2	167	-30.75	2 23	568 591	22	0.7727	0.8182
miR1145	CL8414.Contig2_sample2	167	-30.75	2 23	553 576	22	0.7727	0.8182
miR1145	CL8951.Contig3_sample2	164	-34.19	2 23	1 21	21	0.8095	0.8571
miR1146	CL952.Contig2_sample2	165	-30	2 14	194 211	12	1	1
miR1146	CL952.Contig3_sample2	165	-30	2 14	194 211	12	1	1
miR1146	CL952.Contig4_sample2	165	-30	2 14	194 211	12	1	1
miR1146	CL1875.Contig1_sample2	168	-24.33	2 17	1108 1125	15	0.8667	0.9333
miR1146	CL2198.Contig1_sample2	160	-25.03	2 13	913 930	11	1	1
miR1146	CL2198.Contig2_sample2	160	-25.03	2 13	927 944	11	1	1
miR1146	CL2198.Contig4_sample2	160	-25.03	2 13	927 944	11	1	1
miR1146	CL2198.Contig5_sample2	160	-25.03	2 13	913 930	11	1	1
miR1146	CL4785.Contig3_sample2	163	-25.65	2 17	262 280	16	0.875	0.875
miR1146	CL6001.Contig1_sample2	160	-31.18	2 17	915 932	15	0.8667	1
miR1146	CL6841.Contig1_sample2	163	-29.13	2 17	109 127	16	0.875	0.875
miR1146	CL6841.Contig2_sample2	163	-29.13	2 17	109 127	16	0.875	0.875
miR1146	CL12771.Contig1_sample2	161	-23.45	2 15	49 67	14	0.9286	0.9286
miR1146	Unigene1234_sample2	160	-20.22	2 17	901 918	15	0.8	0.8667
miR1146	Unigene9730_sample2	164	-23.84	2 17	349 366	15	0.8667	0.8667
miR1147	CL11868.Contig2_sample2	169	-29.94	2 20	422 444	20	0.85	0.85
miR1147	Unigene10282_sample2	168	-32.18	2 19	335 357	19	0.8421	0.8947
miR1147	Unigene21527_sample2	173	-31.71	2 19	138 159	18	0.8889	0.8889
miR1148	CL7893.Contig1_sample2	163	-41.2	2 22	363 384	20	0.75	0.95
miR1148	CL9230.Contig1_sample2	168	-44.25	2 22	129 152	21	0.8095	0.9048
miR1148	CL14237.Contig3_sample2	160	-35.62	2 22	390 413	21	0.7619	0.8571
miR1148	Unigene7756_sample2	161	-27.72	2 22	105 128	22	0.7727	0.8182
miR1148	Unigene34708_sample2	166	-31.28	2 22	82 104	21	0.8095	0.8095
miR1149	Unigene16137_sample2	163	-19.82	2 24	286 308	22	0.7727	0.7727
miR1150	CL3050.Contig1_sample2	180	-43.93	2 17	799 816	15	1	1
miR1150	CL3050.Contig2_sample2	180	-43.93	2 17	795 812	15	1	1
miR1150	CL3050.Contig3_sample2	180	-43.93	2 17	790 807	15	1	1
miR1150	CL3050.Contig4_sample2	180	-43.93	2 17	786 803	15	1	1
miR1150	CL4876.Contig1_sample2	161	-30.44	2 14	375 392	12	0.9167	1
miR1150	CL5391.Contig1_sample2	162	-33.64	2 17	1812 1831	17	0.8824	0.8824
miR1150	CL5391.Contig2_sample2	162	-33.64	2 17	1812 1831	17	0.8824	0.8824
miR1150	CL6559.Contig2_sample2	164	-26.07	2 17	226 243	15	0.8667	0.8667
miR1150	CL12341.Contig1_sample2	172	-36.87	2 17	29 46	15	0.8667	1
miR1150	CL13597.Contig1_sample2	166	-34.87	2 15	112 129	13	0.9231	1
miR1150	CL13703.Contig1_sample2	164	-32.91	2 17	6 23	15	0.8	0.9333
miR1150	Unigene1018_sample2	163	-31.58	2 17	1025 1043	16	0.8125	0.9375
miR1150	Unigene12207_sample2	160	-34.22	2 17	164 181	15	0.8667	1
miR1150	Unigene22658_sample2	165	-31.24	2 14	2 19	12	1	1
miR1150	Unigene25816_sample2	164	-29.21	2 17	295 312	15	0.8667	0.8667
miR1150	Unigene26987_sample2	160	-31.33	2 17	396 413	15	0.8667	1
miR1150	Unigene29026_sample2	163	-36.38	2 17	184 202	16	0.8125	0.9375
miR1150	Unigene34286_sample2	163	-30.71	2 17	7 25	16	0.875	0.875
miR1151	CL176.Contig1_sample2	183	-44.45	2 20	658 678	18	0.8889	0.9444
miR1151	CL9134.Contig2_sample2	175	-37.11	2 20	467 487	18	0.8333	0.8889
miR1151	Unigene1998_sample2	183	-44.45	2 20	658 678	18	0.8889	0.9444
miR1151	Unigene6616_sample2	173	-37.05	2 20	687 706	18	0.8333	0.9444
miR1151	Unigene6617_sample2	173	-37.05	2 20	628 647	18	0.8333	0.9444
miR1151	Unigene11437_sample2	165	-30.49	2 20	130 149	18	0.8333	0.8333
miR1151	Unigene29737_sample2	161	-25.63	2 20	128 147	18	0.7778	0.8333
miR1152	CL336.Contig1_sample2	169	-31.55	2 20	410 429	18	0.7778	0.9444
miR1152	CL336.Contig2_sample2	169	-31.55	2 20	410 429	18	0.7778	0.9444
miR1152	CL2094.Contig2_sample2	160	-22.25	2 19	1772 1791	17	0.8235	0.8235
miR1152	CL2094.Contig3_sample2	160	-22.25	2 19	1542 1561	17	0.8235	0.8235
miR1152	CL2807.Contig1_sample2	166	-28.88	2 20	1353 1374	19	0.7895	0.8421
miR1152	CL2807.Contig2_sample2	166	-28.88	2 20	1333 1354	19	0.7895	0.8421
miR1152	CL8087.Contig1_sample2	167	-29.56	2 19	534 554	18	0.8889	0.8889
miR1152	CL8310.Contig1_sample2	163	-26.21	2 20	294 314	18	0.7778	0.7778
miR1152	CL10007.Contig1_sample2	195	-42.04	2 20	672 692	18	1	1
miR1152	CL11755.Contig1_sample2	173	-25.97	2 19	1189 1210	18	0.8889	0.8889
miR1152	CL11755.Contig2_sample2	173	-25.97	2 19	950 971	18	0.8889	0.8889
miR1152	Unigene7141_sample2	166	-29.57	2 20	64 85	19	0.7895	0.8421
miR1152	Unigene8085_sample2	160	-23.56	2 20	891 911	19	0.7895	0.8421
miR1152	Unigene9094_sample2	164	-26.77	2 20	33 53	19	0.8421	0.8421
miR1152	Unigene9814_sample2	160	-23.93	2 20	22 42	19	0.7895	0.8421
miR1152	Unigene10231_sample2	166	-28.04	2 20	228 249	19	0.7895	0.8421
miR1152	Unigene17098_sample2	167	-27.6	2 18	324 343	16	0.875	0.9375
miR1152	Unigene32695_sample2	163	-23.71	2 18	17 36	16	0.875	0.875
miR1153	CL901.Contig1_sample2	175	-24.36	2 16	1212 1229	14	1	1
miR1153	CL3066.Contig1_sample2	161	-19.9	2 16	1061 1077	14	0.9286	0.9286
miR1153	CL6355.Contig1_sample2	180	-32.13	2 17	1354 1371	15	1	1
miR1153	CL6355.Contig2_sample2	180	-32.13	2 17	1354 1371	15	1	1
miR1153	CL7777.Contig1_sample2	166	-21.57	2 17	838 854	15	0.9333	0.9333
miR1153	CL7777.Contig2_sample2	166	-21.57	2 17	731 747	15	0.9333	0.9333
miR1153	CL9910.Contig1_sample2	168	-21.77	2 17	262 279	15	0.8667	0.9333
miR1153	Unigene1936_sample2	180	-32.13	2 17	1354 1371	15	1	1
miR1153	Unigene17347_sample2	162	-24.62	2 17	455 474	17	0.8824	0.8824
miR1153	Unigene25954_sample2	160	-22.37	2 13	164 181	11	1	1
miR1155	CL11618.Contig1_sample2	181	-37.86	2 23	706 730	22	0.8182	0.8636
miR1155	CL14205.Contig2_sample2	166	-29.49	2 22	1800 1823	21	0.7619	0.8571
miR1156	CL919.Contig3_sample2	161	-24.33	2 20	2371 2390	18	0.7778	0.8333
miR1156	CL919.Contig4_sample2	161	-24.33	2 20	2347 2366	18	0.7778	0.8333
miR1158	CL388.Contig1_sample2	168	-34.26	2 18	2764 2785	17	0.8824	0.8824
miR1158	CL388.Contig2_sample2	168	-34.26	2 18	2811 2832	17	0.8824	0.8824
miR1158	CL2257.Contig2_sample2	160	-28.32	2 13	902 922	11	1	1
miR1158	CL2257.Contig3_sample2	160	-28.32	2 13	873 893	11	1	1
miR1158	CL5855.Contig1_sample2	170	-29.37	2 20	318 339	19	0.8421	0.8421
miR1158	CL7201.Contig1_sample2	163	-25.58	2 20	694 712	18	0.8333	0.8889
miR1158	CL7592.Contig1_sample2	173	-32.46	2 20	502 521	18	0.8333	0.9444
miR1158	CL7592.Contig2_sample2	173	-32.46	2 20	502 521	18	0.8333	0.9444
miR1158	Unigene1774_sample2	169	-30.36	2 20	395 417	20	0.85	0.85
miR1158	Unigene1775_sample2	169	-30.36	2 20	395 417	20	0.85	0.85
miR1158	Unigene8615_sample2	163	-25.16	2 20	375 395	18	0.7778	0.7778
miR1158	Unigene15914_sample2	175	-25.88	2 20	69 89	18	0.8333	0.8889
miR1158	Unigene17184_sample2	173	-30.6	2 20	53 72	18	0.8889	0.8889
miR1159	CL4167.Contig1_sample2	161	-21.4	2 22	479 499	20	0.8	0.8
miR1159	CL13217.Contig1_sample2	188	-29.19	2 22	1874 1897	21	0.8571	0.9524
miR1159	CL13217.Contig2_sample2	188	-29.19	2 22	1850 1873	21	0.8571	0.9524
miR1159	Unigene6823_sample2	174	-25.37	2 22	582 607	23	0.8261	0.8696
miR1159	Unigene24092_sample2	183	-24.97	2 21	283 306	20	0.9	0.9
miR1160	CL8033.Contig2_sample2	183	-32.33	2 23	293 316	22	0.8636	0.9091
miR1160	CL8033.Contig3_sample2	183	-32.33	2 23	293 316	22	0.8636	0.9091
miR1160	Unigene6283_sample2	161	-27.21	2 23	87 109	22	0.7727	0.8182
miR1160	Unigene10925_sample2	183	-34.05	2 22	85 110	22	0.8636	0.9091
miR1161	CL14117.Contig1_sample2	173	-27.65	2 20	2028 2047	18	0.8889	0.8889
miR1161	CL14117.Contig2_sample2	173	-27.65	2 20	1176 1195	18	0.8889	0.8889
miR1161	CL14117.Contig3_sample2	173	-27.65	2 20	1080 1099	18	0.8889	0.8889
miR1161	CL14117.Contig4_sample2	173	-27.65	2 20	864 883	18	0.8889	0.8889
miR1161	CL14117.Contig5_sample2	173	-27.65	2 20	310 329	18	0.8889	0.8889
miR1161	Unigene19041_sample2	179	-40.8	2 20	255 275	18	0.9444	1
miR1161	Unigene26333_sample2	162	-23.93	2 19	172 190	17	0.8824	0.8824
miR1162	CL5561.Contig2_sample2	165	-24.9	2 22	278 298	20	0.8	0.85
miR1162	CL7417.Contig1_sample2	163	-19.19	2 22	169 193	22	0.7727	0.7727
miR1162	Unigene7013_sample2	166	-20.33	2 22	676 698	21	0.8095	0.8095
miR1163	Unigene1196_sample2	167	-28.91	2 21	338 360	20	0.85	0.9
miR1163	Unigene19260_sample2	166	-21.49	2 21	445 468	21	0.8095	0.8095
miR1164	CL515.Contig1_sample2	160	-30.18	2 13	2820 2840	11	1	1
miR1164	CL6390.Contig2_sample2	165	-23.4	2 20	1119 1138	18	0.8333	0.8333
miR1164	CL7274.Contig4_sample2	165	-26.68	2 20	159 178	18	0.7778	0.8889
miR1164	CL7961.Contig1_sample2	172	-27.65	2 19	253 272	17	0.8824	0.9412
miR1164	CL9254.Contig1_sample2	163	-28.19	2 19	462 482	18	0.8333	0.8889
miR1164	CL10423.Contig1_sample2	160	-22.65	2 19	593 612	17	0.8235	0.8235
miR1164	Unigene2637_sample2	165	-26.87	2 20	263 282	18	0.8333	0.8333
miR1164	Unigene3437_sample2	166	-29.1	2 17	1829 1848	15	0.9333	0.9333
miR1164	Unigene9750_sample2	162	-20.07	2 20	472 493	19	0.7895	0.7895
miR1164	Unigene10838_sample2	160	-23.17	2 20	412 432	19	0.7895	0.8421
miR1164	Unigene10839_sample2	160	-23.17	2 20	363 383	19	0.7895	0.8421
miR1164	Unigene12163_sample2	162	-23.62	2 19	13 33	17	0.7647	0.8235
miR1164	Unigene31138_sample2	162	-22.77	2 15	5 25	13	0.9231	0.9231
miR1165	CL2392.Contig1_sample2	160	-23.78	2 19	155 173	17	0.8235	0.8235
miR1165	Unigene13219_sample2	162	-28.82	2 19	658 677	17	0.7647	0.8235
miR1165	Unigene22552_sample2	168	-32.26	2 19	53 74	19	0.8421	0.8947
miR1166	CL706.Contig1_sample2	164	-31.14	2 18	3430 3449	17	0.8235	0.8824
miR1166	CL706.Contig2_sample2	164	-31.14	2 18	3676 3695	17	0.8235	0.8824
miR1166	CL706.Contig3_sample2	164	-31.14	2 18	3676 3695	17	0.8235	0.8824
miR1166	CL6776.Contig1_sample2	162	-29.63	2 18	472 490	17	0.8824	0.8824
miR1166	CL9414.Contig1_sample2	163	-29.59	2 18	1631 1648	16	0.875	0.875
miR1166	CL9414.Contig2_sample2	163	-29.59	2 18	1372 1389	16	0.875	0.875
miR1166	CL11603.Contig3_sample2	162	-32.74	2 18	173 191	17	0.8824	0.8824
miR1166	Unigene7087_sample2	163	-31.59	2 18	415 432	16	0.875	0.875
miR1166	Unigene27997_sample2	160	-35.91	3 17	71 89	14	1	1
miR1166	Unigene28740_sample2	164	-29.28	2 18	119 138	17	0.8235	0.8824
miR1168	CL2461.Contig2_sample2	169	-24.57	2 18	1439 1459	16	0.875	0.875
miR1168	CL9247.Contig1_sample2	169	-22.93	2 19	302 323	18	0.8333	0.8889
miR1168	CL9423.Contig2_sample2	161	-26.15	2 19	1704 1725	18	0.7778	0.8333
miR1168	CL9423.Contig3_sample2	161	-26.15	2 19	1144 1165	18	0.7778	0.8333
miR1168	CL9729.Contig1_sample2	175	-27.04	2 20	335 355	18	0.8333	0.8889
miR1168	CL9729.Contig2_sample2	175	-27.04	2 20	335 355	18	0.8333	0.8889
miR1168	CL9729.Contig3_sample2	175	-27.04	2 20	335 355	18	0.8333	0.8889
miR1168	CL9729.Contig4_sample2	175	-27.04	2 20	335 355	18	0.8333	0.8889
miR1168	CL12944.Contig2_sample2	163	-20.02	2 18	66 85	16	0.875	0.875
miR1168	CL14080.Contig1_sample2	162	-21.77	2 19	505 525	17	0.7647	0.8235
miR1168	CL14185.Contig2_sample2	169	-22.9	2 18	1272 1292	16	0.875	0.875
miR1168	Unigene692_sample2	172	-28.11	2 19	242 261	17	0.8824	0.9412
miR1168	Unigene1663_sample2	179	-30.09	2 20	1246 1266	18	0.8889	0.8889
miR1168	Unigene9079_sample2	164	-23.56	2 20	110 130	19	0.8421	0.8421
miR1168	Unigene12265_sample2	171	-22.36	2 20	35 55	18	0.8333	0.8333
miR1169	CL9239.Contig1_sample2	168	-27.47	2 23	409 431	21	0.8095	0.9048
miR1169	Unigene27808_sample2	165	-27.66	2 23	108 130	22	0.7727	0.8636
miR1171	Unigene27697_sample2	169	-32.05	2 22	234 258	22	0.8182	0.8636
miR1172	CL5169.Contig3_sample2	175	-30.12	2 23	439 462	22	0.8182	0.8636
miR1211	CL661.Contig1_sample2	163	-23.92	2 18	598 616	16	0.875	0.875
miR1211	CL2020.Contig1_sample2	163	-26.5	2 18	178 196	16	0.875	0.875
miR1211	CL2152.Contig1_sample2	160	-23.61	2 19	134 152	17	0.8235	0.8235
miR1211	CL2152.Contig3_sample2	160	-23.61	2 19	134 152	17	0.8235	0.8235
miR1211	CL6289.Contig1_sample2	161	-29.43	2 19	103 123	18	0.8333	0.9444
miR1211	CL6982.Contig1_sample2	163	-26.67	2 19	42 61	18	0.8333	0.8889
miR1211	CL12236.Contig1_sample2	163	-25.62	2 18	114 132	16	0.875	0.875
miR1211	CL13790.Contig1_sample2	160	-30.86	2 19	686 704	17	0.8824	0.9412
miR1211	Unigene5567_sample2	162	-25.37	2 17	559 577	15	0.8667	0.9333
miR1211	Unigene5858_sample2	168	-28.06	2 19	269 287	17	0.8824	0.8824
miR1211	Unigene6277_sample2	177	-28.45	2 18	677 696	16	0.875	1
miR1211	Unigene8455_sample2	160	-23.71	2 19	156 174	17	0.8235	0.8235
miR1211	Unigene9068_sample2	162	-29.04	2 19	233 252	17	0.7647	0.8235
miR1211	Unigene16913_sample2	162	-24.46	2 18	138 157	17	0.8824	0.8824
miR1211	Unigene26022_sample2	160	-30.46	2 19	192 213	19	0.7368	0.8947
miR1211	Unigene33911_sample2	160	-22.94	2 19	29 47	17	0.8235	0.8235
miR1212	CL3934.Contig1_sample2	169	-27.12	2 18	919 937	16	0.8125	0.9375
miR1212	CL8906.Contig1_sample2	170	-25.79	2 15	441 459	13	1	1
miR1212	Unigene13093_sample2	161	-22.5	2 16	181 198	14	0.9286	0.9286
miR1214	CL445.Contig1_sample2	168	-27.64	2 18	1501 1520	17	0.8235	0.9412
miR1214	CL1324.Contig1_sample2	167	-30	2 18	237 254	16	0.875	0.9375
miR1214	CL4223.Contig1_sample2	177	-35.32	2 18	407 425	16	0.9375	0.9375
miR1214	CL7930.Contig1_sample2	163	-26.52	2 18	2766 2783	16	0.875	0.875
miR1214	CL7930.Contig2_sample2	163	-26.52	2 18	2742 2759	16	0.875	0.875
miR1214	CL10290.Contig1_sample2	163	-24.93	2 18	344 361	16	0.875	0.875
miR1214	CL12989.Contig1_sample2	164	-26.67	2 18	432 451	17	0.8235	0.8824
miR1214	CL14201.Contig1_sample2	163	-32.54	2 18	236 253	16	0.8125	0.9375
miR1214	CL14201.Contig2_sample2	163	-32.54	2 18	236 253	16	0.8125	0.9375
miR1214	Unigene898_sample2	168	-27.64	2 18	831 850	17	0.8235	0.9412
miR1214	Unigene4196_sample2	168	-27.64	2 18	255 274	17	0.8235	0.9412
miR1214	Unigene10205_sample2	164	-23.66	2 17	38 56	15	0.8667	0.8667
miR1216	CL973.Contig1_sample2	161	-21.64	2 18	17 35	16	0.875	0.9375
miR1216	CL1895.Contig1_sample2	177	-23.67	2 18	639 657	16	0.9375	0.9375
miR1216	CL1895.Contig2_sample2	177	-23.67	2 18	573 591	16	0.9375	0.9375
miR1216	CL2384.Contig3_sample2	172	-23.33	2 17	184 202	15	0.9333	0.9333
miR1216	CL5018.Contig2_sample2	161	-21.53	2 18	28 46	16	0.875	0.9375
miR1216	CL5082.Contig1_sample2	171	-20.75	2 18	1076 1093	16	0.9375	0.9375
miR1216	CL5082.Contig4_sample2	171	-20.75	2 18	1211 1228	16	0.9375	0.9375
miR1216	CL6221.Contig2_sample2	163	-21.73	2 18	315 332	16	0.875	0.875
miR1216	CL6657.Contig1_sample2	164	-21.02	2 18	1320 1339	17	0.8235	0.8824
miR1216	CL7520.Contig1_sample2	168	-25.84	2 18	287 306	17	0.8824	0.8824
miR1216	CL7753.Contig1_sample2	160	-19.73	2 18	389 408	17	0.8235	0.8235
miR1216	CL7753.Contig3_sample2	160	-19.73	2 18	389 408	17	0.8235	0.8235
miR1216	CL10324.Contig1_sample2	163	-22.68	2 17	176 195	16	0.875	0.875
miR1216	CL11083.Contig1_sample2	167	-26.25	2 17	485 504	16	0.875	0.9375
miR1216	CL11303.Contig2_sample2	168	-23.9	2 17	44 62	15	0.8667	0.9333
miR1216	CL12202.Contig1_sample2	164	-23.61	2 18	2154 2173	17	0.8235	0.8824
miR1216	CL13466.Contig1_sample2	169	-22.85	2 18	1654 1672	16	0.875	0.875
miR1216	CL13466.Contig2_sample2	169	-22.85	2 18	1654 1672	16	0.875	0.875
miR1216	Unigene866_sample2	167	-23.89	2 18	758 775	16	0.875	0.9375
miR1216	Unigene3419_sample2	171	-20.75	2 18	967 984	16	0.9375	0.9375
miR1216	Unigene4029_sample2	161	-25.75	2 18	612 630	16	0.875	0.9375
miR1216	Unigene4139_sample2	169	-22.43	2 18	175 193	16	0.875	0.875
miR1216	Unigene4284_sample2	167	-21.41	2 18	619 636	16	0.875	0.9375
miR1216	Unigene7568_sample2	163	-21.25	2 17	1558 1577	16	0.875	0.875
miR1216	Unigene8879_sample2	160	-20.87	2 17	271 289	15	0.8	0.8667
miR1216	Unigene12499_sample2	168	-26.01	2 17	499 517	15	0.8667	0.9333
miR1216	Unigene12759_sample2	168	-23.55	2 18	77 96	17	0.8824	0.8824
miR1216	Unigene16064_sample2	161	-25.56	2 18	197 215	16	0.75	0.875
miR1216	Unigene17636_sample2	167	-23.2	2 18	341 358	16	0.875	0.9375
miR1216	Unigene17786_sample2	163	-20.91	2 18	326 343	16	0.875	0.875
miR1216	Unigene21555_sample2	161	-23.03	2 16	461 478	14	0.9286	0.9286
miR1216	Unigene22216_sample2	163	-23.55	2 17	61 80	16	0.8125	0.9375
miR1216	Unigene28283_sample2	169	-21.45	2 18	182 200	16	0.875	0.875
miR1216	Unigene34998_sample2	167	-23.65	2 18	77 94	16	0.875	0.9375
miR1217	CL8679.Contig1_sample2	164	-23.36	2 23	504 526	21	0.8095	0.8571
miR1217	CL13921.Contig1_sample2	178	-20.43	2 23	510 531	21	0.8571	0.9048
miR1217	CL13921.Contig2_sample2	178	-20.43	2 23	423 444	21	0.8571	0.9048
miR1217	CL13921.Contig3_sample2	178	-20.43	2 23	77 98	21	0.8571	0.9048
miR1217	Unigene14166_sample2	166	-21.97	2 23	315 336	21	0.8571	0.9048
miR1217	Unigene21574_sample2	163	-21.38	2 23	629 652	22	0.8182	0.8636
miR1220	CL663.Contig2_sample2	168	-25	2 18	910 929	17	0.8824	0.8824
miR1220	CL860.Contig1_sample2	163	-23.32	2 18	1137 1154	16	0.875	0.875
miR1220	CL860.Contig2_sample2	163	-23.32	2 18	1119 1136	16	0.875	0.875
miR1220	CL7123.Contig1_sample2	163	-28.71	2 18	53 70	16	0.875	0.875
miR1220	CL7586.Contig1_sample2	163	-21.46	2 18	194 211	16	0.875	0.875
miR1220	CL7586.Contig2_sample2	163	-21.46	2 18	194 211	16	0.875	0.875
miR1220	CL10486.Contig1_sample2	161	-23.83	2 18	266 284	16	0.8125	0.8125
miR1220	CL12072.Contig1_sample2	163	-24.3	2 18	171 188	16	0.875	0.875
miR1220	CL12647.Contig1_sample2	171	-27.7	2 18	1085 1102	16	0.9375	0.9375
miR1220	CL13350.Contig1_sample2	167	-25.98	2 18	304 321	16	0.875	0.9375
miR1220	Unigene1641_sample2	163	-23.32	2 18	588 605	16	0.875	0.875
miR1220	Unigene3330_sample2	172	-28.81	2 18	140 159	17	0.8824	0.9412
miR1220	Unigene3740_sample2	163	-30.04	2 17	195 214	16	0.875	0.875
miR1220	Unigene4623_sample2	163	-23.81	2 18	1267 1284	16	0.875	0.875
miR1220	Unigene6008_sample2	173	-27.38	2 18	216 234	16	0.875	0.9375
miR1220	Unigene9192_sample2	166	-26.69	2 17	304 321	15	0.9333	0.9333
miR1220	Unigene14606_sample2	163	-23.27	2 18	135 152	16	0.875	0.875
miR1220	Unigene14821_sample2	163	-27.41	2 18	268 285	16	0.875	0.875
miR1220	Unigene16456_sample2	164	-22.3	2 17	63 81	15	0.8667	0.8667
miR1220	Unigene17396_sample2	163	-22.93	2 18	190 207	16	0.875	0.875
miR1220	Unigene31875_sample2	166	-27.67	2 17	13 30	15	0.9333	0.9333
miR1221	CL449.Contig2_sample2	170	-28.95	2 22	905 928	21	0.8095	0.8571
miR1221	CL449.Contig4_sample2	170	-28.95	2 22	890 913	21	0.8095	0.8571
miR1221	CL449.Contig5_sample2	170	-28.95	2 22	905 928	21	0.8095	0.8571
miR1221	CL449.Contig6_sample2	170	-28.95	2 22	890 913	21	0.8095	0.8571
miR1221	CL449.Contig8_sample2	170	-28.95	2 22	905 928	21	0.8095	0.8571
miR1221	CL449.Contig9_sample2	170	-28.95	2 22	890 913	21	0.8095	0.8571
miR1221	CL1150.Contig1_sample2	172	-24.15	2 23	821 843	21	0.8095	0.8095
miR1221	CL1150.Contig2_sample2	172	-24.15	2 23	361 383	21	0.8095	0.8095
miR1221	Unigene23228_sample2	164	-25.63	2 23	28 48	21	0.8095	0.8571
miR1222	CL1333.Contig2_sample2	160	-22.75	2 20	833 853	19	0.7895	0.8421
miR1222	CL1333.Contig4_sample2	160	-22.75	2 20	833 853	19	0.7895	0.8421
miR1222	CL1333.Contig6_sample2	160	-22.75	2 20	833 853	19	0.7895	0.8421
miR1222	CL1333.Contig7_sample2	160	-22.75	2 20	782 802	19	0.7895	0.8421
miR1222	CL1333.Contig8_sample2	160	-22.75	2 20	782 802	19	0.7895	0.8421
miR1222	CL1333.Contig10_sample2	160	-22.75	2 20	833 853	19	0.7895	0.8421
miR1222	CL1333.Contig12_sample2	160	-22.75	2 20	782 802	19	0.7895	0.8421
miR1222	CL1333.Contig19_sample2	160	-22.75	2 20	833 853	19	0.7895	0.8421
miR1222	CL1333.Contig20_sample2	160	-22.75	2 20	782 802	19	0.7895	0.8421
miR1222	CL1333.Contig21_sample2	160	-22.75	2 20	833 853	19	0.7895	0.8421
miR1222	CL1512.Contig1_sample2	174	-22.36	2 19	1756 1776	17	0.8824	0.8824
miR1222	CL1982.Contig1_sample2	163	-21.38	2 19	198 218	18	0.8333	0.8889
miR1222	CL1982.Contig2_sample2	163	-21.38	2 19	337 357	18	0.8333	0.8889
miR1222	CL3396.Contig2_sample2	161	-19.67	2 19	867 888	18	0.7778	0.8333
miR1222	CL3696.Contig1_sample2	160	-22.72	2 20	1054 1074	19	0.7895	0.8421
miR1222	CL4658.Contig2_sample2	169	-28.38	2 20	653 672	18	0.8333	0.8889
miR1222	CL8736.Contig3_sample2	167	-26.92	2 20	54 74	18	0.7778	0.8333
miR1222	CL11149.Contig1_sample2	163	-19.51	2 19	197 217	18	0.8333	0.8889
miR1222	CL11336.Contig1_sample2	171	-27.2	2 20	1042 1062	18	0.8333	0.8333
miR1222	CL11989.Contig1_sample2	174	-26.49	2 20	197 218	19	0.8421	0.8947
miR1222	Unigene3667_sample2	173	-32.54	2 20	1001 1020	18	0.8333	0.9444
miR1222	Unigene4991_sample2	162	-22.94	2 20	871 892	19	0.7895	0.7895
miR1222	Unigene7105_sample2	169	-24.6	2 20	241 263	20	0.85	0.85
miR1222	Unigene7165_sample2	161	-20.03	2 19	907 928	18	0.7778	0.8333
miR1222	Unigene8155_sample2	177	-29.22	2 20	619 641	20	0.9	0.9
miR1222	Unigene11720_sample2	174	-26.29	2 20	441 462	19	0.8421	0.8947
miR1222	Unigene12775_sample2	163	-21.31	2 19	168 188	18	0.8333	0.8889
miR1222	Unigene16933_sample2	160	-19.89	2 19	374 396	19	0.7368	0.8947
miR1222	Unigene21478_sample2	183	-29.27	2 20	204 224	18	0.8889	0.9444
miR1222	Unigene32727_sample2	172	-22.79	2 18	75 96	17	0.8824	0.9412
miR1223	CL8059.Contig1_sample2	162	-22.45	2 22	104 126	21	0.7619	0.8095
miR1309	CL3051.Contig1_sample2	163	-22.93	2 18	282 301	16	0.875	0.875
miR1309	CL9234.Contig1_sample2	162	-20.88	2 20	413 434	19	0.7895	0.7895
miR1309	Unigene10207_sample2	171	-28.29	2 18	151 170	16	0.9375	0.9375
miR1309	Unigene18909_sample2	173	-26.36	2 20	601 620	18	0.8889	0.8889
miR1312	CL1697.Contig1_sample2	193	-37.68	2 23	272 296	22	0.8636	0.9545
miR1312	CL1697.Contig2_sample2	193	-37.68	2 23	272 296	22	0.8636	0.9545
miR1312	Unigene20578_sample2	165	-35.91	2 22	274 297	20	0.9	0.9
miR1312	Unigene29927_sample2	185	-35.09	2 23	223 247	22	0.8182	0.9091
miR1313	CL830.Contig1_sample2	166	-20.25	2 17	2029 2048	15	0.9333	0.9333
miR1313	CL3907.Contig3_sample2	165	-26.49	2 20	150 172	20	0.8	0.85
miR1313	CL4430.Contig1_sample2	172	-26.41	2 18	480 501	17	0.8824	0.9412
miR1313	CL4430.Contig2_sample2	172	-26.41	2 18	480 501	17	0.8824	0.9412
miR1313	CL5104.Contig1_sample2	179	-24.45	2 20	37 57	18	0.8889	0.8889
miR1313	CL9327.Contig1_sample2	165	-19.64	2 19	701 722	18	0.8333	0.8333
miR1313	CL13050.Contig3_sample2	161	-21.31	2 20	1019 1038	18	0.7778	0.8333
miR1313	Unigene4302_sample2	160	-24.25	2 20	122 145	21	0.8095	0.8095
miR1313	Unigene6571_sample2	163	-23.11	2 17	176 197	16	0.875	0.875
miR1313	Unigene33103_sample2	162	-29.44	3 20	98 119	18	0.8889	0.9444
miR1318	CL2385.Contig1_sample2	161	-22.68	2 18	302 322	16	0.8125	0.8125
miR1318	CL10588.Contig1_sample2	163	-23.21	2 17	36 57	16	0.875	0.875
miR1318	CL10983.Contig1_sample2	166	-24.23	2 20	697 718	19	0.7895	0.8421
miR1318	CL12991.Contig1_sample2	163	-26.42	2 19	641 661	18	0.8333	0.8889
miR1318	Unigene4495_sample2	163	-26.3	2 20	774 794	18	0.7778	0.7778
miR1318	Unigene12885_sample2	167	-28.42	2 20	286 306	18	0.7778	0.8333
miR1318	Unigene15723_sample2	171	-27.6	2 20	290 310	18	0.8333	0.8333
miR1318	Unigene19706_sample2	176	-31.47	2 19	63 82	17	0.9412	0.9412
miR1318	Unigene21686_sample2	170	-22.67	2 20	165 186	19	0.8421	0.8421
miR1318	Unigene25365_sample2	170	-26.51	2 20	148 169	19	0.7895	0.8947
miR1318	Unigene30970_sample2	173	-32.96	2 19	57 78	18	0.8889	0.8889
miR1320	CL13549.Contig2_sample2	169	-24.24	2 23	2037 2059	22	0.8182	0.8636
miR1320	Unigene21324_sample2	162	-29.84	2 23	699 722	21	0.8571	0.8571
miR1423	CL11749.Contig2_sample2	164	-24.65	2 18	838 858	17	0.8235	0.8824
miR1423	Unigene682_sample2	173	-26.79	2 19	2436 2456	18	0.8889	0.8889
miR1424	CL7086.Contig1_sample2	170	-19.05	2 20	579 600	19	0.8421	0.8421
miR1425	CL7092.Contig1_sample2	168	-24.86	2 20	380 400	19	0.8421	0.8947
miR1425	Unigene1385_sample2	168	-24.86	2 20	832 852	19	0.8421	0.8947
miR1425	Unigene30693_sample2	170	-26.29	2 20	170 191	19	0.8947	0.9474
miR1426	CL746.Contig1_sample2	165	-25.06	2 20	254 273	18	0.8889	0.9444
miR1426	CL746.Contig2_sample2	165	-25.06	2 20	254 273	18	0.8889	0.9444
miR1426	CL2591.Contig1_sample2	168	-25.47	2 19	232 251	17	0.8824	0.8824
miR1426	CL2591.Contig2_sample2	168	-25.47	2 19	232 251	17	0.8824	0.8824
miR1426	CL2591.Contig3_sample2	168	-25.47	2 19	429 448	17	0.8824	0.8824
miR1426	CL2591.Contig4_sample2	168	-25.47	2 19	429 448	17	0.8824	0.8824
miR1426	CL4635.Contig2_sample2	168	-23.9	2 19	1971 1993	19	0.8421	0.8947
miR1426	CL5654.Contig1_sample2	165	-24.04	2 20	1039 1058	18	0.8889	0.9444
miR1426	CL6982.Contig1_sample2	162	-24.55	3 19	373 393	16	0.9375	0.9375
miR1426	CL7809.Contig3_sample2	164	-20.54	2 19	893 912	17	0.8235	0.8824
miR1426	CL8044.Contig1_sample2	178	-29.24	2 19	210 230	17	0.8824	0.9412
miR1426	CL8044.Contig3_sample2	178	-29.24	2 19	208 228	17	0.8824	0.9412
miR1426	CL8044.Contig4_sample2	178	-29.24	2 19	210 230	17	0.8824	0.9412
miR1426	CL8044.Contig5_sample2	178	-29.24	2 19	208 228	17	0.8824	0.9412
miR1426	CL8044.Contig6_sample2	178	-29.24	2 19	210 230	17	0.8824	0.9412
miR1426	CL8044.Contig7_sample2	178	-29.24	2 19	208 228	17	0.8824	0.9412
miR1426	CL8044.Contig8_sample2	178	-29.24	2 19	210 230	17	0.8824	0.9412
miR1426	CL8044.Contig9_sample2	178	-29.24	2 19	208 228	17	0.8824	0.9412
miR1426	CL10178.Contig1_sample2	163	-21.4	2 19	75 95	18	0.8333	0.8889
miR1426	CL13142.Contig1_sample2	167	-26.51	2 20	213 233	18	0.8333	0.9444
miR1426	CL13478.Contig1_sample2	163	-31.6	2 20	292 312	18	0.7778	0.9444
miR1426	CL13478.Contig2_sample2	163	-31.6	2 20	292 312	18	0.7778	0.9444
miR1426	Unigene4007_sample2	163	-30.41	2 20	2541 2561	18	0.8889	1
miR1426	Unigene10100_sample2	165	-19.7	2 20	202 221	18	0.8333	0.8333
miR1426	Unigene10975_sample2	161	-26.6	2 19	239 260	18	0.8333	0.9444
miR1426	Unigene19081_sample2	170	-23.49	2 20	44 65	19	0.8421	0.8421
miR1426	Unigene31923_sample2	166	-24.59	2 20	78 99	19	0.7895	0.8421
miR1426	Unigene34443_sample2	174	-26.64	2 19	60 80	17	0.8235	0.9412
miR1427	CL777.Contig1_sample2	161	-32.72	2 20	307 326	18	0.7778	0.8333
miR1427	CL777.Contig2_sample2	161	-32.72	2 20	307 326	18	0.7778	0.8333
miR1427	CL777.Contig3_sample2	161	-32.72	2 20	307 326	18	0.7778	0.8333
miR1427	Unigene337_sample2	161	-32.72	2 20	307 326	18	0.7778	0.8333
miR1427	Unigene338_sample2	161	-32.72	2 20	307 326	18	0.7778	0.8333
miR1428	CL9106.Contig1_sample2	195	-34.86	2 20	396 416	18	1	1
miR1429	CL160.Contig2_sample2	173	-40.75	2 22	1031 1053	20	0.95	0.95
miR1429	CL160.Contig4_sample2	173	-40.75	2 22	802 824	20	0.95	0.95
miR1429	Unigene1283_sample2	173	-40.75	2 22	283 305	20	0.95	0.95
miR1429	Unigene17470_sample2	183	-32.95	2 22	19 40	20	0.85	0.95
miR1430	CL11129.Contig1_sample2	164	-22.95	2 20	832 852	19	0.8421	0.8421
miR1430	Unigene343_sample2	195	-43.01	2 20	231 251	18	1	1
miR1432	CL8861.Contig1_sample2	164	-27.83	2 20	1949 1970	19	0.8421	0.8421
miR1432	Unigene5129_sample2	170	-25.99	2 20	348 370	19	0.8421	0.8421
miR1432	Unigene6041_sample2	160	-28.13	2 21	203 224	19	0.7895	0.8421
miR1432	Unigene20962_sample2	161	-28.62	2 21	609 630	20	0.8	0.8
miR1432	Unigene23578_sample2	163	-25.56	2 21	28 50	20	0.75	0.8
miR1433	CL6919.Contig1_sample2	166	-33.63	2 21	8 31	21	0.8095	0.8095
miR1433	CL10450.Contig2_sample2	160	-26.11	2 20	571 592	19	0.7895	0.8421
miR1433	CL10582.Contig1_sample2	165	-30.65	2 21	736 760	22	0.7727	0.8636
miR1433	CL11248.Contig2_sample2	173	-32.52	2 19	178 200	18	0.8889	0.8889
miR1433	Unigene48_sample2	166	-27.93	2 21	343 366	21	0.8095	0.8095
miR1433	Unigene7790_sample2	170	-31.87	2 21	583 606	21	0.8095	0.8571
miR1433	Unigene26750_sample2	161	-23.33	2 20	182 205	20	0.8	0.8
miR1435	CL2184.Contig2_sample2	173	-22.16	2 19	536 556	18	0.8889	0.8889
miR1435	CL3152.Contig1_sample2	165	-19.65	2 19	197 217	18	0.8333	0.8333
miR1435	CL3152.Contig2_sample2	165	-19.65	2 19	144 164	18	0.8333	0.8333
miR1435	CL4965.Contig1_sample2	167	-23.25	2 18	385 403	16	0.875	0.9375
miR1435	CL7547.Contig1_sample2	167	-22.33	2 16	952 971	14	0.9286	0.9286
miR1435	Unigene2561_sample2	174	-24.28	2 19	623 642	17	0.8824	0.8824
miR1435	Unigene34245_sample2	169	-20.51	2 18	201 220	16	0.875	0.875
miR1436	CL8499.Contig1_sample2	178	-28.48	2 21	39 59	19	0.8421	0.9474
miR1436	CL8499.Contig2_sample2	178	-28.48	2 21	39 59	19	0.8421	0.9474
miR1436	CL11466.Contig1_sample2	167	-32.23	2 21	673 695	20	0.8	0.95
miR1436	Unigene4174_sample2	172	-27.81	2 21	698 719	19	0.7895	0.8421
miR1437	CL3756.Contig1_sample2	165	-35.98	2 23	1115 1137	22	0.8182	0.8182
miR1437	CL9317.Contig1_sample2	180	-41.23	2 23	206 231	23	0.8261	0.8696
miR1437	CL13390.Contig1_sample2	177	-41.08	2 22	204 225	20	0.9	0.9
miR1437	CL13686.Contig1_sample2	164	-33.5	2 21	40 61	19	0.8421	0.8421
miR1437	Unigene1629_sample2	166	-31.6	2 23	132 153	21	0.8095	0.8095
miR1437	Unigene2567_sample2	165	-35.1	3 23	1466 1490	21	0.8571	0.8571
miR1437	Unigene3779_sample2	161	-31.2	2 22	309 330	20	0.8	0.8
miR1437	Unigene4172_sample2	162	-34.32	2 22	135 158	21	0.7619	0.8095
miR1437	Unigene15942_sample2	166	-42.62	2 22	1 24	21	0.8571	0.9048
miR1437	Unigene29048_sample2	170	-38.93	2 23	30 51	21	0.8095	0.8571
miR1437	Unigene32005_sample2	168	-41.1	3 23	14 39	22	0.8636	0.9091
miR1437	Unigene32215_sample2	171	-40.02	2 22	179 201	20	0.8	0.85
miR1438	CL4491.Contig2_sample2	162	-20.36	2 22	17 40	21	0.8095	0.9048
miR1438	CL4491.Contig3_sample2	162	-20.36	2 22	17 40	21	0.8095	0.9048
miR1438	CL4693.Contig1_sample2	160	-20.54	3 23	391 413	20	0.85	0.85
miR1438	CL14237.Contig3_sample2	168	-21.95	3 23	362 387	22	0.8636	0.9091
miR1438	Unigene3191_sample2	169	-23.94	3 23	129 153	21	0.8571	0.9048
miR1439	CL835.Contig1_sample2	179	-25.16	2 21	88 110	20	0.85	0.9
miR1439	CL4364.Contig2_sample2	170	-20.01	2 21	893 913	19	0.7368	0.9474
miR1439	CL6263.Contig6_sample2	167	-23.92	2 18	234 257	18	0.8889	0.8889
miR1439	CL7543.Contig2_sample2	169	-21.87	2 21	339 360	20	0.85	0.85
miR1439	CL8546.Contig1_sample2	163	-20.67	2 18	180 200	16	0.875	0.875
miR1439	CL10269.Contig1_sample2	167	-24.24	2 21	493 515	20	0.75	0.85
miR1439	CL10269.Contig2_sample2	167	-24.24	2 21	580 602	20	0.75	0.85
miR1439	CL10540.Contig1_sample2	172	-25.59	2 21	92 111	19	0.8947	0.8947
miR1439	CL11267.Contig1_sample2	165	-19.1	2 21	316 340	22	0.7727	0.8636
miR1439	CL13226.Contig1_sample2	173	-22.17	2 18	90 111	16	0.875	0.9375
miR1439	Unigene9715_sample2	164	-19.58	2 21	133 152	19	0.8421	0.8421
miR1439	Unigene10166_sample2	162	-24.52	2 20	174 196	19	0.8421	0.8947
miR1439	Unigene12153_sample2	163	-22.36	2 21	548 570	20	0.8	0.9
miR1439	Unigene33557_sample2	175	-20.41	2 21	9 31	20	0.85	0.85
miR1441	Unigene9336_sample2	168	-27.41	2 23	455 480	23	0.7826	0.7826
miR1441	Unigene9337_sample2	168	-27.41	2 23	342 367	23	0.7826	0.7826
miR1442	Unigene29456_sample2	164	-21.21	2 21	198 217	19	0.8421	0.8421
miR1444	CL116.Contig1_sample2	164	-21.99	2 21	1789 1808	19	0.8421	0.8421
miR1444	CL4201.Contig1_sample2	178	-31.54	2 21	546 569	21	0.8571	0.9048
miR1445	CL3651.Contig1_sample2	172	-22.41	2 17	301 321	15	0.9333	0.9333
miR1445	CL8293.Contig1_sample2	169	-23.44	2 20	1546 1568	20	0.85	0.85
miR1445	CL9668.Contig1_sample2	175	-22.28	2 20	101 121	18	0.8333	0.8889
miR1445	CL9668.Contig2_sample2	175	-22.28	2 20	83 103	18	0.8333	0.8889
miR1445	Unigene4424_sample2	168	-22.85	2 19	978 997	17	0.8824	0.8824
miR1445	Unigene5672_sample2	162	-19.64	2 20	636 657	19	0.7895	0.7895
miR1445	Unigene10439_sample2	167	-26.83	3 20	9 29	17	0.9412	0.9412
miR1445	Unigene23506_sample2	173	-24.08	2 19	376 396	18	0.8889	0.8889
miR1445	Unigene28872_sample2	165	-20.88	2 20	221 240	18	0.8333	0.8333
miR1445	Unigene33903_sample2	164	-21.69	2 20	203 223	19	0.8421	0.8421
miR1446	CL521.Contig1_sample2	161	-20.07	2 15	322 342	14	0.9286	0.9286
miR1446	CL8583.Contig1_sample2	174	-28.63	2 19	914 933	17	0.8824	0.8824
miR1446	Unigene3714_sample2	170	-25.42	2 19	654 673	17	0.8235	0.8824
miR1446	Unigene5187_sample2	160	-27.79	2 18	235 255	17	0.8824	0.9412
miR1446	Unigene30542_sample2	168	-27.48	2 19	262 280	17	0.8824	0.8824
miR1449	CL458.Contig1_sample2	166	-21.6	2 22	2494 2517	21	0.8095	0.8095
miR1449	Unigene2587_sample2	180	-26.27	2 23	967 989	21	0.8571	0.8571
miR1507	CL295.Contig1_sample2	193	-33.76	2 23	258 282	22	0.8636	0.9545
miR1507	CL295.Contig2_sample2	185	-29.52	2 23	223 247	22	0.8182	0.9091
miR1507	CL295.Contig3_sample2	193	-33.76	2 23	258 282	22	0.8636	0.9545
miR1507	CL295.Contig9_sample2	173	-29.27	2 23	157 181	22	0.8182	0.9091
miR1507	CL295.Contig10_sample2	173	-29.27	2 23	120 144	22	0.8182	0.9091
miR1507	CL1360.Contig2_sample2	188	-30.12	2 22	1133 1157	21	0.9048	0.9048
miR1507	CL1679.Contig2_sample2	182	-28.48	2 23	30 53	21	0.8095	0.8571
miR1507	CL5991.Contig1_sample2	170	-24.2	2 23	79 100	21	0.8095	0.8571
miR1507	CL9117.Contig1_sample2	169	-21.62	2 22	613 634	20	0.85	0.85
miR1507	CL9117.Contig2_sample2	172	-19.32	2 23	579 601	21	0.8095	0.8095
miR1507	CL10674.Contig1_sample2	184	-27.71	2 23	151 176	23	0.8696	0.8696
miR1507	CL12927.Contig2_sample2	164	-21.16	2 23	192 214	21	0.8095	0.8571
miR1507	CL13806.Contig1_sample2	164	-19.28	2 21	286 307	19	0.8421	0.8421
miR1507	Unigene720_sample2	172	-21.27	2 23	168 190	21	0.8095	0.8095
miR1507	Unigene795_sample2	177	-31.95	3 23	33 57	21	0.9048	0.9524
miR1507	Unigene5027_sample2	163	-19.65	2 23	421 444	22	0.7727	0.7727
miR1507	Unigene7052_sample2	166	-21.06	2 22	438 461	21	0.8095	0.8095
miR1507	Unigene7991_sample2	177	-31.87	2 23	415 439	22	0.8636	0.9091
miR1507	Unigene8966_sample2	185	-27.58	2 23	24 48	22	0.8636	0.8636
miR1507	Unigene11189_sample2	171	-23.36	2 22	165 187	20	0.8	0.85
miR1507	Unigene29887_sample2	174	-22.59	2 22	122 145	21	0.8095	0.9048
miR1507	Unigene35331_sample2	160	-20.94	3 23	29 54	22	0.8182	0.8636
miR1508	Unigene4740_sample2	165	-23.27	3 23	1201 1225	21	0.8571	0.8571
miR1509	Unigene4689_sample2	170	-24.36	2 21	604 627	21	0.8095	0.8571
miR1509	Unigene9418_sample2	177	-25.12	2 21	20 41	20	0.9	0.9
miR1509	Unigene21728_sample2	167	-19.35	2 19	113 134	18	0.8889	0.8889
miR1510	Unigene6709_sample2	176	-24.03	2 22	196 219	21	0.8095	0.8571
miR1510	Unigene33010_sample2	166	-19.9	2 22	10 32	21	0.8095	0.8095
miR1511	CL4370.Contig3_sample2	171	-23.6	2 17	149 171	16	0.9375	0.9375
miR1511	CL8119.Contig3_sample2	161	-21.81	2 21	70 91	20	0.8	0.8
miR1511	CL9602.Contig1_sample2	168	-33.01	2 21	227 248	19	0.9474	0.9474
miR1511	CL14102.Contig1_sample2	178	-31.5	2 21	357 380	21	0.8571	0.9048
miR1511	Unigene5851_sample2	163	-22.23	2 21	281 301	20	0.85	0.85
miR1511	Unigene25087_sample2	170	-23.92	2 20	223 245	19	0.8421	0.8421
miR1512	CL13031.Contig1_sample2	210	-37.75	2 23	116 139	21	1	1
miR1513	CL1631.Contig1_sample2	162	-26.2	2 19	1159 1178	17	0.8235	0.9412
miR1513	CL1631.Contig2_sample2	162	-26.2	2 19	956 975	17	0.8235	0.9412
miR1513	CL1631.Contig3_sample2	162	-26.2	2 19	884 903	17	0.8235	0.9412
miR1513	CL1631.Contig4_sample2	162	-26.2	2 19	337 356	17	0.8235	0.9412
miR1513	CL1631.Contig5_sample2	162	-26.2	2 19	337 356	17	0.8235	0.9412
miR1513	CL1631.Contig6_sample2	162	-26.2	2 19	1087 1106	17	0.8235	0.9412
miR1513	CL1631.Contig7_sample2	162	-26.2	2 19	956 975	17	0.8235	0.9412
miR1513	CL1631.Contig8_sample2	162	-26.2	2 19	1159 1178	17	0.8235	0.9412
miR1513	CL1631.Contig9_sample2	162	-26.2	2 19	884 903	17	0.8235	0.9412
miR1513	CL1631.Contig10_sample2	162	-26.2	2 19	1087 1106	17	0.8235	0.9412
miR1513	CL8755.Contig1_sample2	164	-22.08	2 19	749 770	19	0.8421	0.8421
miR1513	CL10189.Contig2_sample2	163	-21.32	2 18	198 216	16	0.875	0.875
miR1513	Unigene1881_sample2	165	-21.54	2 19	263 283	18	0.8333	0.8333
miR1513	Unigene4198_sample2	174	-21.35	2 19	324 343	17	0.8824	0.8824
miR1513	Unigene7141_sample2	168	-19.37	2 18	70 90	17	0.8824	0.8824
miR1513	Unigene7431_sample2	161	-21.19	2 18	353 372	16	0.875	0.9375
miR1513	Unigene10832_sample2	176	-24.79	2 18	257 277	17	0.9412	0.9412
miR1513	Unigene13302_sample2	171	-22.36	2 18	124 142	16	0.9375	0.9375
miR1513	Unigene14630_sample2	160	-20.75	2 13	487 506	11	1	1
miR1513	Unigene31241_sample2	160	-20.96	2 13	131 150	11	1	1
miR1514	Unigene14540_sample2	161	-22.18	2 20	157 176	18	0.8333	0.9444
miR1514	Unigene30455_sample2	183	-21.93	2 20	70 90	18	0.8889	0.9444
miR1515	Unigene16605_sample2	169	-27.6	2 19	226 249	18	0.8333	0.8889
miR1517	CL295.Contig9_sample2	164	-31.25	2 21	297 318	19	0.8947	0.9474
miR1517	CL295.Contig10_sample2	164	-31.25	2 21	260 281	19	0.8947	0.9474
miR1517	CL8293.Contig1_sample2	161	-20.86	2 21	1463 1484	20	0.75	0.85
miR1517	Unigene706_sample2	196	-35.45	2 21	58 79	19	0.9474	1
miR1517	Unigene3535_sample2	164	-33.21	2 21	11 32	19	0.8947	0.9474
miR1517	Unigene3536_sample2	188	-28.79	2 21	246 267	19	0.8947	0.9474
miR1517	Unigene3537_sample2	200	-37.53	2 21	62 83	19	1	1
miR1518	CL92.Contig3_sample2	162	-24.17	2 22	1548 1574	23	0.8261	0.8696
miR1518	CL92.Contig5_sample2	162	-24.17	2 22	1634 1660	23	0.8261	0.8696
miR1518	CL92.Contig8_sample2	162	-24.17	2 22	1713 1739	23	0.8261	0.8696
miR1518	CL92.Contig9_sample2	162	-24.17	2 22	1868 1894	23	0.8261	0.8696
miR1518	CL92.Contig10_sample2	162	-24.17	2 22	1786 1812	23	0.8261	0.8696
miR1518	CL92.Contig12_sample2	162	-24.17	2 22	1700 1726	23	0.8261	0.8696
miR1518	CL92.Contig16_sample2	162	-24.17	2 22	1631 1657	23	0.8261	0.8696
miR1518	CL92.Contig18_sample2	162	-24.17	2 22	1545 1571	23	0.8261	0.8696
miR1518	CL92.Contig20_sample2	162	-24.17	2 22	1700 1726	23	0.8261	0.8696
miR1518	CL92.Contig23_sample2	162	-24.17	2 22	1782 1808	23	0.8261	0.8696
miR1518	CL92.Contig24_sample2	162	-24.17	2 22	1627 1653	23	0.8261	0.8696
miR1518	CL92.Contig27_sample2	162	-24.17	2 22	1631 1657	23	0.8261	0.8696
miR1518	CL92.Contig29_sample2	162	-24.17	2 22	1545 1571	23	0.8261	0.8696
miR1518	CL92.Contig30_sample2	162	-24.17	2 22	1786 1812	23	0.8261	0.8696
miR1518	CL3262.Contig1_sample2	161	-25.9	2 23	120 142	22	0.7727	0.8182
miR1518	CL12302.Contig1_sample2	163	-26.85	2 23	155 178	22	0.7727	0.9091
miR1518	Unigene506_sample2	162	-24.17	2 22	1630 1656	23	0.8261	0.8696
miR1518	Unigene9960_sample2	163	-23.11	3 22	144 166	19	0.8947	0.8947
miR1519	Unigene15868_sample2	178	-21.55	2 23	100 123	21	0.8095	0.8095
miR1519	Unigene22187_sample2	175	-23.48	2 23	85 108	22	0.8182	0.8636
miR1520	CL4418.Contig1_sample2	172	-24.4	2 23	1624 1649	23	0.7826	0.8261
miR1520	Unigene355_sample2	162	-20.86	2 23	545 568	21	0.8571	0.8571
miR1520	Unigene25915_sample2	162	-21.51	2 23	100 124	23	0.7826	0.7826
miR1521	CL84.Contig7_sample2	169	-24.12	2 19	770 790	18	0.8333	0.8889
miR1521	CL7363.Contig1_sample2	177	-19.69	2 19	192 212	18	0.8889	0.9444
miR1521	Unigene29782_sample2	160	-20.18	2 19	63 84	19	0.7895	0.8421
miR1523	CL646.Contig1_sample2	161	-24.27	2 16	1366 1382	14	0.9286	0.9286
miR1523	CL2175.Contig1_sample2	164	-24	2 17	1333 1350	15	0.8667	0.8667
miR1523	CL2348.Contig1_sample2	163	-23.23	2 17	1148 1166	16	0.875	0.875
miR1523	CL2348.Contig2_sample2	163	-23.23	2 17	1092 1110	16	0.875	0.875
miR1523	CL3934.Contig1_sample2	162	-20.74	2 15	948 965	13	0.9231	0.9231
miR1523	CL12273.Contig2_sample2	164	-22	2 17	246 263	15	0.8667	0.8667
miR1523	Unigene618_sample2	161	-24.49	2 16	186 202	14	0.9286	0.9286
miR1523	Unigene13562_sample2	165	-21.79	2 14	130 147	12	1	1
miR1525	CL179.Contig1_sample2	161	-19.65	2 20	106 128	20	0.85	0.9
miR1526	CL3790.Contig1_sample2	172	-31.6	2 23	1490 1512	21	0.8571	0.9048
miR1526	Unigene4650_sample2	166	-23.42	2 23	184 205	21	0.8095	0.8095
miR1526	Unigene7169_sample2	160	-28.23	2 21	5 28	19	0.8947	0.8947
miR1526	Unigene11310_sample2	168	-28.52	3 23	364 389	22	0.8636	0.9091
miR1526	Unigene12707_sample2	210	-42.36	2 23	37 60	21	1	1
miR1527	Unigene31632_sample2	189	-34.77	2 22	102 124	20	0.85	0.95
miR1528	Unigene3034_sample2	162	-20.15	2 23	305 328	21	0.8571	0.8571
miR1528	Unigene9025_sample2	168	-19.19	2 23	203 225	21	0.7619	0.8095
miR1528	Unigene10257_sample2	180	-20.72	2 23	540 562	21	0.8571	0.8571
miR1535	CL784.Contig1_sample2	165	-20.48	2 20	709 728	18	0.7778	0.8889
miR1535	CL784.Contig2_sample2	165	-20.48	2 20	709 728	18	0.7778	0.8889
miR1535	CL2384.Contig2_sample2	164	-19.7	2 20	116 136	19	0.8421	0.8421
miR1535	CL2836.Contig1_sample2	164	-19.07	2 19	480 499	17	0.8235	0.8824
miR1535	Unigene3789_sample2	165	-20.28	2 20	513 532	18	0.8333	0.8333
miR1535	Unigene4850_sample2	169	-21.75	2 20	274 293	18	0.8333	0.8889
miR1535	Unigene5162_sample2	166	-23.98	3 19	76 96	16	0.9375	1
miR1535	Unigene7677_sample2	183	-20.8	2 20	154 174	18	0.8889	0.9444
miR1535	Unigene27442_sample2	165	-19.71	2 20	491 513	20	0.8	0.85
miR1535	Unigene27979_sample2	165	-20.57	2 19	53 74	18	0.8333	0.8333
miR1536	CL4680.Contig1_sample2	172	-25.53	2 22	306 329	21	0.8571	0.9048
miR1536	CL4680.Contig3_sample2	172	-25.53	2 22	164 187	21	0.8571	0.9048
miR1536	CL6909.Contig1_sample2	185	-24.97	2 22	229 251	20	0.85	0.9
miR1536	Unigene6806_sample2	184	-27.33	2 21	115 137	19	0.8421	0.9474
miR1536	Unigene11133_sample2	170	-23.02	2 22	435 457	21	0.8095	0.8571
miR156	CL553.Contig1_sample2	182	-33.63	2 19	1906 1925	17	0.9412	0.9412
miR156	CL553.Contig2_sample2	182	-33.63	2 19	1881 1900	17	0.9412	0.9412
miR156	CL553.Contig3_sample2	182	-33.63	2 19	1878 1897	17	0.9412	0.9412
miR156	CL553.Contig4_sample2	182	-33.63	2 19	1853 1872	17	0.9412	0.9412
miR156	CL808.Contig2_sample2	168	-23.1	2 19	1931 1949	17	0.8824	0.8824
miR156	CL2120.Contig1_sample2	182	-33.63	2 19	491 510	17	0.9412	0.9412
miR156	CL2529.Contig1_sample2	161	-22.8	2 19	901 921	18	0.7778	0.8333
miR156	CL2529.Contig2_sample2	161	-22.8	2 19	901 921	18	0.7778	0.8333
miR156	CL6726.Contig1_sample2	161	-22.01	2 16	684 702	14	0.9286	0.9286
miR156	CL6726.Contig2_sample2	161	-22.01	2 16	649 667	14	0.9286	0.9286
miR156	CL6726.Contig3_sample2	161	-22.01	2 16	88 106	14	0.9286	0.9286
miR156	CL7678.Contig1_sample2	166	-24.59	2 16	214 234	15	0.9333	0.9333
miR156	CL7678.Contig2_sample2	166	-24.59	2 16	214 234	15	0.9333	0.9333
miR156	CL7916.Contig2_sample2	165	-24.8	2 19	56 76	18	0.8333	0.8333
miR156	CL7916.Contig3_sample2	165	-24.8	2 19	56 76	18	0.8333	0.8333
miR156	CL13803.Contig1_sample2	169	-23.38	2 19	691 711	18	0.8333	0.8889
miR156	Unigene2066_sample2	181	-29.05	2 18	178 197	16	0.9375	1
miR156	Unigene2310_sample2	163	-19.47	2 18	1746 1764	16	0.875	0.875
miR156	Unigene3177_sample2	182	-33.63	2 19	1312 1331	17	0.9412	0.9412
miR156	Unigene3338_sample2	163	-21.05	2 19	770 789	18	0.8333	0.8889
miR156	Unigene4395_sample2	176	-26.13	2 19	204 222	17	0.9412	0.9412
miR156	Unigene5327_sample2	169	-23.71	2 18	144 163	16	0.875	0.875
miR156	Unigene6524_sample2	163	-20.72	2 19	288 307	18	0.8333	0.8889
miR156	Unigene6639_sample2	164	-20.89	2 19	242 260	17	0.8235	0.8824
miR156	Unigene8650_sample2	162	-23.26	2 18	99 118	17	0.8824	0.8824
miR156	Unigene14346_sample2	162	-22.43	2 15	348 367	13	0.9231	0.9231
miR156	Unigene22831_sample2	162	-22.29	2 18	219 238	17	0.8824	0.8824
miR156	Unigene28105_sample2	168	-22.64	2 19	122 140	17	0.8235	0.9412
miR156	Unigene35098_sample2	178	-29.73	2 19	123 142	17	0.8824	0.9412
miR157	CL553.Contig1_sample2	187	-34.5	2 20	1906 1926	18	0.9444	0.9444
miR157	CL553.Contig2_sample2	187	-34.5	2 20	1881 1901	18	0.9444	0.9444
miR157	CL553.Contig3_sample2	187	-34.5	2 20	1878 1898	18	0.9444	0.9444
miR157	CL553.Contig4_sample2	187	-34.5	2 20	1853 1873	18	0.9444	0.9444
miR157	CL2120.Contig1_sample2	187	-34.36	2 20	491 511	18	0.9444	0.9444
miR157	CL2264.Contig2_sample2	172	-25.6	2 19	2173 2192	17	0.8824	0.9412
miR157	CL3527.Contig1_sample2	172	-25.79	2 19	1517 1536	17	0.8824	0.9412
miR157	CL3527.Contig2_sample2	172	-25.79	2 19	1397 1416	17	0.8824	0.9412
miR157	CL4349.Contig1_sample2	183	-27.29	2 20	193 213	18	0.8889	0.9444
miR157	CL4888.Contig2_sample2	161	-25.47	3 19	1486 1507	17	0.9412	0.9412
miR157	CL9264.Contig1_sample2	175	-27.59	2 20	682 702	18	0.8333	0.8889
miR157	CL9264.Contig2_sample2	175	-27.59	2 20	277 297	18	0.8333	0.8889
miR157	CL9946.Contig1_sample2	173	-26.42	2 20	794 813	18	0.8889	0.8889
miR157	CL10252.Contig1_sample2	167	-20.52	2 20	1528 1548	18	0.7778	0.8333
miR157	Unigene3177_sample2	187	-34.36	2 20	1312 1332	18	0.9444	0.9444
miR157	Unigene3671_sample2	167	-23.51	2 19	372 392	18	0.8889	0.8889
miR157	Unigene4496_sample2	166	-23.27	2 17	271 290	15	0.9333	0.9333
miR157	Unigene14675_sample2	163	-22.73	2 19	479 499	18	0.8333	0.8889
miR157	Unigene16877_sample2	177	-28.36	2 20	120 139	18	0.8889	0.9444
miR157	Unigene29350_sample2	165	-22.13	2 20	143 165	20	0.8	0.85
miR157	Unigene30767_sample2	161	-24.73	2 20	79 98	18	0.7778	0.8333
miR157	Unigene33357_sample2	170	-19.92	2 20	175 196	19	0.8421	0.8421
miR158	CL1531.Contig2_sample2	173	-24.34	2 19	61 81	18	0.8889	0.8889
miR158	CL3843.Contig2_sample2	168	-24.29	2 19	276 294	17	0.8824	0.8824
miR158	CL6972.Contig1_sample2	173	-27.58	2 19	701 721	18	0.8889	0.8889
miR158	CL6972.Contig2_sample2	173	-27.58	2 19	605 625	18	0.8889	0.8889
miR158	CL7077.Contig1_sample2	165	-27.79	3 18	284 303	15	1	1
miR158	CL7077.Contig2_sample2	165	-27.79	3 18	284 303	15	1	1
miR158	CL8671.Contig1_sample2	164	-21.76	2 18	1150 1170	17	0.8235	0.8824
miR158	CL8671.Contig2_sample2	164	-21.76	2 18	1135 1155	17	0.8235	0.8824
miR158	Unigene6623_sample2	176	-26.12	2 19	403 421	17	0.9412	0.9412
miR158	Unigene7905_sample2	164	-21.15	2 18	285 305	17	0.8235	0.8824
miR158	Unigene8984_sample2	163	-21.73	2 16	258 277	14	0.8571	0.9286
miR158	Unigene11103_sample2	160	-19.23	2 19	496 514	17	0.8235	0.8235
miR158	Unigene14974_sample2	161	-19	2 19	388 407	18	0.7778	0.8333
miR158	Unigene15868_sample2	182	-29.63	2 19	126 145	17	0.8824	1
miR158	Unigene16728_sample2	164	-21.36	2 18	249 269	17	0.8235	0.8824
miR158	Unigene27706_sample2	173	-24.67	2 19	125 145	18	0.8889	0.8889
miR158	Unigene32963_sample2	164	-21.36	2 18	200 220	17	0.8235	0.8824
miR159	CL1379.Contig1_sample2	163	-23.21	2 18	306 328	18	0.8333	0.8889
miR159	CL3123.Contig1_sample2	165	-22.02	2 19	1069 1090	18	0.7778	0.8889
miR159	CL3123.Contig2_sample2	165	-22.02	2 19	1099 1120	18	0.7778	0.8889
miR159	CL9534.Contig1_sample2	170	-20.33	2 20	1340 1361	19	0.8421	0.8421
miR159	CL9534.Contig2_sample2	170	-20.33	2 20	1232 1253	19	0.8421	0.8421
miR159	CL9534.Contig3_sample2	170	-20.33	2 20	1154 1175	19	0.8421	0.8421
miR159	CL10058.Contig1_sample2	166	-20.94	2 20	1905 1926	19	0.7895	0.8421
miR159	Unigene4061_sample2	165	-22.02	2 19	1106 1127	18	0.7778	0.8889
miR159	Unigene4062_sample2	165	-22.02	2 19	1076 1097	18	0.7778	0.8889
miR159	Unigene7510_sample2	164	-21.84	2 19	524 546	19	0.8421	0.8421
miR159	Unigene17238_sample2	173	-25.46	2 20	849 868	18	0.8889	0.8889
miR160	CL2529.Contig1_sample2	169	-31.3	2 19	4607 4628	18	0.8333	0.8889
miR160	CL2529.Contig2_sample2	169	-31.3	2 19	4694 4715	18	0.8333	0.8889
miR160	CL2529.Contig4_sample2	169	-31.3	2 19	1266 1287	18	0.8333	0.8889
miR160	CL2529.Contig5_sample2	169	-31.3	2 19	1233 1254	18	0.8333	0.8889
miR160	CL2529.Contig6_sample2	169	-31.3	2 19	1227 1248	18	0.8333	0.8889
miR160	CL6657.Contig1_sample2	167	-30.35	2 19	2053 2073	18	0.8889	0.8889
miR160	CL6910.Contig1_sample2	165	-28.29	2 20	91 110	18	0.8333	0.8333
miR160	CL6910.Contig2_sample2	165	-28.29	2 20	91 110	18	0.8333	0.8333
miR160	CL9586.Contig1_sample2	171	-33.7	2 20	1643 1663	18	0.8333	0.8333
miR160	Unigene8735_sample2	166	-32.96	2 20	119 140	19	0.7895	0.8421
miR160	Unigene20195_sample2	160	-24.2	2 19	226 245	17	0.8235	0.8235
miR161	CL205.Contig1_sample2	171	-29.8	2 20	1060 1080	18	0.8333	0.8333
miR161	CL6550.Contig1_sample2	169	-20.87	2 20	1341 1363	20	0.8	0.9
miR161	CL6550.Contig2_sample2	169	-20.87	2 20	1341 1363	20	0.8	0.9
miR161	CL6550.Contig3_sample2	169	-20.87	2 20	1341 1363	20	0.8	0.9
miR161	CL6550.Contig4_sample2	169	-20.87	2 20	1341 1363	20	0.8	0.9
miR161	Unigene5232_sample2	173	-25.69	2 20	917 936	18	0.8333	0.9444
miR161	Unigene8916_sample2	160	-20.03	2 19	848 870	19	0.7895	0.8421
miR161	Unigene26047_sample2	161	-26.05	3 19	515 536	17	0.9412	0.9412
miR161	Unigene30182_sample2	172	-26.26	2 19	63 82	17	0.8824	0.9412
miR162	Unigene14906_sample2	186	-36.71	2 20	369 390	19	0.9474	0.9474
miR163	CL711.Contig4_sample2	167	-20.7	2 18	163 180	16	0.875	0.9375
miR163	CL2598.Contig2_sample2	163	-22.5	2 18	1167 1184	16	0.8125	0.9375
miR163	CL2598.Contig3_sample2	163	-22.5	2 18	1169 1186	16	0.8125	0.9375
miR163	CL2699.Contig1_sample2	160	-25.34	2 18	63 82	17	0.7647	0.8824
miR163	CL2699.Contig2_sample2	160	-25.34	2 18	63 82	17	0.7647	0.8824
miR163	CL2998.Contig1_sample2	167	-24.68	2 18	983 1000	16	0.875	0.9375
miR163	CL2998.Contig2_sample2	167	-24.68	2 18	1763 1780	16	0.875	0.9375
miR163	CL3727.Contig1_sample2	162	-22.03	2 18	1736 1754	17	0.8824	0.8824
miR163	CL3727.Contig2_sample2	162	-22.03	2 18	1736 1754	17	0.8824	0.8824
miR163	CL3727.Contig3_sample2	162	-22.03	2 18	1721 1739	17	0.8824	0.8824
miR163	CL3727.Contig4_sample2	162	-22.03	2 18	1791 1809	17	0.8824	0.8824
miR163	CL3727.Contig5_sample2	162	-22.03	2 18	1776 1794	17	0.8824	0.8824
miR163	CL3727.Contig6_sample2	162	-22.03	2 18	1791 1809	17	0.8824	0.8824
miR163	CL4348.Contig1_sample2	172	-23.38	2 17	212 230	15	0.9333	0.9333
miR163	CL4350.Contig1_sample2	161	-26.56	3 18	686 704	15	0.9333	1
miR163	CL4573.Contig1_sample2	164	-28.9	2 17	1604 1622	15	0.9333	1
miR163	CL4573.Contig2_sample2	164	-28.9	2 17	1560 1578	15	0.9333	1
miR163	CL4618.Contig1_sample2	166	-23.09	2 17	498 515	15	0.9333	0.9333
miR163	CL4829.Contig2_sample2	161	-21.95	2 16	653 670	14	0.9286	0.9286
miR163	CL4829.Contig3_sample2	161	-21.95	2 16	653 670	14	0.9286	0.9286
miR163	CL9309.Contig1_sample2	165	-22.6	2 14	339 357	12	1	1
miR163	CL10785.Contig1_sample2	162	-19.93	2 17	1132 1149	15	0.8667	0.9333
miR163	CL13414.Contig1_sample2	173	-25.2	2 18	457 475	16	0.875	0.9375
miR163	Unigene1117_sample2	163	-21.48	2 18	433 450	16	0.875	0.875
miR163	Unigene2472_sample2	162	-19.54	2 16	927 946	15	0.8667	0.9333
miR163	Unigene2473_sample2	162	-19.54	2 16	766 785	15	0.8667	0.9333
miR163	Unigene4363_sample2	162	-22.5	2 17	370 387	15	0.8667	0.9333
miR163	Unigene6211_sample2	173	-24.62	2 18	284 302	16	0.875	0.9375
miR163	Unigene18999_sample2	160	-24.69	2 18	298 317	17	0.8824	0.9412
miR163	Unigene20334_sample2	171	-25.18	2 17	21 40	16	0.9375	0.9375
miR163	Unigene28571_sample2	164	-21.54	2 18	240 259	17	0.8235	0.8824
miR164	CL1426.Contig1_sample2	165	-28.71	2 20	635 654	18	0.7778	0.8889
miR164	CL1426.Contig4_sample2	165	-28.71	2 20	371 390	18	0.7778	0.8889
miR164	CL1426.Contig5_sample2	165	-28.71	2 20	371 390	18	0.7778	0.8889
miR164	CL1426.Contig6_sample2	165	-28.71	2 20	620 639	18	0.7778	0.8889
miR164	CL1426.Contig7_sample2	165	-28.71	2 20	371 390	18	0.7778	0.8889
miR164	CL1704.Contig3_sample2	160	-20.86	2 20	1520 1540	19	0.7895	0.8421
miR164	CL1704.Contig4_sample2	160	-20.86	2 20	1425 1445	19	0.7895	0.8421
miR164	CL1704.Contig5_sample2	160	-20.86	2 20	1328 1348	19	0.7895	0.8421
miR164	CL1704.Contig6_sample2	160	-20.86	2 20	1233 1253	19	0.7895	0.8421
miR164	CL1836.Contig1_sample2	174	-31.81	2 20	110 131	19	0.8421	0.8947
miR164	CL2751.Contig2_sample2	178	-31.18	2 19	35 55	17	0.8824	0.9412
miR164	CL3524.Contig2_sample2	163	-30.99	2 20	132 153	20	0.85	0.85
miR164	CL4534.Contig1_sample2	165	-26.09	2 19	977 998	18	0.8333	0.8333
miR164	CL4967.Contig5_sample2	173	-35.72	2 20	1095 1114	18	0.8889	0.8889
miR164	CL5554.Contig1_sample2	162	-29.49	2 20	456 477	19	0.7895	0.7895
miR164	CL5817.Contig1_sample2	170	-25.14	2 20	1001 1022	19	0.8421	0.8421
miR164	CL5817.Contig4_sample2	170	-25.14	2 20	1039 1060	19	0.8421	0.8421
miR164	CL6681.Contig1_sample2	163	-25.41	2 20	417 435	18	0.8333	0.8889
miR164	CL7201.Contig2_sample2	165	-27.59	2 20	1069 1091	20	0.8	0.85
miR164	CL7949.Contig1_sample2	167	-27.81	2 20	597 615	18	0.8889	0.8889
miR164	CL7949.Contig2_sample2	167	-27.81	2 20	597 615	18	0.8889	0.8889
miR164	CL7949.Contig3_sample2	167	-27.81	2 20	533 551	18	0.8889	0.8889
miR164	CL9365.Contig1_sample2	171	-30.44	2 20	256 276	18	0.8333	0.8333
miR164	CL10438.Contig1_sample2	179	-34.94	2 20	3 23	18	0.8889	0.8889
miR164	CL10438.Contig2_sample2	179	-34.94	2 20	508 528	18	0.8889	0.8889
miR164	CL12585.Contig1_sample2	166	-23.95	2 20	1011 1032	19	0.7895	0.8421
miR164	CL13501.Contig1_sample2	170	-29.09	2 20	889 910	19	0.8421	0.8421
miR164	CL13501.Contig2_sample2	170	-29.09	2 20	858 879	19	0.8421	0.8421
miR164	CL13535.Contig1_sample2	175	-33.02	2 16	106 126	14	1	1
miR164	CL13535.Contig2_sample2	175	-33.02	2 16	106 126	14	1	1
miR164	Unigene358_sample2	160	-20.86	2 20	1864 1884	19	0.7895	0.8421
miR164	Unigene359_sample2	160	-20.86	2 20	1566 1586	19	0.7895	0.8421
miR164	Unigene360_sample2	160	-20.86	2 20	1661 1681	19	0.7895	0.8421
miR164	Unigene361_sample2	160	-20.86	2 20	1758 1778	19	0.7895	0.8421
miR164	Unigene1061_sample2	160	-20.86	2 20	320 340	19	0.7895	0.8421
miR164	Unigene2290_sample2	160	-20.86	2 20	244 264	19	0.7895	0.8421
miR164	Unigene3162_sample2	165	-28.71	2 20	635 654	18	0.7778	0.8889
miR164	Unigene3163_sample2	165	-28.71	2 20	620 639	18	0.7778	0.8889
miR164	Unigene3164_sample2	165	-28.71	2 20	635 654	18	0.7778	0.8889
miR164	Unigene3165_sample2	165	-28.71	2 20	620 639	18	0.7778	0.8889
miR164	Unigene3605_sample2	162	-22.1	2 20	159 180	19	0.7895	0.7895
miR164	Unigene3968_sample2	168	-30.67	2 20	219 239	19	0.8421	0.8947
miR164	Unigene4183_sample2	174	-31.81	2 20	110 131	19	0.8421	0.8947
miR164	Unigene5206_sample2	169	-30.65	2 20	13 32	18	0.8333	0.8889
miR164	Unigene5671_sample2	160	-25.65	2 20	230 250	19	0.7895	0.8421
miR164	Unigene7978_sample2	165	-27.78	2 20	30 49	18	0.8333	0.8333
miR164	Unigene9956_sample2	160	-25.81	2 20	51 74	21	0.8095	0.8095
miR164	Unigene12588_sample2	165	-27.95	2 20	96 118	20	0.8	0.85
miR164	Unigene14729_sample2	162	-22.56	2 20	107 128	19	0.7895	0.7895
miR164	Unigene15631_sample2	165	-25.15	2 20	118 137	18	0.8333	0.8333
miR164	Unigene17092_sample2	165	-27.26	2 20	154 173	18	0.8333	0.8333
miR164	Unigene20335_sample2	161	-22.8	2 20	315 334	18	0.7778	0.8333
miR164	Unigene22356_sample2	165	-35.12	2 20	75 94	18	0.8889	0.9444
miR164	Unigene26902_sample2	172	-30.59	2 20	53 73	19	0.8947	0.8947
miR165	CL4813.Contig1_sample2	172	-30.19	2 17	443 461	15	0.9333	0.9333
miR165	CL4813.Contig2_sample2	172	-30.19	2 17	858 876	15	0.9333	0.9333
miR165	Unigene16259_sample2	170	-31.49	2 15	33 51	13	1	1
miR166	CL6390.Contig2_sample2	177	-31.78	2 20	266 285	18	0.8889	0.9444
miR166	Unigene16259_sample2	195	-45.06	2 20	32 52	18	1	1
miR167	CL345.Contig1_sample2	162	-21.58	2 21	1172 1192	19	0.7895	0.7895
miR167	CL345.Contig2_sample2	162	-21.58	2 21	1172 1192	19	0.7895	0.7895
miR167	CL1425.Contig2_sample2	165	-22.9	2 20	90 110	18	0.8333	0.8333
miR167	CL8060.Contig1_sample2	166	-22.79	2 21	940 960	19	0.7895	0.8421
miR167	CL12160.Contig1_sample2	170	-25.76	2 21	998 1021	21	0.8095	0.8571
miR167	CL12160.Contig2_sample2	170	-25.76	2 21	220 243	21	0.8095	0.8571
miR167	CL12567.Contig1_sample2	167	-31.16	2 21	117 139	20	0.85	0.9
miR167	Unigene3052_sample2	165	-22.9	2 20	90 110	18	0.8333	0.8333
miR167	Unigene5344_sample2	164	-24.63	2 21	223 242	19	0.8421	0.8421
miR167	Unigene6228_sample2	179	-28.26	2 21	738 760	20	0.85	0.9
miR167	Unigene17573_sample2	173	-27.07	2 20	373 393	18	0.8889	0.8889
miR167	Unigene23070_sample2	160	-22.42	2 20	2 23	19	0.7895	0.8421
miR167	Unigene23447_sample2	161	-19.19	2 20	379 402	20	0.8	0.8
miR167	Unigene29161_sample2	163	-25.83	2 18	120 143	18	0.8333	0.8889
miR168	CL384.Contig1_sample2	163	-31.82	2 20	313 333	18	0.7778	0.9444
miR168	CL6303.Contig2_sample2	169	-28.78	2 20	55 74	18	0.8333	0.8889
miR168	CL13772.Contig1_sample2	164	-30.35	2 20	1562 1582	19	0.8421	0.8421
miR168	CL13772.Contig2_sample2	164	-30.35	2 20	1312 1332	19	0.8421	0.8421
miR168	CL13772.Contig3_sample2	164	-30.35	2 20	1594 1614	19	0.8421	0.8421
miR168	CL13772.Contig4_sample2	164	-30.35	2 20	1344 1364	19	0.8421	0.8421
miR168	CL14028.Contig1_sample2	164	-30	2 20	282 302	19	0.8421	0.8421
miR168	Unigene3183_sample2	161	-28.72	2 20	373 392	18	0.7778	0.8333
miR168	Unigene10385_sample2	163	-31.82	2 20	473 493	18	0.7778	0.9444
miR168	Unigene10563_sample2	161	-29.99	2 20	1 23	20	0.8	0.8
miR169	CL40.Contig1_sample2	164	-28.63	2 20	52 72	19	0.8421	0.8421
miR169	CL210.Contig1_sample2	183	-27.13	2 20	1172 1192	18	0.8889	0.9444
miR169	CL210.Contig2_sample2	183	-27.13	2 20	876 896	18	0.8889	0.9444
miR169	CL538.Contig1_sample2	164	-23.64	2 19	1689 1708	17	0.8235	0.8824
miR169	CL664.Contig1_sample2	164	-24.15	2 19	607 629	19	0.8421	0.8421
miR169	CL2275.Contig1_sample2	174	-30.03	2 19	1152 1172	17	0.8824	0.8824
miR169	CL2275.Contig2_sample2	174	-30.03	2 19	1152 1172	17	0.8824	0.8824
miR169	CL3578.Contig1_sample2	181	-30.74	2 20	1430 1449	18	0.9444	0.9444
miR169	CL3578.Contig2_sample2	181	-30.74	2 20	677 696	18	0.9444	0.9444
miR169	CL3578.Contig3_sample2	181	-30.74	2 20	599 618	18	0.9444	0.9444
miR169	CL6288.Contig1_sample2	165	-27	2 20	485 504	18	0.8333	0.8333
miR169	CL6762.Contig1_sample2	164	-19.59	2 20	180 200	19	0.8421	0.8421
miR169	CL6762.Contig2_sample2	164	-19.59	2 20	155 175	19	0.8421	0.8421
miR169	CL8211.Contig1_sample2	167	-22.94	2 18	737 756	16	0.875	0.9375
miR169	CL10523.Contig1_sample2	181	-30.74	2 20	466 485	18	0.9444	0.9444
miR169	CL12432.Contig1_sample2	160	-30.8	2 20	388 408	19	0.7895	0.8421
miR169	CL12695.Contig1_sample2	164	-26.41	2 20	647 667	19	0.8421	0.8421
miR169	CL12695.Contig2_sample2	164	-26.41	2 20	415 435	19	0.8421	0.8421
miR169	Unigene10650_sample2	163	-24.07	2 20	268 286	18	0.8333	0.8889
miR169	Unigene13587_sample2	168	-22.04	2 19	212 231	17	0.8824	0.8824
miR169	Unigene31533_sample2	187	-31.98	2 20	88 108	18	0.9444	0.9444
miR169	Unigene32671_sample2	170	-31.07	2 20	30 51	19	0.7895	0.8947
miR170	CL4972.Contig1_sample2	166	-20.96	2 22	776 798	21	0.7619	0.8571
miR171	Unigene6426_sample2	171	-21.99	2 20	44 65	18	0.7778	0.8889
miR171	Unigene34179_sample2	164	-22.19	2 21	93 112	19	0.8421	0.8421
miR172	CL54.Contig1_sample2	170	-21.36	2 15	632 652	13	1	1
miR172	CL1367.Contig3_sample2	173	-24.36	2 20	766 785	18	0.8889	0.8889
miR172	CL1367.Contig4_sample2	173	-24.36	2 20	759 778	18	0.8889	0.8889
miR172	CL2753.Contig1_sample2	172	-23.95	2 20	401 421	19	0.8947	0.8947
miR172	CL2753.Contig2_sample2	172	-23.95	2 20	401 421	19	0.8947	0.8947
miR172	CL2753.Contig3_sample2	172	-23.95	2 20	401 421	19	0.8947	0.8947
miR172	CL3078.Contig1_sample2	195	-36.05	2 20	1939 1959	18	1	1
miR172	CL3078.Contig2_sample2	195	-36.05	2 20	1868 1888	18	1	1
miR172	CL3078.Contig3_sample2	195	-36.05	2 20	1848 1868	18	1	1
miR172	CL3078.Contig4_sample2	195	-36.05	2 20	1796 1816	18	1	1
miR172	CL3078.Contig5_sample2	195	-36.05	2 20	1705 1725	18	1	1
miR172	CL3078.Contig6_sample2	195	-36.05	2 20	1971 1991	18	1	1
miR172	CL3674.Contig1_sample2	179	-34.39	2 20	174 194	18	0.9444	1
miR172	CL3674.Contig2_sample2	179	-34.39	2 20	140 160	18	0.9444	1
miR172	CL4637.Contig1_sample2	183	-26.67	2 20	2121 2141	18	0.8889	0.9444
miR172	CL4637.Contig2_sample2	183	-26.67	2 20	2121 2141	18	0.8889	0.9444
miR172	CL4637.Contig3_sample2	183	-26.67	2 20	2121 2141	18	0.8889	0.9444
miR172	CL4637.Contig4_sample2	183	-26.67	2 20	1584 1604	18	0.8889	0.9444
miR172	CL7809.Contig3_sample2	162	-20.49	3 19	967 987	16	0.9375	0.9375
miR172	CL11609.Contig1_sample2	167	-25.06	2 20	2574 2594	18	0.8333	0.9444
miR172	CL11609.Contig2_sample2	167	-25.06	2 20	2500 2520	18	0.8333	0.9444
miR172	CL11609.Contig3_sample2	167	-25.06	2 20	2523 2543	18	0.8333	0.9444
miR172	CL11609.Contig4_sample2	167	-25.06	2 20	2551 2571	18	0.8333	0.9444
miR172	CL11882.Contig1_sample2	166	-19.57	2 20	179 200	19	0.7895	0.8421
miR172	CL11882.Contig2_sample2	166	-19.57	2 20	179 200	19	0.7895	0.8421
miR172	CL12381.Contig1_sample2	179	-26.07	2 20	879 899	18	0.8889	0.8889
miR172	CL13904.Contig1_sample2	179	-34.39	2 20	431 451	18	0.9444	1
miR172	Unigene3141_sample2	187	-26.64	2 20	188 208	18	0.9444	0.9444
miR172	Unigene6961_sample2	183	-26.67	2 20	1584 1604	18	0.8889	0.9444
miR172	Unigene8248_sample2	178	-26.73	2 20	393 414	19	0.8947	0.8947
miR172	Unigene8456_sample2	163	-28.32	2 20	79 99	18	0.9444	0.9444
miR172	Unigene9622_sample2	165	-19.6	2 20	727 746	18	0.7778	0.8889
miR172	Unigene11740_sample2	170	-19.89	2 20	409 430	19	0.8421	0.8421
miR173	CL3727.Contig1_sample2	177	-28.93	2 18	1804 1823	16	0.9375	0.9375
miR173	CL3727.Contig2_sample2	177	-28.93	2 18	1804 1823	16	0.9375	0.9375
miR173	CL3727.Contig3_sample2	177	-28.93	2 18	1789 1808	16	0.9375	0.9375
miR173	CL3727.Contig4_sample2	177	-28.93	2 18	1859 1878	16	0.9375	0.9375
miR173	CL3727.Contig5_sample2	177	-28.93	2 18	1844 1863	16	0.9375	0.9375
miR173	CL3727.Contig6_sample2	177	-28.93	2 18	1859 1878	16	0.9375	0.9375
miR173	CL7853.Contig1_sample2	168	-26.14	2 19	133 151	17	0.8824	0.8824
miR173	CL8185.Contig3_sample2	166	-29.36	2 19	1135 1154	17	0.8824	0.9412
miR173	CL8185.Contig4_sample2	166	-29.36	2 19	1135 1154	17	0.8824	0.9412
miR173	CL8185.Contig5_sample2	166	-29.36	2 19	1054 1073	17	0.8824	0.9412
miR173	CL8185.Contig6_sample2	166	-29.36	2 19	1135 1154	17	0.8824	0.9412
miR173	CL8185.Contig7_sample2	166	-29.36	2 19	1054 1073	17	0.8824	0.9412
miR173	CL10755.Contig1_sample2	162	-24.76	2 19	660 679	17	0.7647	0.8235
miR173	CL11171.Contig2_sample2	164	-21.62	2 19	320 338	17	0.8235	0.8824
miR173	CL11171.Contig3_sample2	164	-21.62	2 19	320 338	17	0.8235	0.8824
miR173	CL12118.Contig1_sample2	164	-26.13	2 19	992 1010	17	0.8235	0.8824
miR173	Unigene336_sample2	166	-29.36	2 19	1010 1029	17	0.8824	0.9412
miR173	Unigene14099_sample2	170	-27.48	2 19	475 494	17	0.8235	0.8824
miR173	Unigene14944_sample2	168	-29.48	2 19	204 222	17	0.8824	0.8824
miR173	Unigene15003_sample2	174	-24.97	2 19	136 155	17	0.8824	0.8824
miR173	Unigene22334_sample2	160	-21.28	2 18	301 321	17	0.8235	0.8235
miR173	Unigene22797_sample2	160	-22.79	2 19	187 205	17	0.8824	0.9412
miR173	Unigene24749_sample2	190	-41.08	2 19	14 33	17	1	1
miR1846	CL840.Contig1_sample2	162	-25.26	2 16	507 525	15	0.8667	0.9333
miR1846	CL840.Contig2_sample2	162	-25.26	2 16	507 525	15	0.8667	0.9333
miR1846	CL1934.Contig2_sample2	167	-30.73	2 17	588 606	16	0.875	0.9375
miR1846	CL4724.Contig1_sample2	160	-28.19	2 13	536 553	11	1	1
miR1846	CL4724.Contig3_sample2	160	-28.19	2 13	536 553	11	1	1
miR1846	CL4724.Contig4_sample2	160	-28.19	2 13	448 465	11	1	1
miR1846	CL5163.Contig1_sample2	163	-25.81	2 17	749 767	16	0.875	0.875
miR1846	CL5824.Contig3_sample2	160	-29.92	2 17	2 19	15	0.7333	0.9333
miR1846	CL5839.Contig1_sample2	163	-24.46	2 16	1518 1535	14	0.8571	0.9286
miR1846	CL6026.Contig1_sample2	171	-28.26	2 16	254 271	14	0.9286	1
miR1846	CL6356.Contig1_sample2	160	-27.7	2 17	1924 1941	15	0.8	0.8667
miR1846	CL6869.Contig1_sample2	161	-28.21	2 16	134 150	14	0.9286	0.9286
miR1846	CL6869.Contig2_sample2	161	-28.21	2 16	134 150	14	0.9286	0.9286
miR1846	CL7005.Contig2_sample2	168	-27.89	2 17	1658 1675	15	0.8667	0.9333
miR1846	CL8040.Contig2_sample2	162	-27	2 15	140 157	13	0.9231	0.9231
miR1846	CL8754.Contig1_sample2	167	-28.57	2 16	33 50	14	0.9286	0.9286
miR1846	CL8995.Contig2_sample2	167	-27.28	2 16	260 277	14	0.9286	0.9286
miR1846	CL9274.Contig2_sample2	162	-24.47	2 16	96 114	15	0.8667	0.9333
miR1846	CL9287.Contig1_sample2	160	-26.79	2 17	96 113	15	0.8	0.8667
miR1846	CL9648.Contig1_sample2	161	-28.21	2 16	134 150	14	0.9286	0.9286
miR1846	CL10642.Contig1_sample2	162	-26.28	2 17	271 287	15	0.8667	0.9333
miR1846	CL10809.Contig2_sample2	164	-26.84	2 17	81 98	15	0.8667	0.8667
miR1846	CL11921.Contig1_sample2	163	-24.32	2 17	240 258	16	0.875	0.875
miR1846	CL11921.Contig2_sample2	163	-24.32	2 17	240 258	16	0.875	0.875
miR1846	CL12647.Contig1_sample2	160	-25.29	2 13	1040 1057	11	1	1
miR1846	CL12879.Contig1_sample2	163	-25.81	2 17	862 880	16	0.875	0.875
miR1846	Unigene382_sample2	160	-35.49	2 17	417 434	15	0.8667	1
miR1846	Unigene750_sample2	160	-28.19	2 13	448 465	11	1	1
miR1846	Unigene3452_sample2	167	-27.83	2 16	508 525	14	0.8571	1
miR1846	Unigene5137_sample2	162	-27.7	2 16	515 533	15	0.8667	0.9333
miR1846	Unigene5849_sample2	180	-40.35	2 17	596 613	15	1	1
miR1846	Unigene9092_sample2	160	-26.32	2 17	277 294	15	0.8	0.8667
miR1846	Unigene9385_sample2	167	-29.66	2 17	336 354	16	0.875	0.9375
miR1846	Unigene10253_sample2	160	-28.49	2 13	215 232	11	1	1
miR1846	Unigene18559_sample2	163	-25.33	2 17	51 69	16	0.875	0.875
miR1846	Unigene18753_sample2	167	-34.61	2 17	62 80	16	0.875	0.9375
miR1846	Unigene24660_sample2	166	-31.94	2 15	290 307	13	0.9231	1
miR1846	Unigene31406_sample2	160	-26.18	2 17	97 114	15	0.8	0.8667
miR1847	CL109.Contig1_sample2	165	-22.25	2 19	600 621	18	0.8333	0.8333
miR1847	CL1305.Contig1_sample2	165	-30.11	2 20	182 201	18	0.8889	0.9444
miR1847	CL2719.Contig1_sample2	167	-23.75	2 20	66 86	18	0.7778	0.8333
miR1847	CL4741.Contig2_sample2	168	-23.23	2 19	240 259	17	0.8824	0.8824
miR1847	CL6413.Contig1_sample2	165	-21.7	2 19	886 907	18	0.7778	0.8889
miR1847	CL10115.Contig1_sample2	161	-27.97	2 20	797 816	18	0.8333	0.9444
miR1847	CL11392.Contig1_sample2	183	-30.34	2 20	174 194	18	0.8889	0.9444
miR1847	CL13655.Contig1_sample2	175	-33.1	2 20	257 277	18	0.8889	1
miR1847	CL13655.Contig2_sample2	175	-33.1	2 20	257 277	18	0.8889	1
miR1847	Unigene7152_sample2	164	-21.81	2 19	321 340	17	0.8235	0.8824
miR1847	Unigene10027_sample2	165	-21.97	2 20	1756 1775	18	0.8333	0.8333
miR1847	Unigene20785_sample2	172	-25.12	2 18	417 438	17	0.8824	0.9412
miR1850	CL8444.Contig1_sample2	169	-33.41	2 19	213 233	18	0.8333	0.8889
miR1850	Unigene15929_sample2	173	-28.59	2 19	499 519	18	0.8889	0.8889
miR1851	CL4347.Contig3_sample2	164	-24.87	2 20	252 272	19	0.7895	0.8947
miR1851	CL4347.Contig4_sample2	164	-24.87	2 20	252 272	19	0.7895	0.8947
miR1851	CL7745.Contig2_sample2	165	-28.78	2 20	195 214	18	0.7778	0.8889
miR1851	CL13217.Contig1_sample2	165	-19.32	2 20	1383 1405	20	0.8	0.85
miR1851	CL13217.Contig2_sample2	165	-19.32	2 20	1359 1381	20	0.8	0.85
miR1852	CL471.Contig1_sample2	168	-25.35	2 23	2680 2705	23	0.7826	0.7826
miR1852	CL471.Contig2_sample2	168	-25.35	2 23	2659 2684	23	0.7826	0.7826
miR1852	CL471.Contig3_sample2	168	-25.35	2 23	1033 1058	23	0.7826	0.7826
miR1852	CL11972.Contig1_sample2	172	-23.53	2 19	401 426	19	0.8947	0.8947
miR1852	Unigene449_sample2	172	-19.6	2 23	579 601	21	0.8095	0.8095
miR1852	Unigene5191_sample2	167	-23.75	2 22	51 73	20	0.8	0.8
miR1852	Unigene15260_sample2	165	-25.73	3 23	23 47	21	0.8571	0.8571
miR1853	CL847.Contig1_sample2	178	-33.38	2 19	320 339	17	0.8824	0.9412
miR1853	CL5059.Contig1_sample2	160	-23.46	2 18	292 312	17	0.8235	0.8235
miR1853	CL9935.Contig1_sample2	170	-24.93	2 19	239 258	17	0.8235	0.8824
miR1853	CL11433.Contig2_sample2	160	-23.25	2 19	1 22	19	0.7895	0.8421
miR1853	Unigene778_sample2	160	-22.25	2 19	237 255	17	0.8235	0.8235
miR1853	Unigene4375_sample2	162	-26.23	3 19	442 461	16	0.9375	0.9375
miR1853	Unigene5471_sample2	167	-25.36	2 18	416 434	16	0.875	0.9375
miR1853	Unigene15553_sample2	160	-19.23	2 19	200 218	17	0.7647	0.8824
miR1853	Unigene15852_sample2	168	-24.69	2 19	398 416	17	0.8824	0.8824
miR1853	Unigene34316_sample2	169	-24.85	2 19	18 38	18	0.8333	0.8889
miR1853	Unigene35766_sample2	162	-27.55	2 19	122 139	17	0.8824	0.8824
miR1854	Unigene598_sample2	174	-22.15	2 23	996 1017	21	0.8095	0.9048
miR1854	Unigene8349_sample2	178	-24.65	2 23	341 362	21	0.8571	0.9048
miR1854	Unigene16426_sample2	179	-22.8	2 23	281 304	22	0.8636	0.8636
miR1854	Unigene23538_sample2	169	-23.91	2 23	252 276	22	0.8182	0.8636
miR1854	Unigene26646_sample2	176	-25.57	2 23	86 108	21	0.8095	0.8571
miR1854	Unigene30783_sample2	183	-21.98	2 22	164 186	20	0.9	0.9
miR1855	CL1036.Contig2_sample2	175	-33.65	2 23	2725 2748	22	0.8182	0.8636
miR1855	CL7910.Contig1_sample2	180	-35.55	2 23	2195 2220	23	0.8261	0.8696
miR1855	CL7910.Contig2_sample2	180	-35.55	2 23	1903 1928	23	0.8261	0.8696
miR1855	Unigene1576_sample2	166	-28.31	2 23	53 74	21	0.8095	0.8095
miR1855	Unigene3224_sample2	171	-35.34	2 22	1265 1290	22	0.8636	0.9091
miR1855	Unigene31108_sample2	197	-42.18	2 23	247 271	22	0.9091	0.9545
miR1857	CL346.Contig1_sample2	170	-20.21	2 22	1113 1135	21	0.8095	0.8571
miR1857	CL1790.Contig1_sample2	160	-19.08	3 22	267 290	20	0.85	0.85
miR1857	CL1790.Contig2_sample2	163	-25.86	3 22	277 297	19	0.8947	0.8947
miR1857	CL10226.Contig2_sample2	171	-22.47	2 22	106 127	20	0.8	0.85
miR1857	Unigene682_sample2	197	-37.17	2 22	277 299	20	0.95	0.95
miR1857	Unigene5135_sample2	170	-22.13	2 20	350 373	19	0.8421	0.8421
miR1857	Unigene9955_sample2	162	-21.87	2 22	50 72	21	0.7619	0.8095
miR1857	Unigene15609_sample2	172	-23.98	2 20	184 206	19	0.8947	0.8947
miR1858	CL153.Contig2_sample2	179	-35.53	2 22	3 24	20	0.85	0.9
miR1858	CL153.Contig3_sample2	179	-35.53	2 22	3 24	20	0.85	0.9
miR1858	CL153.Contig6_sample2	179	-35.53	2 22	3 24	20	0.85	0.9
miR1858	CL3406.Contig1_sample2	164	-38.01	2 22	1009 1032	21	0.8095	0.8571
miR1858	CL3406.Contig2_sample2	164	-38.01	2 22	969 992	21	0.8095	0.8571
miR1858	CL5031.Contig1_sample2	171	-31.16	2 22	1009 1030	20	0.8	0.85
miR1858	CL8490.Contig1_sample2	174	-35.96	2 21	435 456	19	0.8421	0.8947
miR1858	CL10358.Contig1_sample2	161	-24.56	2 21	231 253	20	0.8	0.8
miR1858	CL10358.Contig2_sample2	161	-24.56	2 21	231 253	20	0.8	0.8
miR1858	CL10358.Contig3_sample2	161	-24.56	2 21	112 134	20	0.8	0.8
miR1858	CL12334.Contig1_sample2	166	-32.8	2 22	642 664	21	0.8571	0.9048
miR1858	CL12334.Contig2_sample2	166	-32.8	2 22	618 640	21	0.8571	0.9048
miR1858	Unigene8953_sample2	174	-34.7	2 22	251 273	21	0.8571	0.8571
miR1858	Unigene18776_sample2	167	-37.73	2 22	111 132	20	0.85	0.9
miR1858	Unigene22305_sample2	172	-32.47	2 20	658 680	19	0.8947	0.8947
miR1858	Unigene30526_sample2	170	-35.9	2 22	100 125	23	0.8261	0.8261
miR1858	Unigene33244_sample2	163	-36.99	2 22	70 91	20	0.8	0.9
miR1859	CL650.Contig1_sample2	163	-29.37	2 21	89 111	20	0.8	0.9
miR1859	CL650.Contig2_sample2	163	-29.37	2 21	89 111	20	0.8	0.9
miR1859	CL2163.Contig1_sample2	166	-24.15	2 21	537 557	19	0.7895	0.8421
miR1859	CL3727.Contig1_sample2	167	-31.61	2 21	1954 1976	20	0.85	0.9
miR1859	CL3727.Contig2_sample2	167	-31.61	2 21	1954 1976	20	0.85	0.9
miR1859	CL3727.Contig3_sample2	167	-31.61	2 21	1939 1961	20	0.85	0.9
miR1859	CL3727.Contig4_sample2	167	-31.61	2 21	2009 2031	20	0.85	0.9
miR1859	CL3727.Contig5_sample2	167	-31.61	2 21	1994 2016	20	0.85	0.9
miR1859	CL3727.Contig6_sample2	167	-31.61	2 21	2009 2031	20	0.85	0.9
miR1859	CL4637.Contig1_sample2	164	-19.48	2 19	681 701	17	0.8235	0.8824
miR1859	CL4637.Contig2_sample2	164	-19.48	2 19	681 701	17	0.8235	0.8824
miR1859	CL4637.Contig3_sample2	164	-19.48	2 19	681 701	17	0.8235	0.8824
miR1859	CL6650.Contig3_sample2	172	-22.66	2 20	45 66	19	0.8947	0.8947
miR1859	CL12145.Contig1_sample2	170	-24.9	2 21	944 964	19	0.8421	0.8421
miR1859	CL12158.Contig1_sample2	174	-26.99	2 21	1707 1727	19	0.8421	0.8947
miR1859	CL12158.Contig2_sample2	174	-26.99	2 21	1650 1670	19	0.8421	0.8947
miR1859	CL12314.Contig3_sample2	172	-22.66	2 20	45 66	19	0.8947	0.8947
miR1859	CL13847.Contig1_sample2	170	-24.9	2 21	207 227	19	0.8421	0.8421
miR1859	Unigene9310_sample2	180	-30.95	2 21	378 399	19	0.8421	0.8947
miR1859	Unigene15659_sample2	168	-31.31	2 21	105 126	19	0.8421	0.8947
miR1859	Unigene19757_sample2	161	-26.18	2 21	27 48	20	0.75	0.85
miR1859	Unigene28028_sample2	168	-26.19	2 21	231 252	19	0.8421	0.8947
miR1859	Unigene30870_sample2	162	-23.46	2 21	89 112	21	0.7619	0.8095
miR1860	CL377.Contig1_sample2	166	-25.7	2 20	1281 1302	19	0.7895	0.8421
miR1860	CL377.Contig2_sample2	166	-25.7	2 20	2824 2845	19	0.7895	0.8421
miR1860	CL377.Contig3_sample2	166	-25.7	2 20	857 878	19	0.7895	0.8421
miR1860	CL377.Contig4_sample2	166	-25.7	2 20	1157 1178	19	0.7895	0.8421
miR1860	CL377.Contig5_sample2	166	-25.7	2 20	1157 1178	19	0.7895	0.8421
miR1860	CL377.Contig6_sample2	166	-25.7	2 20	857 878	19	0.7895	0.8421
miR1860	CL3243.Contig2_sample2	175	-22.21	2 20	2068 2088	18	0.8333	0.8889
miR1860	CL3243.Contig3_sample2	175	-22.21	2 20	1993 2013	18	0.8333	0.8889
miR1860	CL8089.Contig1_sample2	161	-26.35	2 18	227 247	16	0.875	0.9375
miR1860	CL9940.Contig1_sample2	163	-21.56	2 20	527 545	18	0.8333	0.8889
miR1861	CL13513.Contig1_sample2	180	-30.05	2 23	45 67	21	0.8095	0.9048
miR1861	Unigene2995_sample2	184	-31.87	2 23	313 335	21	0.8571	0.9048
miR1861	Unigene2996_sample2	184	-31.87	2 23	313 335	21	0.8571	0.9048
miR1861	Unigene7770_sample2	181	-31.5	2 23	246 270	22	0.8182	0.8636
miR1861	Unigene11763_sample2	192	-34.39	2 23	320 342	21	0.9048	0.9524
miR1862	CL7791.Contig1_sample2	161	-25.07	2 20	404 426	20	0.75	0.85
miR1862	CL11338.Contig1_sample2	187	-31.46	2 20	218 238	18	0.9444	0.9444
miR1863	CL1574.Contig1_sample2	161	-24.02	2 22	1592 1616	22	0.7727	0.8182
miR1863	CL1574.Contig2_sample2	161	-22.6	2 22	1190 1214	22	0.7727	0.8182
miR1863	CL1574.Contig3_sample2	161	-24.02	2 22	1464 1488	22	0.7727	0.8182
miR1863	CL1574.Contig4_sample2	161	-22.6	2 22	1115 1139	22	0.7727	0.8182
miR1863	CL1574.Contig5_sample2	161	-24.02	2 22	1389 1413	22	0.7727	0.8182
miR1863	CL1574.Contig6_sample2	161	-22.6	2 22	1318 1342	22	0.7727	0.8182
miR1863	CL1574.Contig7_sample2	161	-22.6	2 22	1243 1267	22	0.7727	0.8182
miR1863	CL1574.Contig8_sample2	161	-22.6	2 22	926 950	22	0.7727	0.8182
miR1863	CL1574.Contig9_sample2	161	-22.6	2 22	1190 1214	22	0.7727	0.8182
miR1863	CL1574.Contig10_sample2	161	-22.6	2 22	798 822	22	0.7727	0.8182
miR1863	CL1574.Contig11_sample2	161	-24.02	2 22	1072 1096	22	0.7727	0.8182
miR1863	CL1574.Contig12_sample2	161	-24.02	2 22	1517 1541	22	0.7727	0.8182
miR1863	CL1574.Contig15_sample2	161	-24.02	2 22	1072 1096	22	0.7727	0.8182
miR1863	CL1574.Contig16_sample2	161	-24.02	2 22	1200 1224	22	0.7727	0.8182
miR1863	CL1574.Contig17_sample2	161	-22.6	2 22	926 950	22	0.7727	0.8182
miR1863	CL1574.Contig19_sample2	161	-22.6	2 22	798 822	22	0.7727	0.8182
miR1863	CL1574.Contig22_sample2	161	-24.02	2 22	1464 1488	22	0.7727	0.8182
miR1863	CL1574.Contig26_sample2	161	-24.02	2 22	778 802	22	0.7727	0.8182
miR1863	CL1574.Contig27_sample2	161	-24.02	2 22	775 799	22	0.7727	0.8182
miR1863	CL1574.Contig30_sample2	161	-24.02	2 22	1389 1413	22	0.7727	0.8182
miR1863	CL1574.Contig31_sample2	161	-22.6	2 22	501 525	22	0.7727	0.8182
miR1863	CL1574.Contig32_sample2	161	-22.6	2 22	1318 1342	22	0.7727	0.8182
miR1863	CL1574.Contig33_sample2	161	-24.02	2 22	1592 1616	22	0.7727	0.8182
miR1863	CL1574.Contig34_sample2	161	-22.6	2 22	1243 1267	22	0.7727	0.8182
miR1863	CL1574.Contig35_sample2	161	-22.6	2 22	1115 1139	22	0.7727	0.8182
miR1863	CL1574.Contig36_sample2	161	-24.02	2 22	1517 1541	22	0.7727	0.8182
miR1863	CL2565.Contig4_sample2	192	-31.54	2 21	142 165	19	0.9474	0.9474
miR1863	CL2565.Contig5_sample2	200	-34.65	2 21	141 164	19	1	1
miR1863	CL2822.Contig2_sample2	186	-38.49	2 23	35 58	21	0.9048	0.9524
miR1863	CL8560.Contig1_sample2	191	-34.28	2 22	289 311	20	0.95	0.95
miR1863	Unigene1560_sample2	202	-36.6	2 23	621 644	21	0.9048	1
miR1863	Unigene2466_sample2	161	-22.6	2 22	504 528	22	0.7727	0.8182
miR1863	Unigene3278_sample2	187	-31.82	2 22	291 313	20	0.9	0.95
miR1863	Unigene5062_sample2	160	-23.45	2 20	719 742	19	0.7895	0.8421
miR1863	Unigene11256_sample2	163	-23.94	2 23	471 494	22	0.7727	0.7727
miR1863	Unigene13253_sample2	166	-23.22	2 23	57 78	21	0.8095	0.8095
miR1863	Unigene32822_sample2	167	-22.65	2 23	116 139	22	0.7727	0.8182
miR1864	CL14185.Contig1_sample2	175	-23.51	2 21	280 302	20	0.85	0.85
miR1864	Unigene241_sample2	171	-21.12	2 21	1140 1162	20	0.8	0.85
miR1864	Unigene1988_sample2	200	-36.07	2 21	126 147	19	1	1
miR1864	Unigene20379_sample2	160	-19.98	2 21	233 252	19	0.7895	0.8421
miR1865	CL4315.Contig6_sample2	167	-20.67	2 23	798 821	22	0.7727	0.8182
miR1865	CL4315.Contig7_sample2	167	-20.67	2 23	798 821	22	0.7727	0.8182
miR1865	Unigene4877_sample2	167	-20.67	2 23	798 821	22	0.7727	0.8182
miR1865	Unigene4878_sample2	167	-20.67	2 23	798 821	22	0.7727	0.8182
miR1865	Unigene4879_sample2	167	-20.67	2 23	798 821	22	0.7727	0.8182
miR1866	Unigene3437_sample2	169	-26.51	2 22	1463 1483	20	0.8	0.9
miR1867	CL3695.Contig1_sample2	176	-19.02	2 19	419 440	17	0.9412	0.9412
miR1867	CL3695.Contig2_sample2	176	-19.02	2 19	265 286	17	0.9412	0.9412
miR1867	Unigene26797_sample2	175	-20.57	2 22	293 316	22	0.8182	0.8636
miR1868	CL4279.Contig1_sample2	172	-26.84	2 19	129 150	17	0.8824	0.9412
miR1868	CL10541.Contig1_sample2	170	-28.25	2 21	15 39	21	0.8095	0.8571
miR1868	Unigene978_sample2	167	-28.27	3 22	118 139	19	0.8947	0.9474
miR1868	Unigene10597_sample2	171	-29.31	2 22	1 22	20	0.8	0.85
miR1868	Unigene23839_sample2	186	-34.84	2 21	98 119	19	0.9474	0.9474
miR1869	CL9.Contig2_sample2	168	-25.4	2 24	628 652	23	0.7391	0.8261
miR1869	CL2918.Contig1_sample2	164	-23.14	2 24	229 253	23	0.7391	0.7826
miR1869	CL2918.Contig2_sample2	164	-23.14	2 24	229 253	23	0.7391	0.7826
miR1871	CL440.Contig1_sample2	160	-23.55	2 23	686 706	21	0.8095	0.8095
miR1871	CL1374.Contig1_sample2	170	-22.9	2 23	2110 2131	21	0.8095	0.8571
miR1871	CL1934.Contig2_sample2	168	-31.89	3 23	75 97	20	0.85	0.95
miR1871	CL3337.Contig1_sample2	182	-30.93	3 23	258 281	20	0.95	0.95
miR1871	CL3829.Contig1_sample2	193	-35.87	2 22	410 433	20	0.9	0.95
miR1871	CL3829.Contig2_sample2	193	-35.87	2 22	248 271	20	0.9	0.95
miR1871	CL6159.Contig1_sample2	197	-34.39	2 23	160 184	22	0.9091	0.9545
miR1871	CL8560.Contig1_sample2	206	-40.76	2 23	291 314	21	0.9524	1
miR1871	Unigene4083_sample2	160	-23.55	2 23	39 59	21	0.8095	0.8095
miR1871	Unigene4941_sample2	166	-21.06	2 23	1530 1554	23	0.7826	0.8261
miR1871	Unigene5063_sample2	161	-22.09	2 23	110 132	22	0.7727	0.8182
miR1872	Unigene1400_sample2	162	-29.59	2 21	605 628	21	0.8095	0.9048
miR1873	CL1003.Contig1_sample2	160	-21.35	2 23	950 975	23	0.7391	0.7391
miR1873	CL12464.Contig1_sample2	171	-24.52	2 23	842 865	22	0.8182	0.8182
miR1873	Unigene36_sample2	160	-21.35	2 23	815 840	23	0.7391	0.7391
miR1873	Unigene13964_sample2	192	-31.77	2 23	116 138	21	0.9048	0.9524
miR1874	CL7519.Contig1_sample2	167	-29.92	2 22	389 413	22	0.7727	0.8182
miR1874	Unigene2004_sample2	177	-33.12	2 22	81 101	20	0.9	0.9
miR1874	Unigene17395_sample2	160	-25.01	2 22	237 258	21	0.8095	0.8095
miR1875	CL1193.Contig1_sample2	168	-23.55	2 20	687 710	21	0.8571	0.8571
miR1875	CL1193.Contig3_sample2	168	-23.55	2 20	85 108	21	0.8571	0.8571
miR1875	CL3251.Contig1_sample2	166	-19.8	2 20	338 359	19	0.7895	0.8421
miR1875	CL3251.Contig2_sample2	166	-19.8	2 20	322 343	19	0.7895	0.8421
miR1875	CL3560.Contig1_sample2	161	-23.47	2 20	671 693	20	0.75	0.85
miR1875	CL3560.Contig2_sample2	161	-23.47	2 20	671 693	20	0.75	0.85
miR1875	CL8131.Contig1_sample2	165	-22.83	2 20	1039 1058	18	0.8333	0.8333
miR1875	CL9801.Contig1_sample2	175	-30.58	2 20	285 305	18	0.8889	1
miR1875	CL11108.Contig1_sample2	161	-19.31	2 20	193 212	18	0.7778	0.8333
miR1875	CL12144.Contig1_sample2	165	-23.62	2 20	987 1006	18	0.7778	0.8889
miR1875	Unigene3266_sample2	168	-24.7	2 19	450 469	17	0.8824	0.8824
miR1875	Unigene4844_sample2	160	-22.68	2 20	864 884	19	0.7895	0.8421
miR1875	Unigene20562_sample2	165	-22.23	2 20	45 64	18	0.8333	0.8333
miR1875	Unigene23326_sample2	163	-21.48	2 19	48 68	18	0.8333	0.8889
miR1875	Unigene34081_sample2	163	-23.41	2 18	117 139	18	0.8333	0.8889
miR1876	CL6076.Contig1_sample2	167	-32.71	2 22	1725 1746	20	0.8	0.95
miR1876	CL6076.Contig2_sample2	167	-32.71	2 22	277 298	20	0.8	0.95
miR1876	CL14000.Contig1_sample2	174	-28.6	2 21	1216 1237	19	0.8421	0.8947
miR1876	Unigene500_sample2	164	-27.93	3 22	120 143	20	0.85	0.9
miR1876	Unigene1140_sample2	174	-28.6	2 21	1359 1380	19	0.8421	0.8947
miR1876	Unigene2420_sample2	170	-24.67	2 21	764 788	21	0.8095	0.8571
miR1877	CL587.Contig1_sample2	172	-30.35	2 23	3535 3560	23	0.7826	0.8261
miR1877	CL587.Contig2_sample2	172	-30.35	2 23	3526 3551	23	0.7826	0.8261
miR1877	CL587.Contig3_sample2	172	-30.35	2 23	1406 1431	23	0.7826	0.8261
miR1877	CL9159.Contig1_sample2	172	-27.23	2 23	683 708	23	0.7826	0.8261
miR1877	CL9307.Contig1_sample2	170	-31.75	2 23	344 365	21	0.7619	0.9048
miR1877	Unigene20494_sample2	176	-35.09	2 23	76 101	23	0.7826	0.8696
miR1878	CL921.Contig1_sample2	177	-20.21	2 23	468 492	22	0.7727	0.8636
miR1878	CL921.Contig2_sample2	177	-20.21	2 23	448 472	22	0.7727	0.8636
miR1878	CL5649.Contig2_sample2	178	-25.06	2 23	307 328	21	0.8571	0.9048
miR1878	Unigene27574_sample2	174	-19.33	2 23	82 103	21	0.8095	0.9048
miR1879	CL7329.Contig1_sample2	162	-24.84	2 20	1975 1999	19	0.7895	0.7895
miR1879	CL7329.Contig2_sample2	162	-24.84	2 20	720 744	19	0.7895	0.7895
miR1879	CL9091.Contig1_sample2	181	-31.34	2 23	50 74	22	0.8182	0.8636
miR1879	Unigene4082_sample2	171	-32.09	2 23	79 102	22	0.8182	0.8182
miR1881	CL4812.Contig1_sample2	179	-32.45	2 22	2 23	20	0.85	0.9
miR1881	Unigene25138_sample2	175	-23.63	2 21	180 203	20	0.85	0.85
miR1881	Unigene30253_sample2	169	-20.65	2 22	285 305	20	0.85	0.85
miR1881	Unigene35384_sample2	166	-34.15	2 22	103 125	21	0.8571	0.9048
miR1883	CL7563.Contig1_sample2	163	-34.01	3 21	53 76	19	0.8947	0.8947
miR1884	CL4991.Contig1_sample2	161	-19.77	2 22	908 928	20	0.85	0.9
miR1884	CL4991.Contig2_sample2	161	-19.77	2 22	896 916	20	0.85	0.9
miR1884	CL9750.Contig1_sample2	166	-19.06	2 21	61 85	21	0.8095	0.8095
miR1884	Unigene15673_sample2	171	-23.08	3 22	246 267	19	0.9474	0.9474
miR1886	CL4110.Contig1_sample2	174	-28.68	2 22	378 401	21	0.8571	0.8571
miR1886	CL4421.Contig1_sample2	177	-32.5	2 22	722 743	20	0.9	0.9
miR1886	CL7279.Contig1_sample2	183	-30.53	2 23	942 965	22	0.8636	0.9091
miR1886	Unigene5726_sample2	177	-32.5	2 22	322 343	20	0.9	0.9
miR1886	Unigene8497_sample2	165	-29.06	2 23	169 193	22	0.7727	0.8636
miR1886	Unigene14164_sample2	160	-27.52	2 23	186 208	21	0.7619	0.8571
miR1886	Unigene25189_sample2	184	-28.04	2 23	172 194	21	0.8571	0.9048
miR1887	CL10164.Contig1_sample2	169	-26.91	2 21	218 239	20	0.85	0.85
miR1887	Unigene23958_sample2	160	-28.4	2 21	8 29	19	0.8947	0.8947
miR1888	CL2565.Contig4_sample2	178	-36.24	2 23	134 157	21	0.9524	0.9524
miR1888	CL2565.Contig5_sample2	193	-30.73	2 23	132 156	22	0.9091	0.9091
miR1888	CL2822.Contig2_sample2	180	-27.29	2 23	28 50	21	0.8571	0.8571
miR1888	CL5932.Contig1_sample2	166	-21.63	2 22	308 334	23	0.7826	0.8261
miR1888	Unigene1509_sample2	193	-32.44	2 23	126 150	22	0.9091	0.9091
miR1888	Unigene1560_sample2	177	-30.65	2 23	612 636	22	0.8182	0.8182
miR1888	Unigene24204_sample2	178	-31.54	2 23	8 31	21	0.8571	0.9048
miR1888	Unigene25200_sample2	175	-26.94	2 23	219 242	22	0.8182	0.8636
miR1888	Unigene30574_sample2	181	-26.78	2 23	29 53	22	0.8182	0.8636
miR1916	Unigene4082_sample2	178	-20.08	2 21	281 301	19	0.8947	0.8947
miR1919	CL77.Contig1_sample2	161	-21.02	2 18	48 66	16	0.875	0.9375
miR1919	CL77.Contig2_sample2	161	-21.02	2 18	48 66	16	0.875	0.9375
miR1919	CL77.Contig3_sample2	161	-21.02	2 18	48 66	16	0.875	0.9375
miR1919	CL77.Contig4_sample2	161	-21.02	2 18	48 66	16	0.875	0.9375
miR1919	CL77.Contig5_sample2	161	-21.02	2 18	48 66	16	0.875	0.9375
miR1919	CL77.Contig6_sample2	161	-21.02	2 18	48 66	16	0.875	0.9375
miR1919	CL77.Contig7_sample2	161	-21.02	2 18	48 66	16	0.875	0.9375
miR1919	CL77.Contig8_sample2	161	-21.02	2 18	48 66	16	0.875	0.9375
miR1919	CL77.Contig9_sample2	161	-21.02	2 18	48 66	16	0.875	0.9375
miR1919	CL77.Contig10_sample2	161	-21.02	2 18	48 66	16	0.875	0.9375
miR1919	CL77.Contig11_sample2	161	-21.02	2 18	48 66	16	0.875	0.9375
miR1919	CL77.Contig12_sample2	161	-21.02	2 18	48 66	16	0.875	0.9375
miR1919	CL77.Contig13_sample2	161	-21.02	2 18	48 66	16	0.875	0.9375
miR1919	CL77.Contig14_sample2	161	-21.02	2 18	48 66	16	0.875	0.9375
miR1919	CL77.Contig15_sample2	161	-21.02	2 18	48 66	16	0.875	0.9375
miR1919	CL77.Contig16_sample2	161	-21.02	2 18	48 66	16	0.875	0.9375
miR1919	CL77.Contig17_sample2	161	-21.02	2 18	48 66	16	0.875	0.9375
miR1919	CL77.Contig18_sample2	161	-21.02	2 18	48 66	16	0.875	0.9375
miR1919	CL77.Contig19_sample2	161	-21.02	2 18	48 66	16	0.875	0.9375
miR1919	CL77.Contig20_sample2	161	-21.02	2 18	48 66	16	0.875	0.9375
miR1919	CL6728.Contig1_sample2	162	-19.54	2 18	25 43	17	0.8824	0.8824
miR1919	CL7210.Contig1_sample2	170	-25.67	2 15	401 419	13	1	1
miR1919	CL9900.Contig1_sample2	161	-22.9	2 18	279 297	16	0.875	0.9375
miR1919	CL9900.Contig2_sample2	161	-22.9	2 18	279 297	16	0.875	0.9375
miR1919	CL12092.Contig1_sample2	160	-21.56	2 18	165 184	17	0.7647	0.8824
miR1919	Unigene12173_sample2	168	-20.38	2 18	360 379	17	0.8824	0.8824
miR1919	Unigene15121_sample2	161	-21.97	2 15	88 107	14	0.9286	0.9286
miR2055	CL1684.Contig1_sample2	164	-22.32	2 19	1848 1866	17	0.8235	0.8824
miR2055	CL3010.Contig1_sample2	168	-27.37	2 19	2160 2178	17	0.8824	0.8824
miR2055	CL3010.Contig2_sample2	168	-27.37	2 19	2088 2106	17	0.8824	0.8824
miR2055	CL3010.Contig5_sample2	168	-27.37	2 19	1221 1239	17	0.8824	0.8824
miR2055	CL3010.Contig7_sample2	168	-27.37	2 19	511 529	17	0.8824	0.8824
miR2055	CL5805.Contig1_sample2	167	-23.48	2 18	576 594	16	0.875	0.9375
miR2055	CL6011.Contig1_sample2	168	-25.56	2 19	1455 1473	17	0.8824	0.8824
miR2055	CL6011.Contig2_sample2	168	-25.56	2 19	1455 1473	17	0.8824	0.8824
miR2055	CL6011.Contig3_sample2	168	-25.56	2 19	1119 1137	17	0.8824	0.8824
miR2055	CL6011.Contig4_sample2	168	-25.56	2 19	1119 1137	17	0.8824	0.8824
miR2055	CL7456.Contig3_sample2	160	-21.42	2 19	545 566	19	0.7895	0.8421
miR2055	CL7456.Contig4_sample2	160	-21.42	2 19	523 544	19	0.7895	0.8421
miR2055	CL8623.Contig1_sample2	173	-24.25	2 18	172 191	16	0.875	0.9375
miR2055	CL13672.Contig1_sample2	169	-30.5	2 19	140 160	18	0.8333	0.8889
miR2055	Unigene4552_sample2	160	-25.05	2 19	898 919	19	0.7895	0.8421
miR2055	Unigene7330_sample2	160	-20.72	2 19	129 147	17	0.8235	0.8235
miR2055	Unigene13856_sample2	174	-24.98	2 19	97 116	17	0.8824	0.8824
miR2055	Unigene18367_sample2	168	-25.36	2 19	220 238	17	0.8235	0.9412
miR2055	Unigene26777_sample2	168	-25.24	2 19	45 63	17	0.8235	0.9412
miR2055	Unigene29618_sample2	164	-22.67	2 19	85 103	17	0.8235	0.8824
miR2055	Unigene30533_sample2	163	-22.74	2 19	108 127	18	0.8333	0.8889
miR2078	CL13468.Contig1_sample2	166	-29.62	2 22	338 361	21	0.8571	0.9048
miR2079	CL1086.Contig1_sample2	164	-23.79	2 18	707 726	17	0.8235	0.8824
miR2079	CL1086.Contig2_sample2	164	-23.79	2 18	341 360	17	0.8235	0.8824
miR2079	CL8732.Contig1_sample2	165	-22.02	2 14	339 357	12	1	1
miR2079	CL11491.Contig1_sample2	185	-36.08	2 18	493 511	16	1	1
miR2079	CL11491.Contig2_sample2	185	-36.08	2 18	420 438	16	1	1
miR2079	CL11491.Contig3_sample2	185	-33.31	2 18	244 261	16	1	1
miR2079	CL12527.Contig1_sample2	173	-24.52	2 18	50 68	16	0.875	0.9375
miR2079	Unigene1496_sample2	169	-33.24	2 18	746 764	16	0.9375	1
miR2079	Unigene2066_sample2	169	-23.2	2 18	260 278	16	0.875	0.875
miR2079	Unigene8752_sample2	161	-22.31	2 18	510 528	16	0.8125	0.8125
miR2079	Unigene10492_sample2	168	-22.8	2 18	152 171	17	0.8824	0.8824
miR2079	Unigene16195_sample2	163	-21.13	2 18	724 741	16	0.875	0.875
miR2079	Unigene19606_sample2	165	-21.55	2 14	23 41	12	1	1
miR2079	Unigene23432_sample2	164	-23.52	2 18	212 231	17	0.8235	0.8824
miR2081	CL2241.Contig1_sample2	162	-31.07	2 23	2334 2358	23	0.8261	0.8696
miR2081	CL3357.Contig1_sample2	163	-22.75	2 23	2 25	22	0.7727	0.7727
miR2081	CL10013.Contig1_sample2	171	-25.91	2 23	469 492	22	0.8182	0.8182
miR2081	Unigene26971_sample2	176	-26.58	2 23	220 242	21	0.8095	0.8571
miR2083	CL1652.Contig2_sample2	180	-26.13	2 22	3631 3655	21	0.8571	0.8571
miR2083	CL1652.Contig4_sample2	180	-26.13	2 22	3006 3030	21	0.8571	0.8571
miR2083	CL1652.Contig6_sample2	180	-26.13	2 22	2796 2820	21	0.8571	0.8571
miR2083	CL1652.Contig13_sample2	180	-26.13	2 22	3548 3572	21	0.8571	0.8571
miR2083	CL1652.Contig18_sample2	180	-26.13	2 22	3505 3529	21	0.8571	0.8571
miR2083	CL1652.Contig19_sample2	180	-26.13	2 22	3422 3446	21	0.8571	0.8571
miR2083	CL1652.Contig20_sample2	180	-26.13	2 22	3295 3319	21	0.8571	0.8571
miR2083	CL1652.Contig21_sample2	180	-26.13	2 22	3215 3239	21	0.8571	0.8571
miR2083	CL1652.Contig22_sample2	180	-26.13	2 22	3212 3236	21	0.8571	0.8571
miR2083	CL1652.Contig23_sample2	180	-26.13	2 22	3132 3156	21	0.8571	0.8571
miR2083	CL1652.Contig24_sample2	180	-26.13	2 22	3089 3113	21	0.8571	0.8571
miR2083	CL4481.Contig2_sample2	171	-24.24	2 23	1877 1900	22	0.8182	0.8182
miR2083	CL4777.Contig2_sample2	160	-26.23	2 23	3008 3033	23	0.7826	0.8261
miR2083	CL4777.Contig3_sample2	160	-26.23	2 23	3005 3030	23	0.7826	0.8261
miR2083	CL4777.Contig4_sample2	160	-26.23	2 23	2993 3018	23	0.7826	0.8261
miR2083	CL4777.Contig5_sample2	160	-26.23	2 23	2990 3015	23	0.7826	0.8261
miR2083	Unigene2839_sample2	163	-22.76	2 22	259 284	22	0.7727	0.7727
miR2083	Unigene6088_sample2	169	-22.83	2 21	305 328	20	0.85	0.85
miR2083	Unigene9813_sample2	161	-29.92	2 23	19 44	23	0.8696	0.913
miR2084	CL3021.Contig1_sample2	178	-35.34	2 20	161 182	19	0.8421	0.9474
miR2084	CL4995.Contig2_sample2	170	-25.35	2 20	1017 1038	19	0.8421	0.8421
miR2084	CL7968.Contig2_sample2	166	-30.26	2 17	436 455	15	0.9333	0.9333
miR2084	Unigene259_sample2	165	-24.54	2 20	686 708	20	0.8	0.85
miR2084	Unigene17013_sample2	173	-23.39	2 19	183 204	18	0.8889	0.8889
miR2084	Unigene27223_sample2	175	-30.04	2 20	134 154	18	0.8333	0.8889
miR2086	CL2790.Contig1_sample2	161	-27.97	2 23	62 86	22	0.8182	0.9091
miR2086	CL4271.Contig1_sample2	183	-30.88	2 22	499 521	20	0.9	0.9
miR2086	CL13249.Contig1_sample2	169	-25.96	2 19	2835 2859	18	0.8333	0.8889
miR2086	CL13249.Contig2_sample2	169	-25.96	2 19	2835 2859	18	0.8333	0.8889
miR2086	Unigene5662_sample2	167	-27.99	2 23	1354 1380	24	0.75	0.8333
miR2086	Unigene16166_sample2	160	-33.69	2 23	218 243	23	0.8696	0.8696
miR2086	Unigene20789_sample2	180	-29.97	2 23	70 95	23	0.8261	0.8696
miR2087	CL4299.Contig1_sample2	164	-22.16	2 17	188 206	15	0.8667	0.8667
miR2087	CL5766.Contig1_sample2	176	-30.65	2 17	850 868	15	0.9333	1
miR2087	CL5874.Contig1_sample2	165	-32.25	3 18	664 682	15	1	1
miR2087	CL5874.Contig3_sample2	165	-32.25	3 18	643 661	15	1	1
miR2087	CL5874.Contig4_sample2	165	-32.25	3 18	532 550	15	1	1
miR2087	CL5874.Contig5_sample2	165	-32.25	3 18	405 423	15	1	1
miR2087	CL8083.Contig1_sample2	185	-38.92	2 18	866 884	16	1	1
miR2087	CL8083.Contig2_sample2	185	-38.92	2 18	857 875	16	1	1
miR2087	CL8866.Contig1_sample2	167	-20.22	2 16	1388 1406	14	0.9286	0.9286
miR2087	CL12861.Contig1_sample2	163	-28.91	2 18	412 432	18	0.8333	0.8889
miR2087	Unigene712_sample2	163	-24.67	2 18	134 154	18	0.8333	0.8889
miR2087	Unigene1695_sample2	167	-25.97	2 18	567 584	16	0.875	0.9375
miR2087	Unigene18897_sample2	161	-31.47	2 18	53 71	16	0.8125	1
miR2087	Unigene25099_sample2	164	-23.98	2 18	75 94	17	0.8235	0.8824
miR2087	Unigene26722_sample2	163	-24	2 17	166 185	16	0.8125	0.9375
miR2088	CL9664.Contig1_sample2	161	-21.86	2 20	83 105	20	0.75	0.85
miR2088	CL11113.Contig3_sample2	160	-20.61	2 20	209 232	21	0.7619	0.8571
miR2088	CL12367.Contig1_sample2	161	-25.53	2 20	149 171	20	0.75	0.85
miR2089	CL10865.Contig2_sample2	167	-21.22	2 22	101 123	20	0.85	0.9
miR2089	Unigene1147_sample2	194	-37.77	2 23	49 72	21	0.9524	1
miR2089	Unigene11390_sample2	160	-23.01	2 23	281 303	21	0.7619	0.8571
miR2089	Unigene12314_sample2	167	-28.32	2 23	305 328	22	0.8182	0.9091
miR2090	CL1291.Contig2_sample2	178	-20.97	2 21	286 306	19	0.8947	0.8947
miR2090	CL1291.Contig3_sample2	178	-20.97	2 21	286 306	19	0.8947	0.8947
miR2090	CL4569.Contig1_sample2	163	-19	3 21	1109 1131	19	0.8947	0.8947
miR2090	CL4902.Contig1_sample2	162	-21.5	3 21	3618 3638	18	0.8889	0.9444
miR2090	CL8552.Contig1_sample2	169	-21.14	2 21	266 287	20	0.8	0.9
miR2090	CL12553.Contig1_sample2	173	-19.48	2 21	1286 1310	22	0.8636	0.8636
miR2090	Unigene6984_sample2	178	-19.54	2 21	416 436	19	0.8947	0.8947
miR2090	Unigene15597_sample2	176	-21.89	2 21	28 49	19	0.8421	0.8421
miR2091	CL1920.Contig2_sample2	171	-35.73	2 18	2233 2252	16	0.9375	0.9375
miR2091	CL3356.Contig1_sample2	181	-41.32	2 19	2620 2641	18	0.9444	0.9444
miR2091	CL3356.Contig5_sample2	181	-41.32	2 19	2697 2718	18	0.9444	0.9444
miR2091	CL3356.Contig6_sample2	181	-41.32	2 19	2697 2718	18	0.9444	0.9444
miR2091	CL3356.Contig7_sample2	181	-41.32	2 19	2620 2641	18	0.9444	0.9444
miR2091	CL3356.Contig11_sample2	181	-41.32	2 19	2655 2676	18	0.9444	0.9444
miR2091	CL3798.Contig1_sample2	166	-31.59	2 19	626 646	17	0.8235	0.8235
miR2091	CL6618.Contig1_sample2	167	-32.58	2 20	28 46	18	0.8889	0.8889
miR2091	CL6618.Contig2_sample2	167	-32.58	2 20	28 46	18	0.8889	0.8889
miR2091	CL10823.Contig1_sample2	183	-36.93	2 20	728 748	18	0.8889	0.9444
miR2091	Unigene213_sample2	195	-48.69	2 20	412 432	18	1	1
miR2091	Unigene2643_sample2	164	-31.27	2 19	1 23	19	0.8421	0.8421
miR2091	Unigene9216_sample2	160	-33.96	2 20	234 254	19	0.7895	0.8421
miR2091	Unigene19903_sample2	164	-35.56	2 20	198 218	19	0.7895	0.8947
miR2091	Unigene19979_sample2	165	-33.37	2 20	47 66	18	0.8333	0.8333
miR2091	Unigene24455_sample2	162	-31.86	3 19	191 211	16	0.9375	0.9375
miR2092	CL2587.Contig1_sample2	176	-23.78	2 18	143 162	17	0.9412	0.9412
miR2092	CL3123.Contig1_sample2	169	-19.65	2 18	1602 1620	16	0.8125	0.9375
miR2092	CL3123.Contig2_sample2	169	-19.65	2 18	1632 1650	16	0.8125	0.9375
miR2092	Unigene4061_sample2	169	-19.65	2 18	1639 1657	16	0.8125	0.9375
miR2092	Unigene4062_sample2	169	-19.65	2 18	1609 1627	16	0.8125	0.9375
miR2092	Unigene4063_sample2	169	-19.65	2 18	266 284	16	0.8125	0.9375
miR2092	Unigene14204_sample2	185	-29.04	2 18	21 39	16	1	1
miR2093	CL1939.Contig1_sample2	163	-24.72	2 22	1069 1094	22	0.8182	0.8636
miR2093	CL3316.Contig1_sample2	161	-23.73	3 23	2519 2543	21	0.8095	0.8571
miR2093	CL3316.Contig2_sample2	161	-23.73	3 23	2519 2543	21	0.8095	0.8571
miR2093	CL3316.Contig3_sample2	161	-23.73	3 23	2346 2370	21	0.8095	0.8571
miR2093	CL3316.Contig4_sample2	161	-23.73	3 23	2346 2370	21	0.8095	0.8571
miR2093	CL4995.Contig1_sample2	161	-22.68	3 23	373 397	21	0.8095	0.8571
miR2093	CL4995.Contig2_sample2	161	-22.68	3 23	373 397	21	0.8095	0.8571
miR2093	CL4995.Contig3_sample2	161	-22.68	3 23	373 397	21	0.8095	0.8571
miR2093	CL5671.Contig1_sample2	169	-26.31	3 23	316 340	21	0.8571	0.9048
miR2093	CL9162.Contig1_sample2	162	-20.58	2 23	738 759	21	0.7619	0.8095
miR2093	CL11553.Contig1_sample2	162	-23.55	2 23	4 25	21	0.7619	0.8095
miR2093	CL12313.Contig1_sample2	193	-31.44	2 23	47 71	22	0.9091	0.9091
miR2093	Unigene43_sample2	164	-26.71	2 23	826 848	21	0.8095	0.8571
miR2093	Unigene6066_sample2	168	-24.96	2 23	907 932	23	0.7826	0.7826
miR2093	Unigene15101_sample2	170	-21.93	2 22	76 99	21	0.8095	0.8571
miR2093	Unigene27412_sample2	167	-24.59	2 23	124 147	22	0.7727	0.8182
miR2093	Unigene31201_sample2	161	-28.07	2 23	192 216	22	0.7727	0.8182
miR2093	Unigene35821_sample2	160	-21.01	3 23	198 220	20	0.85	0.85
miR2094	CL717.Contig2_sample2	165	-30.83	2 20	1630 1649	18	0.8333	0.8333
miR2094	CL4513.Contig4_sample2	169	-33.68	2 20	245 264	18	0.8333	0.8889
miR2094	CL6897.Contig1_sample2	165	-37.59	2 20	412 431	18	0.7778	0.8889
miR2094	CL11776.Contig1_sample2	169	-33.87	2 20	412 434	20	0.8	0.9
miR2094	CL12144.Contig2_sample2	177	-34.85	2 20	218 237	18	0.8889	0.9444
miR2094	CL13950.Contig1_sample2	167	-33.48	2 19	33 53	18	0.8889	0.8889
miR2094	CL13950.Contig2_sample2	167	-33.48	2 19	33 53	18	0.8889	0.8889
miR2094	Unigene6248_sample2	164	-28.76	2 20	52 72	19	0.7895	0.8947
miR2094	Unigene10564_sample2	173	-39.28	2 20	77 96	18	0.8333	0.9444
miR2094	Unigene11664_sample2	170	-34.06	2 20	149 170	19	0.7895	0.8947
miR2094	Unigene25304_sample2	172	-33.51	2 19	17 39	19	0.8947	0.8947
miR2096	CL2182.Contig1_sample2	163	-35.81	3 24	1154 1179	23	0.8696	0.8696
miR2096	CL2577.Contig1_sample2	164	-37.21	2 23	67 90	21	0.8095	0.8571
miR2096	CL2577.Contig2_sample2	164	-37.21	2 23	67 90	21	0.8095	0.8571
miR2096	CL2577.Contig3_sample2	164	-37.21	2 23	67 90	21	0.8095	0.8571
miR2096	CL3710.Contig1_sample2	161	-41.95	2 24	810 834	23	0.8696	0.913
miR2096	CL5073.Contig4_sample2	167	-33.47	2 24	1207 1232	24	0.75	0.8333
miR2096	CL5073.Contig5_sample2	167	-33.47	2 24	1207 1232	24	0.75	0.8333
miR2096	CL5400.Contig1_sample2	180	-43.53	2 24	12 39	25	0.84	0.84
miR2096	CL5400.Contig2_sample2	180	-43.53	2 24	12 39	25	0.84	0.84
miR2096	CL5400.Contig3_sample2	180	-43.53	2 24	12 39	25	0.84	0.84
miR2096	CL5400.Contig4_sample2	180	-43.53	2 24	12 39	25	0.84	0.84
miR2096	CL5400.Contig5_sample2	180	-43.53	2 24	12 39	25	0.84	0.84
miR2096	Unigene2979_sample2	215	-61.08	2 24	205 229	22	1	1
miR2096	Unigene4302_sample2	180	-40.69	2 23	734 757	21	0.8571	0.8571
miR2096	Unigene6904_sample2	180	-43.53	2 24	12 39	25	0.84	0.84
miR2097	CL4689.Contig1_sample2	180	-40.45	2 22	60 83	21	0.8571	0.8571
miR2097	CL5511.Contig1_sample2	163	-33.94	2 22	4086 4107	20	0.8	0.9
miR2097	CL5511.Contig2_sample2	163	-33.94	2 22	3457 3478	20	0.8	0.9
miR2097	Unigene28797_sample2	162	-38.54	2 21	177 198	19	0.8421	0.8947
miR2098	CL5856.Contig1_sample2	161	-21.67	2 20	77 96	18	0.7778	0.8333
miR2098	CL5969.Contig2_sample2	160	-25.83	2 20	133 153	19	0.7895	0.8421
miR2098	Unigene24172_sample2	169	-20.52	2 20	93 112	18	0.8333	0.8889
miR2099	CL11883.Contig1_sample2	174	-22.73	2 23	138 159	21	0.8571	0.8571
miR2099	Unigene556_sample2	172	-22.43	2 21	47 68	19	0.8947	0.8947
miR2099	Unigene8367_sample2	165	-23.84	2 23	251 273	22	0.7727	0.8636
miR2099	Unigene10996_sample2	174	-19.62	2 23	295 316	21	0.8095	0.9048
miR2099	Unigene16442_sample2	181	-27.23	2 23	9 33	22	0.8182	0.8636
miR2102	CL856.Contig4_sample2	160	-34.84	2 21	541 564	19	0.8947	0.8947
miR2102	CL856.Contig6_sample2	160	-34.84	2 21	453 476	19	0.8947	0.8947
miR2102	CL856.Contig8_sample2	160	-34.84	2 21	453 476	19	0.8947	0.8947
miR2102	CL856.Contig10_sample2	160	-34.84	2 21	541 564	19	0.8947	0.8947
miR2102	CL856.Contig12_sample2	160	-34.84	2 21	453 476	19	0.8947	0.8947
miR2102	CL856.Contig14_sample2	160	-34.84	2 21	541 564	19	0.8947	0.8947
miR2102	CL856.Contig15_sample2	160	-34.84	2 21	541 564	19	0.8947	0.8947
miR2102	CL856.Contig18_sample2	160	-34.84	2 21	453 476	19	0.8947	0.8947
miR2102	CL856.Contig19_sample2	160	-34.84	2 21	277 300	19	0.8947	0.8947
miR2102	CL856.Contig22_sample2	160	-34.84	2 21	277 300	19	0.8947	0.8947
miR2102	CL856.Contig24_sample2	160	-34.84	2 21	365 388	19	0.8947	0.8947
miR2102	CL856.Contig26_sample2	160	-34.84	2 21	277 300	19	0.8947	0.8947
miR2102	CL856.Contig27_sample2	160	-34.84	2 21	365 388	19	0.8947	0.8947
miR2102	CL856.Contig28_sample2	160	-34.84	2 21	453 476	19	0.8947	0.8947
miR2102	CL856.Contig30_sample2	160	-34.84	2 21	453 476	19	0.8947	0.8947
miR2102	CL856.Contig31_sample2	160	-34.84	2 21	453 476	19	0.8947	0.8947
miR2102	CL856.Contig33_sample2	160	-34.84	2 21	453 476	19	0.8947	0.8947
miR2103	CL247.Contig1_sample2	160	-30.06	2 19	438 456	17	0.7647	0.8824
miR2103	CL247.Contig2_sample2	160	-30.06	2 19	450 468	17	0.7647	0.8824
miR2103	CL3050.Contig1_sample2	164	-33.85	2 19	488 506	17	0.8235	0.8824
miR2103	CL3050.Contig2_sample2	164	-33.85	2 19	484 502	17	0.8235	0.8824
miR2103	CL3050.Contig3_sample2	164	-33.68	2 19	494 512	17	0.8235	0.8824
miR2103	CL3050.Contig4_sample2	164	-33.68	2 19	490 508	17	0.8235	0.8824
miR2103	CL5095.Contig1_sample2	160	-29.87	2 19	1015 1033	17	0.8235	0.8235
miR2103	CL5095.Contig2_sample2	160	-29.87	2 19	922 940	17	0.8235	0.8235
miR2103	CL5095.Contig3_sample2	160	-29.87	2 19	1015 1033	17	0.8235	0.8235
miR2103	CL5095.Contig4_sample2	160	-29.87	2 19	922 940	17	0.8235	0.8235
miR2103	CL5138.Contig1_sample2	165	-29.74	2 19	1899 1919	18	0.7778	0.8889
miR2103	CL9816.Contig1_sample2	160	-23.5	2 19	340 358	17	0.8235	0.8235
miR2103	CL10180.Contig1_sample2	161	-37.13	2 19	209 229	18	0.8333	0.9444
miR2103	CL11232.Contig1_sample2	168	-31.2	2 19	878 899	19	0.8421	0.8947
miR2103	CL12534.Contig2_sample2	171	-34.56	2 16	280 299	14	0.9286	1
miR2103	Unigene1180_sample2	161	-38.96	2 19	916 936	18	0.8333	0.9444
miR2103	Unigene1967_sample2	164	-26.08	2 19	174 192	17	0.8235	0.8824
miR2103	Unigene5292_sample2	168	-36.81	2 19	44 62	17	0.8235	0.9412
miR2103	Unigene9913_sample2	162	-33.53	2 19	316 333	17	0.8824	0.8824
miR2103	Unigene10534_sample2	174	-36.58	2 19	448 467	17	0.8235	0.9412
miR2103	Unigene13061_sample2	161	-34.53	3 19	93 113	17	0.9412	0.9412
miR2103	Unigene15846_sample2	168	-31.97	2 19	67 85	17	0.8824	0.8824
miR2103	Unigene21289_sample2	173	-31.94	2 19	297 317	18	0.8889	0.8889
miR2103	Unigene21746_sample2	164	-33.21	2 19	237 258	19	0.7895	0.8947
miR2103	Unigene35437_sample2	160	-26.57	2 18	196 216	17	0.8235	0.8235
miR2104	CL1016.Contig3_sample2	165	-38.82	3 23	55 79	21	0.8095	0.9048
miR2104	CL3718.Contig1_sample2	160	-36.8	3 22	181 205	20	0.85	0.85
miR2104	CL3718.Contig2_sample2	160	-36.8	3 22	155 179	20	0.85	0.85
miR2104	CL4062.Contig1_sample2	173	-39.16	2 23	593 617	22	0.7727	0.8182
miR2104	CL8891.Contig1_sample2	168	-42.33	3 23	231 253	20	0.9	0.9
miR2104	CL11074.Contig2_sample2	172	-46.97	3 23	292 314	20	0.9	0.95
miR2104	CL11074.Contig3_sample2	172	-46.97	3 23	280 302	20	0.9	0.95
miR2104	CL13056.Contig1_sample2	165	-46.42	2 20	238 260	18	0.8889	0.9444
miR2104	Unigene440_sample2	190	-47.37	2 23	78 101	21	0.8571	0.9048
miR2104	Unigene774_sample2	160	-39.85	3 23	169 191	20	0.8	0.9
miR2104	Unigene3597_sample2	188	-48.65	2 23	147 169	21	0.8571	0.9524
miR2104	Unigene4176_sample2	174	-36.84	2 23	441 462	21	0.8571	0.8571
miR2104	Unigene7421_sample2	210	-62.59	2 23	81 104	21	1	1
miR2104	Unigene8699_sample2	164	-39.76	3 23	39 61	20	0.85	0.9
miR2104	Unigene8816_sample2	184	-43.66	2 23	229 251	21	0.8571	0.9048
miR2104	Unigene9395_sample2	168	-44.74	3 23	446 468	20	0.9	0.9
miR2104	Unigene11317_sample2	169	-47.12	3 23	109 133	21	0.8571	0.9048
miR2104	Unigene13117_sample2	164	-36.36	2 23	145 167	21	0.8095	0.8571
miR2104	Unigene16054_sample2	168	-41.23	3 23	290 312	20	0.9	0.9
miR2104	Unigene28360_sample2	172	-42.31	2 23	196 221	23	0.7826	0.8261
miR2104	Unigene30709_sample2	163	-41.08	3 22	310 332	19	0.8947	0.8947
miR2105	CL2682.Contig2_sample2	162	-22.82	2 23	17 38	21	0.7619	0.8095
miR2105	CL5075.Contig1_sample2	166	-23.47	2 23	26 47	21	0.8095	0.8095
miR2105	CL5192.Contig1_sample2	167	-23.33	2 22	752 774	20	0.8	0.8
miR2105	CL10517.Contig1_sample2	165	-19.88	2 23	147 169	22	0.8182	0.8182
[truncated: 9,215 more rows]
