# Supplementary material for: Next-generation sequencing-based mRNA and microRNA expression profiling analysis revealed pathways involved in the rapid growth of developing culms in Moso bamboo
Source: BMC Plant Biol. 2013 Aug 21;13:119. doi: 10.1186/1471-2229-13-119 (PMC3765735; doi:10.1186/1471-2229-13-119)
Supplement: Additional file 12: Table S7 — A: The negative correlation pairs between miRNAs and mRNAs, the positive correlation pairs between mRNAs and proteins. B: The statistical data pairs from the integrated analysis of STEM, positive/negative correlation. C: The GO annotation and enrichment of 64 core genes. [file 1471-2229-13-119-S12.xls]

## Sheet: A
1. The negative correlation pairs between miRNAs and mRNAs
miRNA	mRNA	r value	p value
miR5021	CL4675.Contig2	-0.986625	0.0002671
miR3455	CL2683.Contig2	-0.97192	0.001172
miR2624	Unigene4274	-0.968306	0.001491
miR5021	Unigene6133	-0.959568	0.002419
miR535	CL3710.Contig1	-0.942141	0.004925
mN220	CL5630.Contig1	-0.94144	0.005043
mN195	CL8979.Contig2	-0.939564	0.005368
miR2106	CL9675.Contig1	-0.929996	0.007179
miR1871	Unigene4941	-0.912617	0.01112
mN171	Unigene26102	-0.903975	0.01339
miR1426	CL746.Contig2	-0.900637	0.01432
miR1523	Unigene618	-0.900147	0.01446
mN98	CL10005.Contig1	-0.884747	0.01916
miR1439	CL11267.Contig1	-0.882805	0.0198
miR5021	Unigene4531	-0.878816	0.02114
miR1222	CL11989.Contig1	-0.874928	0.02249
miR1863	Unigene32822	-0.872957	0.02318
mN105	CL6663.Contig1	-0.871212	0.02381
miR5086	CL5652.Contig1	-0.870932	0.02391
mN131	Unigene182	-0.870712	0.02399
miR5021	Unigene6227	-0.863842	0.02655
mN87	Unigene6954	-0.863394	0.02672
miR823	Unigene4531	-0.862584	0.02703
miR2119	CL2951.Contig1	-0.861099	0.0276
miR5024	Unigene16224	-0.856416	0.02944
miR531	Unigene14098	-0.854523	0.03021
miR774	Unigene12691	-0.847266	0.03321
mN10	Unigene23134	-0.844908	0.03422
miR1216	CL12202.Contig1	-0.841759	0.03558
miR1872	Unigene1400	-0.839217	0.0367
miR5021	Unigene12796	-0.838362	0.03708
miR1164	Unigene2637	-0.837482	0.03747
miR835	Unigene15059	-0.833426	0.03931
miR531	Unigene1246	-0.83331	0.03936
miR2678	Unigene3007	-0.83198	0.03997
miR441	Unigene10943	-0.831635	0.04013
miR529	Unigene10979	-0.828372	0.04166
miR835	CL13333.Contig2	-0.827906	0.04188
mN282	CL13358.Contig2	-0.826631	0.04248
miR854	CL7165.Contig2	-0.824879	0.04332
mN205	Unigene14722	-0.824552	0.04347
miR5175	Unigene1722	-0.823203	0.04412
mN308	Unigene1603	-0.820094	0.04564
miR1439	Unigene12153	-0.818081	0.04663
miR854	CL5998.Contig1	-0.81403	0.04866
miR531	CL9741.Contig1	-0.810149	0.05064
mN314	Unigene585	-0.804516	0.05359
miR4411	CL3326.Contig1	-0.803733	0.054
mN225	Unigene2841	-0.802982	0.0544
miR1124	Unigene21234	-0.802296	0.05477
mN149	CL8922.Contig3	-0.802227	0.0548
miR869	Unigene8331	-0.80111	0.0554
mN114	CL9626.Contig1	-0.799981	0.05601
miR535	CL12501.Contig1	-0.799638	0.0562
mN26	CL9015.Contig2	-0.798105	0.05703
miR3511	Unigene13219	-0.795897	0.05824
miR4413	CL1491.Contig1	-0.795749	0.05832
miR531	CL8377.Contig1	-0.793064	0.0598
mN65	CL2727.Contig2	-0.792164	0.0603
mN98	CL321.Contig1	-0.790236	0.06139
miR1429	Unigene17470	-0.789046	0.06206
mN55	CL3396.Contig2	-0.784935	0.06441
miR529	CL2416.Contig1	-0.784281	0.06478
miR528	CL10953.Contig2	-0.780161	0.06718
miR821	Unigene17435	-0.778768	0.068
miR2948	CL1601.Contig4	-0.77862	0.06809
miR399	CL13619.Contig1	-0.778376	0.06823
miR5021	CL11327.Contig1	-0.776889	0.06911
miR5021	CL5711.Contig1	-0.776889	0.06911
miR5021	Unigene25003	-0.776889	0.06911
miR913	Unigene3640	-0.775784	0.06977
miR4249	Unigene2423	-0.775737	0.0698
miR1088	Unigene20956	-0.775375	0.07002
miR1028	CL9116.Contig1	-0.773782	0.07097
miR5021	Unigene11998	-0.771647	0.07226
mN98	Unigene8228	-0.769655	0.07348
miR4396	CL7817.Contig2	-0.769548	0.07354
miR1216	CL6657.Contig1	-0.769154	0.07378
mN305	CL6280.Contig1	-0.76822	0.07436
miR2926	Unigene11892	-0.767956	0.07452
miR5061	CL7007.Contig1	-0.766075	0.07568
mN26	CL6074.Contig1	-0.763578	0.07724
miR1426	CL746.Contig1	-0.763037	0.07757
mN253	Unigene4730	-0.759824	0.0796
miR531	Unigene6501	-0.758914	0.08018
mN171	CL9284.Contig1	-0.758753	0.08028
miR1025	CL6872.Contig1	-0.757048	0.08137
miR2673	Unigene3292	-0.75699	0.08141
miR3633	CL2886.Contig1	-0.755814	0.08216
miR951	Unigene11020	-0.755639	0.08227
mN64	CL12583.Contig1	-0.754852	0.08278
mN271	Unigene1918	-0.753897	0.0834
miR827	Unigene2974	-0.752595	0.08424
mN165	CL12898.Contig1	-0.752504	0.0843
miR1071	Unigene196	-0.751679	0.08484
miR528	CL7923.Contig1	-0.751406	0.08502
miR1098	CL3309.Contig1	-0.750393	0.08568
miR2644	Unigene1553	-0.748806	0.08672
miR3461	CL8033.Contig1	-0.748696	0.0868
miR1214	CL12989.Contig1	-0.747822	0.08737
mN98	CL12045.Contig1	-0.747371	0.08767
miR3633	Unigene1641	-0.746635	0.08816
mN190	CL9445.Contig1	-0.74552	0.0889
miR5021	CL1836.Contig2	-0.74464	0.08949
miR1083	CL9990.Contig1	-0.740282	0.09242
mN2	CL10003.Contig1	-0.73955	0.09292
miR1083	Unigene3633	-0.739353	0.09305
miR172	Unigene8248	-0.738564	0.09359
miR845	Unigene20597	-0.736762	0.09482
miR528	Unigene3410	-0.736034	0.09532
mN271	Unigene20298	-0.735338	0.0958
miR164	CL2751.Contig2	-0.735151	0.09593
miR164	CL13501.Contig2	-0.733308	0.0972
mN192	Unigene6734	-0.733003	0.09741
miR3449	CL13939.Contig2	-0.732801	0.09755
mN188	CL9743.Contig1	-0.732793	0.09756
miR443	CL13920.Contig1	-0.732352	0.09787
miR5021	Unigene716	-0.732142	0.09801
mN98	CL10236.Contig1	-0.732123	0.09803
miR5021	Unigene4983	-0.731517	0.09845
mN98	Unigene4366	-0.730477	0.09917
2. The positive correlation pairs between mRNAs and proteins
protein	mRNA	correlation	Pvalue
240	CL3191.Contig1	0.934316	0.00633
193	CL2077.Contig2	0.93387	0.006415
216	CL4370.Contig2	0.866171	0.02567
145	Unigene7737	0.861043	0.02762
151	CL13161.Contig1	0.828809	0.04145
152	Unigene1294	0.827209	0.04221
343	CL116.Contig1	0.827075	0.04227
240	CL7565.Contig2	0.815679	0.04783
263	Unigene257	0.763682	0.07717
20	CL1052.Contig2	0.763548	0.07725
147	CL13161.Contig1	0.746196	0.08845
64	CL5947.Contig1	0.736507	0.095
31	CL8377.Contig1	0.714254	0.1108
264	CL6458.Contig1	0.706825	0.1163
266	Unigene257	0.685898	0.1325
301	Unigene19364	0.670978	0.1446
211	CL14111.Contig1	0.655156	0.1579
246	CL10144.Contig1	0.6549	0.1581
127	CL10546.Contig1	0.649812	0.1625
152	CL7980.Contig1	0.608708	0.1997
263	CL7853.Contig1	0.589055	0.2186
131	CL604.Contig1	0.588931	0.2187
203	CL1044.Contig2	0.588056	0.2196
149	CL13161.Contig1	0.549609	0.2586
100	CL8704.Contig1	0.526879	0.2828

## Sheet: B
							Expression																		Gene annotation
type I	type II	miRNA	mRNA	protein ID	r value	p value	G1M	G2M	G3T	G3M	G3B	G4M	G1M	G2M	G3T	G3M	G3B	G4M	G1M	G2M	G3T	G3M	G3B	G4M	geneID	geneLength	Nr-ID	Nr-Score	Nr-Evalue	Nr-annotation	Nt-ID	Nt-Score	Nt-Evalue	Nt-annotation	Swissprot-ID	Swissprot-Score	Swissprot-Evalue	Swissprot-annotation	Abbreviation of gene name	COG-Protein-or-Domain	COG-Score	COG-Evalue	COG-ID	COG-Function-Description	KO_id	KEGG-Evalue	KEGG-Score	KEGG-Gene	ko_definition
N	A	mN105	CL6663.Contig1		-0.871212	0.02381	34.29	32.38	38.33	21.43	5	26.9	0	0	0.467253	0	0	0							CL6663.Contig1	1097	gi|115475832|ref|NP_001061512.1|	468.8	6e-131	Os08g0310100 [Oryza sativa Japonica Group] >gi|113623481|dbj|BAF23426.1| Os08g0310100 [Oryza sativa Japonica Group]	gi|242382035|emb|FP097021.1|	1629	0	Phyllostachys edulis cDNA clone: bphyst023p10, full insert sequence	sp|P25873|RK15_ARATH	85.9	4e-17	50S ribosomal protein L15, chloroplastic OS=Arabidopsis thaliana GN=RPL15 PE=1 SV=2	RPL15	BMEI0776	139	9e-33	COG0200	Ribosomal protein L15	K02876	4e-18	90.5	cre:CHLREDRAFT_195635	large subunit ribosomal protein L15
N	A	miR531	Unigene1246		-0.83331	0.03936	111.9	134.76	56.67	39.76	75.24	25.95	0.078588	0	0.623003	0.978939	1.37537	0.828789							Unigene1246	1314	gi|242088149|ref|XP_002439907.1|	408.7	9e-113	hypothetical protein SORBIDRAFT_09g022280 [Sorghum bicolor] >gi|241945192|gb|EES18337.1| hypothetical protein SORBIDRAFT_09g022280 [Sorghum bicolor]	gi|242374264|emb|FP100980.1|	1455	0	Phyllostachys edulis cDNA clone: bphyem120e16, full insert sequence	sp|Q9FH37|ILR3_ARATH	190	1e-48	Transcription factor ILR3 OS=Arabidopsis thaliana GN=ILR3 PE=1 SV=1	ILR3	--	--	--	--	--	K13171	9e-07	53.1	vvi:100262120	serine/arginine repetitive matrix protein 1
N	A	miR2624	Unigene4274		-0.968306	0.001491	43.33	40.48	46.19	4.76	2.14	34.52	0.157176	0	9.1893	6.62667	0	0							Unigene4274	1157	gi|357123693|ref|XP_003563542.1|	530.8	1e-149	PREDICTED: F-box protein SKIP31-like [Brachypodium distachyon]	gi|115469881|ref|NM_001065075.1|	932	0	Oryza sativa Japonica Group Os06g0709100 (Os06g0709100) mRNA, partial cds	sp|Q9FHK0|SKI31_ARATH	311	4e-85	F-box protein SKIP31 OS=Arabidopsis thaliana GN=SKIP31 PE=1 SV=1	SKIP31	--	--	--	--	--	--	--	--	--	--
N	A	miR5086	CL5652.Contig1		-0.870932	0.02391	5	5.71	17.38	218.33	247.86	40	5.34399	13.1165	0.623003	0	10.1939	9.69683							CL5652.Contig1	2354	gi|326509091|dbj|BAJ86938.1|	1340.5	0	predicted protein [Hordeum vulgare subsp. vulgare]	gi|357163235|ref|XM_003579618.1|	2595	0	PREDICTED: Brachypodium distachyon acetyl-coenzyme A synthetase-like (LOC100827025), mRNA	sp|B9DGD6|ACS_ARATH	1169	0	Acetate--CoA ligase ACS, chloroplastic/glyoxysomal OS=Arabidopsis thaliana GN=ACS PE=1 SV=1	ACS	PA4733	762	0	COG0365	Acyl-coenzyme A synthetases/AMP-(fatty) acid ligases	K01895	0	1331	bdi:100827025	acetyl-CoA synthetase [EC:6.2.1.1]
N	AB	mN131	Unigene182		-0.870712	0.02399	73.33	45.71	5.24	13.1	5	18.57	0	0.40989	0.934505	1.58136	1.45628	0.74591							Unigene182	310	--	--	--	--	gi|242388666|emb|FP100096.1|	470	1e-130	Phyllostachys edulis cDNA clone: bphyst009p14, full insert sequence	--	--	--	--		--	--	--	--	--	--	--	--	--	--
N	AB	miR774	Unigene12691		-0.847266	0.03321	16.43	26.19	16.9	2.62	1.43	5	2.75058	5.05531	10.9804	10.3918	5.6633	11.8517							Unigene12691	767	gi|357121836|ref|XP_003562623.1|	268.9	5e-71	PREDICTED: transmembrane emp24 domain-containing protein 10-like [Brachypodium distachyon]	gi|242388720|emb|FP100150.1|	577	1e-162	Phyllostachys edulis cDNA clone: bphyst004f19, full insert sequence	--	--	--	--		--	--	--	--	--	K03857	1e-19	94.7	ota:Ot03g04730	phosphatidylinositol glycan, class A [EC:2.4.1.198]
N	B	miR1871	Unigene4941		-0.912617	0.01112	2.62	5.71	6.19	5.48	5.95	7.14	23.4978	0	2.88139	0	0.404521	0.911668							Unigene4941	1614	gi|357142535|ref|XP_003572605.1|	557	2e-157	PREDICTED: uncharacterized protein LOC100823787 [Brachypodium distachyon]	gi|357142534|ref|XM_003572557.1|	704	0	PREDICTED: Brachypodium distachyon uncharacterized LOC100823787 (LOC100823787), mRNA	--	--	--	--		--	--	--	--	--	--	--	--	--	--
N	B	miR823	Unigene4531		-0.862584	0.02703	14.05	26.43	47.62	40.48	17.38	37.62	107.037	73.6436	196.713	10.0153	5.33968	0.165758							Unigene4531	658	gi|222624926|gb|EEE59058.1|	219.9	2e-56	hypothetical protein OsJ_10836 [Oryza sativa Japonica Group]	gi|32984963|dbj|AK099754.1|	325	3e-86	Oryza sativa Japonica Group cDNA clone:J013092O17, full insert sequence	sp|Q9MAB3|NOP5B_ARATH	89.7	1e-18	Probable nucleolar protein 5-2 OS=Arabidopsis thaliana GN=NOP5-2 PE=2 SV=1	NOP5-2	SPCC825.01	57	3e-08	COG0488	ATPase components of ABC transporters with duplicated ATPase domains	K14565	2e-57	219	osa:4332841	nucleolar protein 58
N	B	mN195	CL8979.Contig2		-0.939564	0.005368	0.95	0.95	0	0	0	0	0	0	1.24601	1.73197	1.61808	0.994546							CL8979.Contig2	443	gi|297608921|ref|NP_001062403.2|	267.3	4e-71	Os08g0543900 [Oryza sativa Japonica Group] >gi|255678616|dbj|BAF24317.2| Os08g0543900 [Oryza sativa Japonica Group]	gi|297608920|ref|NM_001068938.2|	603	1e-170	Oryza sativa Japonica Group Os08g0543900 (Os08g0543900) mRNA, complete cds	sp|Q6S4P4|RF2B_ORYSJ	172	9e-44	Transcription factor RF2b OS=Oryza sativa subsp. japonica GN=RF2b PE=1 SV=1	RF2b	--	--	--	--	--	K09060	2e-06	49.3	pop:POPTR_411188	plant G-box-binding factor
N	B	mN171	Unigene26102		-0.903975	0.01339	0.95	1.67	0	0	1.19	0	0	0	0	1.12955	1.45628	0.828789							Unigene26102	253	gi|357152216|ref|XP_003576046.1|	159.8	9e-39	PREDICTED: uncharacterized protein LOC100846436 [Brachypodium distachyon]	gi|242386981|emb|FP094234.1|	494	1e-137	Phyllostachys edulis cDNA clone: bphyst007a20, full insert sequence	--	--	--	--		--	--	--	--	--	--	--	--	--	--
N	B	miR1523	Unigene618		-0.900147	0.01446	8.1	9.29	9.52	4.76	3.1	4.76	0	5854.26	15101.6	15370.6	0.404521	14972.2							Unigene618	320	gi|117307087|emb|CAL49035.1|	92	2e-18	inositol phosphate kinase [Hordeum vulgare]	gi|242384365|emb|FP097965.1|	343	6e-92	Phyllostachys edulis cDNA clone: bphylf049f09, full insert sequence	sp|Q84Y01|ITPK1_MAIZE	89.4	4e-19	Inositol-tetrakisphosphate 1-kinase 1 OS=Zea mays GN=ITPK1 PE=2 SV=1	ITPK1	--	--	--	--	--	K00913	1e-18	89.4	zma:732818	inositol-1,3,4-trisphosphate 5/6-kinase / inositol-tetrakisphosphate 1-kinase [EC:2.7.1.159 2.7.1.134]
N	B	miR1439	CL11267.Contig1		-0.882805	0.0198	2.38	13.57	13.81	9.05	0.95	10.71	8.72327	1.29799	18.3786	0	0	0.497273							CL11267.Contig1	892	gi|357140673|ref|XP_003571888.1|	428.7	5e-119	PREDICTED: auxin response factor 22-like [Brachypodium distachyon]	gi|297610667|ref|NM_001071407.2|	829	0	Oryza sativa Japonica Group Os10g0479900 (Os10g0479900) mRNA, complete cds	sp|Q9AV47|ARFV_ORYSJ	424	3e-119	Auxin response factor 22 OS=Oryza sativa subsp. japonica GN=ARF22 PE=2 SV=1	ARF22	--	--	--	--	--	--	--	--	--	--
N	B	miR1222	CL11989.Contig1		-0.874928	0.02249	8.81	10.95	20.48	17.62	12.86	15.24	54.1472	45.2929	29.359	20.5577	23.1386	22.3773							CL11989.Contig1	1078	gi|357118025|ref|XP_003560760.1|	537.3	1e-151	PREDICTED: phytanoyl-CoA dioxygenase domain-containing protein 1-like [Brachypodium distachyon]	gi|242388535|emb|FP094996.1|	2129	0	Phyllostachys edulis cDNA clone: bphylf026c23, full insert sequence	--	--	--	--		all4427	55.5	2e-07	COG5285	Protein involved in biosynthesis of mitomycin antibiotics/polyketide fumonisin	K01190	2e-59	228	ota:Ot07g03490	beta-galactosidase [EC:3.2.1.23]
N	B	miR1863	Unigene32822		-0.872957	0.02318	2.38	1.9	6.43	6.43	2.14	6.43	49.0389	24.5934	32.1626	7.6056	3.31707	2.40349							Unigene32822	258	gi|255572004|ref|XP_002526943.1|	50.8	6e-06	conserved hypothetical protein [Ricinus communis] >gi|223533695|gb|EEF35430.1| conserved hypothetical protein [Ricinus communis]	gi|47084431|gb|AC135922.2|	145	2e-32	Oryza sativa (japonica cultivar-group) chromosome 5 PAC clone P0411C02, complete sequence	--	--	--	--		--	--	--	--	--	--	--	--	--	--
N	B	mN10	Unigene23134		-0.844908	0.03422	2.38	0	4.52	2.14	0.95	3.81	10.5308	10.0423	10.6689	3.76515	0	0							Unigene23134	262	--	--	--	--	gi|242384980|emb|FP098380.1|	69.9	1e-09	Phyllostachys edulis cDNA clone: bphylf058a20, full insert sequence	--	--	--	--		--	--	--	--	--	--	--	--	--	--
N	B	miR1872	Unigene1400		-0.839217	0.0367	4.05	2.86	6.19	5.71	0	3.33	0	0	2.72564	0	0	1.1603							Unigene1400	861	gi|125554532|gb|EAZ00138.1|	388.3	7e-107	hypothetical protein OsI_22141 [Oryza sativa Indica Group]	gi|115467057|ref|NM_001063663.1|	724	0	Oryza sativa Japonica Group Os06g0213400 (Os06g0213400) mRNA, complete cds	--	--	--	--		--	--	--	--	--	--	--	--	--	--
N	B	miR835	Unigene15059		-0.833426	0.03931	0	0.71	7.62	3.1	1.9	6.67	10.5308	11.8185	7.63179	2.5603	2.83165	3.56379							Unigene15059	530	gi|125606723|gb|EAZ45759.1|	192.6	2e-48	hypothetical protein OsJ_30443 [Oryza sativa Japonica Group]	gi|115480816|ref|NM_001070537.1|	333	1e-88	Oryza sativa Japonica Group Os09g0572900 (Os09g0572900) mRNA, complete cds	sp|Q9FNX5|DRP1E_ARATH	145	1e-35	Dynamin-related protein 1E OS=Arabidopsis thaliana GN=DRP1E PE=1 SV=1	DRP1E	--	--	--	--	--	--	--	--	--	--
N	B	miR2678	Unigene3007		-0.83198	0.03997	3.33	8.1	12.86	11.9	16.67	20	8.01598	8.12949	0	0	0	0.0828789							Unigene3007	1139	--	--	--	--	gi|242389540|emb|FP100572.1|	93.7	4e-16	Phyllostachys edulis cDNA clone: bphylf002a19, full insert sequence	--	--	--	--		--	--	--	--	--	--	--	--	--	--
N	B	miR441	Unigene10943		-0.831635	0.04013	13.57	15.24	23.1	23.1	12.38	15.95	3.45787	2.52766	3.66015	0	0	0							Unigene10943	1140	gi|326518222|dbj|BAK07363.1|	563.5	1e-159	predicted protein [Hordeum vulgare subsp. vulgare]	gi|242389766|emb|FP100797.1|	2214	0	Phyllostachys edulis cDNA clone: bphyem126k14, full insert sequence	--	--	--	--		--	--	--	--	--	K07046	2e-158	556	bdi:100842192
N	B	miR835	CL13333.Contig2		-0.827906	0.04188	10.48	13.81	17.86	19.76	10.71	18.81	10.5308	11.8185	7.63179	2.5603	2.83165	3.56379							CL13333.Contig2	1081	gi|357159452|ref|XP_003578451.1|	389	5e-107	PREDICTED: uncharacterized protein LOC100835780 [Brachypodium distachyon]	gi|357159451|ref|XM_003578403.1|	601	1e-169	PREDICTED: Brachypodium distachyon uncharacterized LOC100835780 (LOC100835780), mRNA	--	--	--	--		--	--	--	--	--	--	--	--	--	--
N	B	miR1439	Unigene12153		-0.818081	0.04663	12.86	13.33	18.33	15.71	7.86	22.14	8.72327	1.29799	18.3786	0	0	0.497273							Unigene12153	571	gi|357164408|ref|XP_003580043.1|	102.1	4e-21	PREDICTED: probable E3 ubiquitin-protein ligase ARI8-like [Brachypodium distachyon]	gi|242383437|emb|FP097633.1|	751	0	Phyllostachys edulis cDNA clone: bphyem001e20, full insert sequence	sp|Q8W468|ARI8_ARATH	49.3	1e-06	Probable E3 ubiquitin-protein ligase ARI8 OS=Arabidopsis thaliana GN=ARI8 PE=2 SV=1	ARI8	--	--	--	--	--	K11968	5e-22	102	bdi:100839573	ariadne-1
P	C	-	CL3191.Contig1	240	0.934316	0.00633	91.43	74.05	43.1	38.81	85.48	29.76							0.0491414	0.0456683	0.0359435	0	0.019489	0	CL3191.Contig1	1053	gi|341870593|gb|AEK99336.1|	446.8	2e-124	chaperonin [Oryza sativa Japonica Group]	gi|242389086|emb|FP100318.1|	1840	0	Phyllostachys edulis cDNA clone: bphylf039d21, full insert sequence	sp|O65282|CH10C_ARATH	359	1e-99	20 kDa chaperonin, chloroplastic OS=Arabidopsis thaliana GN=CPN21 PE=1 SV=2	CPN21	Rv3418c	102	1e-21	COG0234	Co-chaperonin GroES (HSP10)	K04078	8e-43	172	cre:CHLREDRAFT_188610	chaperonin GroES
P	C	-	CL13161.Contig1	151	0.828809	0.04145	421.9	557.14	485	1034.05	596.9	693.81							0.344212	0.337613	0.479455	0.919494	0	0.820961	CL13161.Contig1	1699	gi|281485510|dbj|BAI59774.1|	715.7	0	aldolase C-1 [Phyllostachys edulis]	gi|283837735|dbj|AB510224.2|	2859	0	Phyllostachys edulis aldc-1 mRNA for aldolase C-1, complete cds	sp|P17784|ALF_ORYSJ	692	0	Fructose-bisphosphate aldolase cytoplasmic isozyme OS=Oryza sativa subsp. japonica GN=FBA PE=1 SV=2	FBA	XF0826	327	5e-89	COG3588	Fructose-1,6-bisphosphate aldolase	K01623	0	681	sbi:SORBI_04g019020	fructose-bisphosphate aldolase, class I [EC:4.1.2.13]
P	C	miR854	Unigene1294	152	0.827209	0.04221	85.48	14.52	10.95	32.14	29.29	29.05	9.74492	8.33443	7.63179	72.4415	413.259	307.149	0.0487134	0.0270904	0.0285529	0.0212902	0	0.0271534	Unigene1294	371	gi|125571861|gb|EAZ13376.1|	204.9	2e-52	hypothetical protein OsJ_03294 [Oryza sativa Japonica Group]	gi|242374592|emb|FP095752.1|	702	0	Phyllostachys edulis cDNA clone: bphyst006g09, full insert sequence	--	--	--	--		--	--	--	--	--	K13199	2e-53	204	osa:4324661	plasminogen activator inhibitor 1 RNA-binding protein
P	C	mN29	CL7565.Contig2	240	0.815679	0.04783	38.81	22.62	15.24	10.24	12.14	3.57	0	0	0	0	0	0.497273	0.0491414	0.0456683	0.0359435	0	0.019489	0	CL7565.Contig2	933	gi|242066742|ref|XP_002454660.1|	389.8	2e-107	hypothetical protein SORBIDRAFT_04g035040 [Sorghum bicolor] >gi|241934491|gb|EES07636.1| hypothetical protein SORBIDRAFT_04g035040 [Sorghum bicolor]	gi|242375235|emb|FP101354.1|	1372	0	Phyllostachys edulis cDNA clone: bphyst015i22, full insert sequence	sp|O65282|CH10C_ARATH	331	4e-91	20 kDa chaperonin, chloroplastic OS=Arabidopsis thaliana GN=CPN21 PE=1 SV=2	CPN21	slr2075	98.2	2e-20	COG0234	Co-chaperonin GroES (HSP10)	K04078	3e-41	167	cre:CHLREDRAFT_188610	chaperonin GroES
P	C	mN310	CL2077.Contig2	193	0.93387	0.006415	32.14	44.05	26.43	22.14	32.62	4.29	1.17882	0	0	0	0	0	0.125346	0.300749	0.183024	0.103002	0.184554	0	CL2077.Contig2	3169	gi|242069153|ref|XP_002449853.1|	689.1	0	hypothetical protein SORBIDRAFT_05g024430 [Sorghum bicolor] >gi|241935696|gb|EES08841.1| hypothetical protein SORBIDRAFT_05g024430 [Sorghum bicolor]	gi|242374221|emb|FP100937.1|	2284	0	Phyllostachys edulis cDNA clone: bphyst036o08, full insert sequence	sp|Q2MY51|PATM3_SOLTU	308	1e-83	Patatin group M-3 OS=Solanum tuberosum PE=2 SV=1		all2302	118	7e-26	COG3621	Patatin	K03006	2e-14	80.5	sbi:SORBI_07g003680	DNA-directed RNA polymerase II subunit RPB1 [EC:2.7.7.6]
P	C	mN308	CL2077.Contig2	193	0.93387	0.006415	32.14	44.05	26.43	22.14	32.62	4.29	0	0	1.16813	0.75303	0	0.580152	0.125346	0.300749	0.183024	0.103002	0.184554	0	CL2077.Contig2	3169	gi|242069153|ref|XP_002449853.1|	689.1	0	hypothetical protein SORBIDRAFT_05g024430 [Sorghum bicolor] >gi|241935696|gb|EES08841.1| hypothetical protein SORBIDRAFT_05g024430 [Sorghum bicolor]	gi|242374221|emb|FP100937.1|	2284	0	Phyllostachys edulis cDNA clone: bphyst036o08, full insert sequence	sp|Q2MY51|PATM3_SOLTU	308	1e-83	Patatin group M-3 OS=Solanum tuberosum PE=2 SV=1		all2302	118	7e-26	COG3621	Patatin	K03006	2e-14	80.5	sbi:SORBI_07g003680	DNA-directed RNA polymerase II subunit RPB1 [EC:2.7.7.6]
P	C	mN194	CL2077.Contig2	193	0.93387	0.006415	32.14	44.05	26.43	22.14	32.62	4.29	0	0	0	1.43076	0	0	0.125346	0.300749	0.183024	0.103002	0.184554	0	CL2077.Contig2	3169	gi|242069153|ref|XP_002449853.1|	689.1	0	hypothetical protein SORBIDRAFT_05g024430 [Sorghum bicolor] >gi|241935696|gb|EES08841.1| hypothetical protein SORBIDRAFT_05g024430 [Sorghum bicolor]	gi|242374221|emb|FP100937.1|	2284	0	Phyllostachys edulis cDNA clone: bphyst036o08, full insert sequence	sp|Q2MY51|PATM3_SOLTU	308	1e-83	Patatin group M-3 OS=Solanum tuberosum PE=2 SV=1		all2302	118	7e-26	COG3621	Patatin	K03006	2e-14	80.5	sbi:SORBI_07g003680	DNA-directed RNA polymerase II subunit RPB1 [EC:2.7.7.6]
P	C	miR866	CL2077.Contig2	193	0.93387	0.006415	32.14	44.05	26.43	22.14	32.62	4.29	36.5434	0	0	0	2.83165	0	0.125346	0.300749	0.183024	0.103002	0.184554	0	CL2077.Contig2	3169	gi|242069153|ref|XP_002449853.1|	689.1	0	hypothetical protein SORBIDRAFT_05g024430 [Sorghum bicolor] >gi|241935696|gb|EES08841.1| hypothetical protein SORBIDRAFT_05g024430 [Sorghum bicolor]	gi|242374221|emb|FP100937.1|	2284	0	Phyllostachys edulis cDNA clone: bphyst036o08, full insert sequence	sp|Q2MY51|PATM3_SOLTU	308	1e-83	Patatin group M-3 OS=Solanum tuberosum PE=2 SV=1		all2302	118	7e-26	COG3621	Patatin	K03006	2e-14	80.5	sbi:SORBI_07g003680	DNA-directed RNA polymerase II subunit RPB1 [EC:2.7.7.6]
P	C	mN26	Unigene1294	152	0.827209	0.04221	85.48	14.52	10.95	32.14	29.29	29.05	0	0	0.700879	0	0	0	0.0487134	0.0270904	0.0285529	0.0212902	0	0.0271534	Unigene1294	371	gi|125571861|gb|EAZ13376.1|	204.9	2e-52	hypothetical protein OsJ_03294 [Oryza sativa Japonica Group]	gi|242374592|emb|FP095752.1|	702	0	Phyllostachys edulis cDNA clone: bphyst006g09, full insert sequence	--	--	--	--		--	--	--	--	--	K13199	2e-53	204	osa:4324661	plasminogen activator inhibitor 1 RNA-binding protein
P	C	miR1444	CL116.Contig1	343	0.827075	0.04227	80.24	92.86	68.33	51.19	122.86	34.76	0	0	0.155751	0.301212	0	0	0.0739739	0.0444563	0.0754561	0	0	0	CL116.Contig1	2893	gi|222631300|gb|EEE63432.1|	222.2	3e-56	hypothetical protein OsJ_18245 [Oryza sativa Japonica Group]	gi|242383357|emb|FP097553.1|	1861	0	Phyllostachys edulis cDNA clone: bphyem207c16, full insert sequence	sp|Q93VR3|GME_ARATH	81.3	3e-15	GDP-mannose 3,5-epimerase OS=Arabidopsis thaliana GN=At5g28840 PE=1 SV=1	GME	alr0657	312	2e-84	COG0451	Nucleoside-diphosphate-sugar epimerases	K01710	1e-78	293	cme:CME136C	dTDP-glucose 4,6-dehydratase [EC:4.2.1.46]
P	C	miR854	CL116.Contig1	343	0.827075	0.04227	80.24	92.86	68.33	51.19	122.86	34.76	9.74492	8.33443	7.63179	72.4415	413.259	307.149	0.0739739	0.0444563	0.0754561	0	0	0	CL116.Contig1	2893	gi|222631300|gb|EEE63432.1|	222.2	3e-56	hypothetical protein OsJ_18245 [Oryza sativa Japonica Group]	gi|242383357|emb|FP097553.1|	1861	0	Phyllostachys edulis cDNA clone: bphyem207c16, full insert sequence	sp|Q93VR3|GME_ARATH	81.3	3e-15	GDP-mannose 3,5-epimerase OS=Arabidopsis thaliana GN=At5g28840 PE=1 SV=1	HME	alr0657	312	2e-84	COG0451	Nucleoside-diphosphate-sugar epimerases	K01710	1e-78	293	cme:CME136C	dTDP-glucose 4,6-dehydratase [EC:4.2.1.46]
P	CD	mN86	CL2077.Contig2	193	0.93387	0.006415	32.14	44.05	26.43	22.14	32.62	4.29	0	0	0.934505	7.83151	3.39798	4.7241	0.125346	0.300749	0.183024	0.103002	0.184554	0	CL2077.Contig2	3169	gi|242069153|ref|XP_002449853.1|	689.1	0	hypothetical protein SORBIDRAFT_05g024430 [Sorghum bicolor] >gi|241935696|gb|EES08841.1| hypothetical protein SORBIDRAFT_05g024430 [Sorghum bicolor]	gi|242374221|emb|FP100937.1|	2284	0	Phyllostachys edulis cDNA clone: bphyst036o08, full insert sequence	sp|Q2MY51|PATM3_SOLTU	308	1e-83	Patatin group M-3 OS=Solanum tuberosum PE=2 SV=1		all2302	118	7e-26	COG3621	Patatin	K03006	2e-14	80.5	sbi:SORBI_07g003680	DNA-directed RNA polymerase II subunit RPB1 [EC:2.7.7.6]
P	CD	mN18	CL116.Contig1	343	0.827075	0.04227	80.24	92.86	68.33	51.19	122.86	34.76	0	0	0	0.75303	0	0	0.0739739	0.0444563	0.0754561	0	0	0	CL116.Contig1	2893	gi|222631300|gb|EEE63432.1|	222.2	3e-56	hypothetical protein OsJ_18245 [Oryza sativa Japonica Group]	gi|242383357|emb|FP097553.1|	1861	0	Phyllostachys edulis cDNA clone: bphyem207c16, full insert sequence	sp|Q93VR3|GME_ARATH	81.3	3e-15	GDP-mannose 3,5-epimerase OS=Arabidopsis thaliana GN=At5g28840 PE=1 SV=1		alr0657	312	2e-84	COG0451	Nucleoside-diphosphate-sugar epimerases	K01710	1e-78	293	cme:CME136C	dTDP-glucose 4,6-dehydratase [EC:4.2.1.46]
NP	A	miR531	CL8377.Contig1		-0.793064	0.0598	79.29	44.52	17.14	39.05	49.76	32.38	0.078588	0	0.623003	0.978939	1.37537	0.828789							CL8377.Contig1	2543	gi|242033201|ref|XP_002463995.1|	1397.5	0	hypothetical protein SORBIDRAFT_01g010210 [Sorghum bicolor] >gi|241917849|gb|EER90993.1| hypothetical protein SORBIDRAFT_01g010210 [Sorghum bicolor]	gi|357118198|ref|XM_003560797.1|	3352	0	PREDICTED: Brachypodium distachyon NADH dehydrogenase [ubiquinone] iron-sulfur protein 1, mitochondrial-like (LOC100844331), mRNA	sp|Q43644|NDUS1_SOLTU	1191	0	NADH dehydrogenase [ubiquinone] iron-sulfur protein 1, mitochondrial OS=Solanum tuberosum PE=2 SV=1		BMEI1152	664	0	COG1034	NADH dehydrogenase/NADH:ubiquinone oxidoreductase 75 kD subunit (chain G)	K03934	0	1397	sbi:SORBI_01g010210	NADH dehydrogenase (ubiquinone) Fe-S protein 1 [EC:1.6.5.3 1.6.99.3]
NP	C	miR531	CL8377.Contig1	31	0.714254	0.1108	79.29	44.52	17.14	39.05	49.76	32.38	0.078588	0	0.623003	0.978939	1.37537	0.828789	0.0391668	0.0286961	0.0350616	0.0429241	0.013794	0.0230521	CL8377.Contig1	2543	gi|242033201|ref|XP_002463995.1|	1397.5	0	hypothetical protein SORBIDRAFT_01g010210 [Sorghum bicolor] >gi|241917849|gb|EER90993.1| hypothetical protein SORBIDRAFT_01g010210 [Sorghum bicolor]	gi|357118198|ref|XM_003560797.1|	3352	0	PREDICTED: Brachypodium distachyon NADH dehydrogenase [ubiquinone] iron-sulfur protein 1, mitochondrial-like (LOC100844331), mRNA	sp|Q43644|NDUS1_SOLTU	1191	0	NADH dehydrogenase [ubiquinone] iron-sulfur protein 1, mitochondrial OS=Solanum tuberosum PE=2 SV=1		BMEI1152	664	0	COG1034	NADH dehydrogenase/NADH:ubiquinone oxidoreductase 75 kD subunit (chain G)	K03934	0	1397	sbi:SORBI_01g010210	NADH dehydrogenase (ubiquinone) Fe-S protein 1 [EC:1.6.5.3 1.6.99.3]
N	A	mN98	Unigene4366		-0.730477	0.09917	17.86	12.86	17.38	6.9	0.71	8.1	0	0	0.778754	0	0	0							Unigene4366	1365	gi|297596504|ref|NP_001042672.2|	639	0	Os01g0265800 [Oryza sativa Japonica Group] >gi|255673092|dbj|BAF04586.2| Os01g0265800 [Oryza sativa Japonica Group]	gi|6815051|dbj|AP001080.1|	906	0	Oryza sativa Japonica Group genomic DNA, chromosome 1, clone:P0499C11	sp|Q9FPQ6|GP1_CHLRE	79.7	3e-15	Vegetative cell wall protein gp1 OS=Chlamydomonas reinhardtii GN=GP1 PE=2 SV=1	GP1	SPAC140.02	81.6	3e-15	COG0724	RNA-binding proteins (RRM domain)	K12741	5e-29	127	bdi:100837968	heterogeneous nuclear ribonucleoprotein A1/A3
N	A	mN65	CL2727.Contig2		-0.792164	0.0603	64.76	18.33	17.14	5.48	0.95	30.95	1.88611	2.18608	3.27077	2.63561	2.75074	2.65212							CL2727.Contig2	889	gi|326488425|dbj|BAJ93881.1|	461.8	5e-129	predicted protein [Hordeum vulgare subsp. vulgare]	gi|242386949|emb|FP094202.1|	1735	0	Phyllostachys edulis cDNA clone: bphyem126b04, full insert sequence	sp|Q6K8R2|CHI6_ORYSJ	459	9e-130	Chitinase 6 OS=Oryza sativa subsp. japonica GN=Cht6 PE=2 SV=1	Cht6	STM0233	80.1	5e-15	COG3979	Uncharacterized protein contain chitin-binding domain type 3	K01183	3e-129	459	osa:4329920	chitinase [EC:3.2.1.14]
N	A	mN55	CL3396.Contig2		-0.784935	0.06441	27.86	31.19	17.38	5.24	22.62	16.43	0	0	0	0.903636	0	0							CL3396.Contig2	1017	gi|242086967|ref|XP_002439316.1|	572	4e-162	hypothetical protein SORBIDRAFT_09g004260 [Sorghum bicolor] >gi|241944601|gb|EES17746.1| hypothetical protein SORBIDRAFT_09g004260 [Sorghum bicolor]	gi|242374533|emb|FP095693.1|	1721	0	Phyllostachys edulis cDNA clone: bphylf056e08, full insert sequence	sp|Q9M9W3|PP19_ARATH	479	8e-136	Serine/threonine-protein phosphatase PP1 isozyme 9 OS=Arabidopsis thaliana GN=TOPP9 PE=2 SV=1	TOPP9	YER133w	435	5e-122	COG0639	Diadenosine tetraphosphatase and related serine/threonine protein phosphatases	K01090	2e-135	479	ath:AT3G05580	protein phosphatase [EC:3.1.3.16]
N	A	miR4249	Unigene2423		-0.775737	0.0698	89.52	90.71	110.24	219.29	167.86	267.14	0.471528	0.40989	0.0778754	0.225909	0.485425	0.165758							Unigene2423	655	gi|115469606|ref|NP_001058402.1|	115.5	5e-25	Os06g0686600 [Oryza sativa Japonica Group] >gi|113596442|dbj|BAF20316.1| Os06g0686600 [Oryza sativa Japonica Group]	gi|242388164|emb|FP094824.1|	1039	0	Phyllostachys edulis cDNA clone: bphyst026p21, full insert sequence	--	--	--	--		--	--	--	--	--	--	--	--	--	--
N	A	miR1216	CL6657.Contig1		-0.769154	0.07378	115.95	101.9	119.05	53.81	29.52	102.86	0	0	0.778754	0	0	0							CL6657.Contig1	2176	gi|125553565|gb|EAY99274.1|	453	8e-126	hypothetical protein OsI_21238 [Oryza sativa Indica Group] >gi|222632787|gb|EEE64919.1| hypothetical protein OsJ_19779 [Oryza sativa Japonica Group]	gi|242374577|emb|FP095737.1|	2284	0	Phyllostachys edulis cDNA clone: bphyem202e08, full insert sequence	sp|O49203|NDK3_ARATH	288	7e-78	Nucleoside diphosphate kinase III, chloroplastic/mitochondrial OS=Arabidopsis thaliana GN=NDPK3 PE=1 SV=1	NDPK3	sll1852	189	1e-47	COG0105	Nucleoside diphosphate kinase	K00940	2e-80	298	osa:4339815	nucleoside-diphosphate kinase [EC:2.7.4.6]
N	A	mN305	CL6280.Contig1		-0.76822	0.07436	8.57	22.38	8.1	2.86	11.43	1.19	32.8498	0	0	125.756	0	138.076							CL6280.Contig1	329	gi|357131861|ref|XP_003567552.1|	64.7	4e-10	PREDICTED: ABC transporter B family member 21-like [Brachypodium distachyon]	gi|357131860|ref|XM_003567504.1|	91.7	4e-16	PREDICTED: Brachypodium distachyon ABC transporter B family member 21-like (LOC100846911), mRNA	sp|O80725|AB4B_ARATH	55.8	5e-09	ABC transporter B family member 4 OS=Arabidopsis thaliana GN=ABCB4 PE=1 SV=1	ABCB4	--	--	--	--	--	K05658	3e-11	64.7	bdi:100846911	ATP-binding cassette, subfamily B (MDR/TAP), member 1
N	A	miR5061	CL7007.Contig1		-0.766075	0.07568	95.48	129.52	72.14	34.52	50	38.81	0	0	0.233626	0.225909	0.161808	0.0828789							CL7007.Contig1	1248	gi|223948671|gb|ACN28419.1|	414.1	2e-114	unknown [Zea mays]	gi|242374937|emb|FP095898.1|	2387	0	Phyllostachys edulis cDNA clone: bphylf048g12, full insert sequence	sp|Q94C59|PATL4_ARATH	77	2e-14	Patellin-4 OS=Arabidopsis thaliana GN=PATL4 PE=1 SV=2	PATL4	--	--	--	--	--	K01115	9e-07	53.1	vcn:VOLCADRAFT_99471	phospholipase D [EC:3.1.4.4]
N	A	miR1025	CL6872.Contig1		-0.757048	0.08137	1744.29	905.95	443.1	1379.05	1741.43	2067.86	0	0	0	0	1.21356	0							CL6872.Contig1	730	gi|192912976|gb|ACF06596.1|	224.6	1e-57	translationally controlled tumor protein [Elaeis guineensis]	gi|242386218|emb|FP098824.1|	1146	0	Phyllostachys edulis cDNA clone: bphyst333z02, full insert sequence	sp|Q5J907|TCTP_ELAGV	217	6e-57	Translationally-controlled tumor protein homolog OS=Elaeis guineensis var. tenera GN=TCTP PE=2 SV=1	TCTP	--	--	--	--	--	--	--	--	--	--
N	A	mN271	Unigene1918		-0.753897	0.0834	148.57	112.86	156.43	67.14	54.52	146.9	0.78588	0.751465	2.18051	0.602424	0	0							Unigene1918	1628	gi|212275324|ref|NP_001130426.1|	809.7	0	uncharacterized protein LOC100191523 [Zea mays]	gi|357112068|ref|XM_003557784.1|	1780	0	PREDICTED: Brachypodium distachyon cystathionine gamma-synthase, chloroplastic-like (LOC100837599), mRNA	sp|P55217|METB_ARATH	585	2e-167	Cystathionine gamma-synthase, chloroplastic OS=Arabidopsis thaliana GN=CGS1 PE=2 SV=3	CGS1	BH1736	288	2e-77	COG0626	Cystathionine beta-lyases/cystathionine gamma-synthases	K01739	0	809	zma:100191523	cystathionine gamma-synthase [EC:2.5.1.48]
N	A	mN2	CL10003.Contig1		-0.73955	0.09292	10.95	2.62	11.19	24.05	21.67	22.14	0	0.40989	0	0	0	0							CL10003.Contig1	2348	gi|60100234|gb|AAX13286.1|	48.1	4e-115	DREB transcription factor 5A [Triticum aestivum]	gi|242374263|emb|FP100979.1|	2880	0	Phyllostachys edulis cDNA clone: bphylf055p02, full insert sequence	sp|Q5W6R4|DRE2B_ORYSJ	385	2e-108	Dehydration-responsive element-binding protein 2B OS=Oryza sativa subsp. japonica GN=DREB2B PE=2 SV=2	DREB2B	--	--	--	--	--	K14190	8e-72	270	osa:4351698	GDP-L-galactose phosphorylase [EC:2.7.7.69]
N	AB	mN225	Unigene2841		-0.802982	0.0544	90.48	127.38	143.57	108.1	50.48	99.76	0	0	1.79113	0	0	0							Unigene2841	1883	gi|75261364|sp|Q6K669.1|AMPL2_ORYSJ	979.9	0	RecName: Full=Leucine aminopeptidase 2, chloroplastic; AltName: Full=Leucyl aminopeptidase 2; Short=LAP 2; AltName: Full=Proline aminopeptidase 2; AltName: Full=Prolyl aminopeptidase 2; Flags: Precursor	gi|357137412|ref|XM_003570247.1|	1998	0	PREDICTED: Brachypodium distachyon leucine aminopeptidase 2, chloroplastic-like (LOC100827480), mRNA	sp|Q6K669|AMPL2_ORYSJ	979	0	Leucine aminopeptidase 2, chloroplastic OS=Oryza sativa subsp. japonica GN=Os02g0794700 PE=2 SV=1		alr0237	442	7e-124	COG0260	Leucyl aminopeptidase	K01255	0	967	bdi:100827480	leucyl aminopeptidase [EC:3.4.11.1]
N	AB	miR913	Unigene3640		-0.775784	0.06977	13.33	14.29	28.33	43.1	3.81	61.43	1.80752	0.81978	4.51677	0.075303	1.05176	0							Unigene3640	1270	gi|115452033|ref|NP_001049617.1|	499.2	5e-140	Os03g0260000 [Oryza sativa Japonica Group] >gi|113548088|dbj|BAF11531.1| Os03g0260000 [Oryza sativa Japonica Group]	gi|116317895|emb|CR855030.1|	379	1e-102	Oryza sativa genomic DNA, chromosome 4, BAC clone: OSIGBa0131J24, complete sequence	sp|Q9ZP55|DRP4C_ARATH	280	9e-76	Dynamin-related protein 4C OS=Arabidopsis thaliana GN=DRP4C PE=2 SV=1	DRP4C	--	--	--	--	--	K13171	4e-06	50.8	vvi:100262120	serine/arginine repetitive matrix protein 1
N	AB	mN171	CL9284.Contig1		-0.758753	0.08028	38.1	20.48	3.57	2.86	12.38	1.9	0	0	0	1.12955	1.45628	0.828789							CL9284.Contig1	708	gi|42408491|dbj|BAD09671.1|	372.5	2e-102	putative arabinogalactan protein [Oryza sativa Japonica Group] >gi|125561994|gb|EAZ07442.1| hypothetical protein OsI_29695 [Oryza sativa Indica Group]	gi|242385720|emb|FP093572.1|	1285	0	Phyllostachys edulis cDNA clone: bphyst020h21, full insert sequence	sp|Q9FM65|FLA1_ARATH	186	1e-47	Fasciclin-like arabinogalactan protein 1 OS=Arabidopsis thaliana GN=FLA1 PE=1 SV=1	FLA1	DR0479	61.6	1e-09	COG0744	Membrane carboxypeptidase (penicillin-binding protein)	K13171	1e-12	71.2	vvi:100262120	serine/arginine repetitive matrix protein 1
N	AB	miR1098	CL3309.Contig1		-0.750393	0.08568	7.62	12.86	34.52	36.43	20	18.1	9.1948	4.71374	0	0.150606	0	0							CL3309.Contig1	3084	gi|357123516|ref|XP_003563456.1|	94.4	1e-17	PREDICTED: probable glucuronosyltransferase Os06g0687900-like [Brachypodium distachyon]	gi|357123515|ref|XM_003563408.1|	1277	0	PREDICTED: Brachypodium distachyon probable glucuronosyltransferase Os06g0687900-like (LOC100828169), mRNA	sp|Q653F4|GT61_ORYSJ	695	0	Probable glucuronosyltransferase Os06g0687900 OS=Oryza sativa subsp. japonica GN=Os06g0687900 PE=2 SV=1		Rv3876	65.5	5e-10	COG0455	ATPases involved in chromosome partitioning	K01115	4e-16	85.9	vcn:VOLCADRAFT_99471	phospholipase D [EC:3.1.4.4]
N	AB	mN190	CL9445.Contig1		-0.74552	0.0889	28.57	10	4.29	43.1	49.05	33.57	6.60139	5.39689	3.42652	0	9.87032	0							CL9445.Contig1	206	--	--	--	--	gi|242388692|emb|FP100122.1|	404	1e-110	Phyllostachys edulis cDNA clone: bphyst011h20, full insert sequence	--	--	--	--		--	--	--	--	--	--	--	--	--	--
N	AB	miR528	Unigene3410		-0.736034	0.09532	15	24.29	39.76	32.38	16.43	71.67	240.086	157.193	292.189	20.8589	16.4236	31.9084							Unigene3410	1979	gi|115480083|ref|NP_001063635.1|	969.1	0	Os09g0510700 [Oryza sativa Japonica Group] >gi|113631868|dbj|BAF25549.1| Os09g0510700 [Oryza sativa Japonica Group]	gi|357159315|ref|XM_003578360.1|	1929	0	PREDICTED: Brachypodium distachyon ADP-ribosylation factor GTPase-activating protein AGD3-like (LOC100822487), mRNA	sp|Q5W7F2|AGD3_ARATH	576	1e-164	ADP-ribosylation factor GTPase-activating protein AGD3 OS=Arabidopsis thaliana GN=AGD3 PE=1 SV=1	AGD3	SPBC21D10.05c	86.3	2e-16	COG5347	GTPase-activating protein that regulates ARFs (ADP-ribosylation factors), involved in ARF-mediated vesicular transport	K12489	0	743	sbi:SORBI_07g025880	Arf-GAP with coiled-coil, ANK repeat and PH domain-containing protein
N	AB	miR164	CL2751.Contig2		-0.735151	0.09593	30.95	56.9	5.95	9.05	12.38	3.81	54.0686	126.451	217.039	1530.76	1269.79	1465.63							CL2751.Contig2	1477	gi|115450355|ref|NP_001048778.1|	900.6	0	Os03g0119300 [Oryza sativa Japonica Group] >gi|108705882|gb|ABF93677.1| Subtilisin N-terminal Region family protein, expressed [Oryza sativa Japonica Group] >gi|113547249|dbj|BAF10692.1| Os03g0119300 [Oryza sativa Japonica Group]	gi|160420366|gb|AC210486.3|	1723	0	Oryza glaberrima clone OG_BBa0079C16, complete sequence	sp|O65351|SUBL_ARATH	369	2e-102	Subtilisin-like protease OS=Arabidopsis thaliana GN=ARA12 PE=1 SV=1	ARA12	BS_vpr	109	1e-23	COG1404	Subtilisin-like serine proteases	K13171	2e-11	68.9	mtr:MTR_4g064740	serine/arginine repetitive matrix protein 1
N	B	mN314	Unigene585		-0.804516	0.05359	1.19	2.14	2.14	1.9	0.48	3.1	2.59341	1.02473	2.18051	0	0	0							Unigene585	464	gi|326492982|dbj|BAJ84952.1|	148.3	3e-35	predicted protein [Hordeum vulgare subsp. vulgare]	gi|241983360|dbj|AK331300.1|	319	1e-84	Triticum aestivum cDNA, clone: WT007_C10, cultivar: Chinese Spring	--	--	--	--		--	--	--	--	--	--	--	--	--	--
N	B	miR1124	Unigene21234		-0.802296	0.05477	0	1.67	7.38	5.24	4.05	7.86	8.25174	12.365	9.42293	4.06636	4.04521	2.48637							Unigene21234	718	gi|125577458|gb|EAZ18680.1|	61.2	1e-08	hypothetical protein OsJ_34201 [Oryza sativa Japonica Group]	gi|357156503|ref|XM_003577431.1|	577	1e-162	PREDICTED: Brachypodium distachyon adagio-like protein 3-like (LOC100845844), mRNA	sp|Q2R2W1|ADO3_ORYSJ	328	2e-90	Adagio-like protein 3 OS=Oryza sativa subsp. japonica GN=Os11g0547000 PE=2 SV=2	Os11g0547000	--	--	--	--	--	K12116	5e-90	328	osa:4350698	flavin-binding kelch repeat F-box protein 1
N	B	miR869	Unigene8331		-0.80111	0.0554	16.19	16.9	12.86	14.76	12.86	8.33	0.157176	0	2.56989	1.65667	3.72159	3.06652							Unigene8331	903	gi|38567912|emb|CAD41576.3|	428.7	5e-119	OSJNBa0088I22.8 [Oryza sativa Japonica Group]	gi|357165350|ref|XM_003580306.1|	777	0	PREDICTED: Brachypodium distachyon uncharacterized LOC100831396 (LOC100831396), mRNA	sp|Q8L649|BB_ARATH	143	1e-34	E3 ubiquitin ligase BIG BROTHER OS=Arabidopsis thaliana GN=BB PE=1 SV=1	BB	SPAC57A7.09	55.8	1e-07	COG5540	RING-finger-containing ubiquitin ligase	K14297	3e-12	70.5	mtr:MTR_1g066430	nuclear pore complex protein Nup98-Nup96
N	B	miR528	CL10953.Contig2		-0.780161	0.06718	0	0	4.76	1.19	0	4.05	240.086	157.193	292.189	20.8589	16.4236	31.9084							CL10953.Contig2	731	--	--	--	--	gi|329047272|gb|JF488074.1|	60	3e-06	Corydalis saxicola (S)-norcoclaurine synthase mRNA, partial cds	--	--	--	--		--	--	--	--	--	--	--	--	--	--
N	B	miR399	CL13619.Contig1		-0.778376	0.06823	0.95	1.19	0	0	0.48	0	2.27905	4.30385	4.82828	12.9521	10.0321	6.38167							CL13619.Contig1	2048	gi|357149982|ref|XP_003575299.1|	81.6	0	PREDICTED: uncharacterized protein LOC100835962 [Brachypodium distachyon]	gi|115447144|ref|NM_001053887.1|	1213	0	Oryza sativa Japonica Group Os02g0601700 (Os02g0601700) mRNA, complete cds	sp|Q6AWW5|Y5262_ARATH	80.1	4e-15	Ankyrin repeat-containing protein At5g02620 OS=Arabidopsis thaliana GN=At5g02620 PE=1 SV=1		all2748	69.3	2e-11	COG0666	FOG: Ankyrin repeat	K06694	8e-11	67.4	vvi:100257739	26S proteasome non-ATPase regulatory subunit 10
N	B	miR827	Unigene2974		-0.752595	0.08424	47.62	47.62	34.05	50	47.38	40.24	30.8851	22.4073	4.7504	74.3241	185.432	38.8702							Unigene2974	1461	gi|218185703|gb|EEC68130.1|	666	0	hypothetical protein OsI_36043 [Oryza sativa Indica Group]	gi|357156363|ref|XM_003577383.1|	888	0	PREDICTED: Brachypodium distachyon uncharacterized LOC100831383, transcript variant 1 (LOC100831383), mRNA	sp|P27484|GRP2_NICSY	36.2	5e-06	Glycine-rich protein 2 OS=Nicotiana sylvestris GN=GRP-2 PE=2 SV=1	GRP-2	YNL255c	101	4e-21	COG5082	Arginine methyltransferase-interacting protein, contains RING Zn-finger	K09250	4e-22	104	sbi:SORBI_01g030150	cellular nucleic acid-binding protein
N	B	miR528	CL7923.Contig1		-0.751406	0.08502	6.43	5	6.9	6.9	3.57	6.19	240.086	157.193	292.189	20.8589	16.4236	31.9084							CL7923.Contig1	1210	gi|242082802|ref|XP_002441826.1|	501.1	1e-140	hypothetical protein SORBIDRAFT_08g002960 [Sorghum bicolor] >gi|241942519|gb|EES15664.1| hypothetical protein SORBIDRAFT_08g002960 [Sorghum bicolor]	gi|242389379|emb|FP095442.1|	1770	0	Phyllostachys edulis cDNA clone: bphylf050m10, full insert sequence	sp|Q6YS30|RH5_ORYSJ	89	5e-18	DEAD-box ATP-dependent RNA helicase 5 OS=Oryza sativa subsp. japonica GN=Os07g0301200 PE=2 SV=1		rhlE	80.1	7e-15	COG0513	Superfamily II DNA and RNA helicases	K14811	2e-18	91.7	rcu:RCOM_1316940	ATP-dependent RNA helicase DBP3 [EC:3.6.4.13]
N	B	miR1083	CL9990.Contig1		-0.740282	0.09242	0	0	0.48	0	0	0.48	194.112	247.642	175.453	68.4504	0	74.8396							CL9990.Contig1	1657	gi|326512342|dbj|BAJ99526.1|	935.2	0	predicted protein [Hordeum vulgare subsp. vulgare]	gi|357122334|ref|XM_003562823.1|	1784	0	PREDICTED: Brachypodium distachyon myosin-Va-like, transcript variant 1 (LOC100828969), mRNA	--	--	--	--		SPBC2D10.14c	140	9e-33	COG5022	Myosin heavy chain	K10357	8e-36	150	aly:ARALYDRAFT_887631	myosin V
N	B	miR1083	Unigene3633		-0.739353	0.09305	9.29	15.71	27.86	17.38	15.48	31.43	194.112	247.642	175.453	68.4504	0	74.8396							Unigene3633	2209	gi|90399053|emb|CAJ86102.1|	1172.5	0	H0103C06.6 [Oryza sativa Indica Group]	gi|357166713|ref|XM_003580766.1|	2436	0	PREDICTED: Brachypodium distachyon sacsin-like (LOC100821071), mRNA	--	--	--	--		--	--	--	--	--	K15688	3e-07	55.8	gmx:100803252	E3 ubiquitin-protein ligase MUL1 [EC:6.3.2.19]
N	B	miR172	Unigene8248		-0.738564	0.09359	7.62	10.95	11.19	4.76	4.29	8.57	1458.59	2924.16	5726.8	7848.23	2441.53	4405.84							Unigene8248	570	gi|297607918|ref|NP_001060912.2|	56.2	2e-07	Os08g0128500 [Oryza sativa Japonica Group] >gi|255678121|dbj|BAF22826.2| Os08g0128500 [Oryza sativa Japonica Group]	gi|47847857|dbj|AP004120.3|	87.7	1e-14	Oryza sativa Japonica Group genomic DNA, chromosome 2, BAC clone:OJ1293_E04	sp|Q8LEM8|RL373_ARATH	47.8	4e-06	60S ribosomal protein L37-3 OS=Arabidopsis thaliana GN=RPL37C PE=3 SV=1	RPL37C	--	--	--	--	--	K02922	3e-08	56.2	osa:4344579	large subunit ribosomal protein L37e
N	B	miR845	Unigene20597		-0.736762	0.09482	1.9	1.67	2.38	5.48	1.43	5.48	17.2894	42.7652	47.9713	1.58136	1.61808	1.49182							Unigene20597	301	--	--	--	--	gi|171472816|dbj|AB361040.1|	71.9	3e-10	Sasa senanensis DNA, microsatellite marker BWSS-3	--	--	--	--		--	--	--	--	--	--	--	--	--	--
N	B	miR164	CL13501.Contig2		-0.733308	0.0972	0.71	0.48	0	0	0	0	54.0686	126.451	217.039	1530.76	1269.79	1465.63							CL13501.Contig2	1660	gi|125543822|gb|EAY89961.1|	798.1	0	hypothetical protein OsI_11521 [Oryza sativa Indica Group]	gi|242374912|emb|FP095873.1|	2890	0	Phyllostachys edulis cDNA clone: bphylf057p01, full insert sequence	sp|Q8LB72|PHR2_ARATH	426	2e-119	Blue-light photoreceptor PHR2 OS=Arabidopsis thaliana GN=PHR2 PE=2 SV=2	PHR2	sll1629	198	3e-50	COG0415	Deoxyribodipyrimidine photolyase	K01669	7e-61	233	ppp:PHYPADRAFT_200971	deoxyribodipyrimidine photo-lyase [EC:4.1.99.3]
P	C	-	CL13161.Contig1	147	0.746196	0.08845	421.9	557.14	485	1034.05	596.9	693.81							0	0	0.0868286	0.260182	0	0.345471	CL13161.Contig1	1699	gi|281485510|dbj|BAI59774.1|	715.7	0	aldolase C-1 [Phyllostachys edulis]	gi|283837735|dbj|AB510224.2|	2859	0	Phyllostachys edulis aldc-1 mRNA for aldolase C-1, complete cds	sp|P17784|ALF_ORYSJ	692	0	Fructose-bisphosphate aldolase cytoplasmic isozyme OS=Oryza sativa subsp. japonica GN=FBA PE=1 SV=2	FBA	XF0826	327	5e-89	COG3588	Fructose-1,6-bisphosphate aldolase	K01623	0	681	sbi:SORBI_04g019020	fructose-bisphosphate aldolase, class I [EC:4.1.2.13]
P	C	-	CL13161.Contig1	149	0.549609	0.2586	421.9	557.14	485	1034.05	596.9	693.81							0.0621335	0.137628	0.250184	0.789909	0.827098	0.67667	CL13161.Contig1	1699	gi|281485510|dbj|BAI59774.1|	715.7	0	aldolase C-1 [Phyllostachys edulis]	gi|283837735|dbj|AB510224.2|	2859	0	Phyllostachys edulis aldc-1 mRNA for aldolase C-1, complete cds	sp|P17784|ALF_ORYSJ	692	0	Fructose-bisphosphate aldolase cytoplasmic isozyme OS=Oryza sativa subsp. japonica GN=FBA PE=1 SV=2	FBA	XF0826	327	5e-89	COG3588	Fructose-1,6-bisphosphate aldolase	K01623	0	681	sbi:SORBI_04g019020	fructose-bisphosphate aldolase, class I [EC:4.1.2.13]
P	C	-	CL1052.Contig2	20	0.763548	0.07725	32.14	40	17.62	11.43	11.43	12.86							0.0355995	0.0269478	0.0188155	0	0	0	CL1052.Contig2	1705	gi|357134398|ref|XP_003568804.1|	779.2	0	PREDICTED: heat shock 70 kDa protein 4L-like [Brachypodium distachyon]	gi|357134397|ref|XM_003568756.1|	987	0	PREDICTED: Brachypodium distachyon heat shock 70 kDa protein 4L-like (LOC100838785), mRNA	sp|F4HQD4|HSP7P_ARATH	593	7e-170	Heat shock 70 kDa protein 15 OS=Arabidopsis thaliana GN=HSP70-15 PE=1 SV=1	HSP70-15	SPAC110.04c	184	5e-46	COG0443	Molecular chaperone	K09489	0	779	bdi:100838785	heat shock 70kDa protein 4
P	C	-	CL5947.Contig1	64	0.736507	0.095	365.71	482.38	270.95	132.14	180.95	183.1							0.162329	0.264798	0.171012	0.125595	0.0924709	0.073719	CL5947.Contig1	2084	gi|115440691|ref|NP_001044625.1|	1084.3	0	Os01g0817700 [Oryza sativa Japonica Group] >gi|113534156|dbj|BAF06539.1| Os01g0817700 [Oryza sativa Japonica Group]	gi|115440690|ref|NM_001051160.1|	2091	0	Oryza sativa Japonica Group Os01g0817700 (Os01g0817700) mRNA, complete cds	sp|P30792|PMGI_MAIZE	1040	0	2,3-bisphosphoglycerate-independent phosphoglycerate mutase OS=Zea mays PE=1 SV=1	PGAM	MA4007	305	2e-82	COG0696	Phosphoglyceromutase	K15633	0	1084	osa:4327493	2,3-bisphosphoglycerate-independent phosphoglycerate mutase [EC:5.4.2.1]
P	C	miR4347	CL6458.Contig1	264	0.706825	0.1163	66.9	48.1	51.9	21.9	44.52	17.86	0	0	0	0.075303	0	0	0.0705474	0.0713479	0.0725858	0	0.00873074	0	CL6458.Contig1	962	gi|326499832|dbj|BAJ90751.1|	404.1	1e-111	predicted protein [Hordeum vulgare subsp. vulgare] >gi|326501246|dbj|BAJ98854.1| predicted protein [Hordeum vulgare subsp. vulgare]	gi|242384175|emb|FP092819.1|	1503	0	Phyllostachys edulis cDNA clone: bphyst009f03, full insert sequence	sp|Q10MR0|RU2B_ORYSJ	58.9	4e-09	U2 small nuclear ribonucleoprotein B'' OS=Oryza sativa subsp. japonica GN=Os03g0298800 PE=2 SV=1	snRNP	--	--	--	--	--	K11094	1e-06	52	aly:ARALYDRAFT_320780	U2 small nuclear ribonucleoprotein B''
P	C	-	Unigene19364	301	0.670978	0.1446	15.48	4.76	5.24	0.95	5	0.95							0.0764016	0.0729361	0.0636349	0	0	0	Unigene19364	344	gi|357123797|ref|XP_003563594.1|	63.2	1e-09	PREDICTED: peroxiredoxin-2E-1, chloroplastic-like [Brachypodium distachyon]	gi|242384870|emb|FP098270.1|	597	1e-168	Phyllostachys edulis cDNA clone: bphyst018h02, full insert sequence	sp|Q69TY4|PR2E1_ORYSJ	63.2	3e-11	Peroxiredoxin-2E-1, chloroplastic OS=Oryza sativa subsp. japonica GN=PRXIIE-1 PE=2 SV=1	PRXIIE-1	--	--	--	--	--	--	--	--	--	--
P	C	-	CL14111.Contig1	211	0.655156	0.1579	50.48	26.43	32.86	81.19	68.57	29.05							0.064798	0.0352757	0.040497	0.0547949	0	0	CL14111.Contig1	1382	gi|218189176|gb|EEC71603.1|	40.4	3e-127	hypothetical protein OsI_04001 [Oryza sativa Indica Group]	gi|242383503|emb|FP092347.1|	1552	0	Phyllostachys edulis cDNA clone: bphyem203k01, full insert sequence	sp|Q9FFW5|PERK8_ARATH	77	2e-14	Proline-rich receptor-like protein kinase PERK8 OS=Arabidopsis thaliana GN=PERK8 PE=1 SV=1	PERK8	PA5531	63.5	8e-10	COG0810	Periplasmic protein TonB, links inner and outer membranes	K01115	2e-13	75.1	vcn:VOLCADRAFT_99471	phospholipase D [EC:3.1.4.4]
P	C	-	CL10546.Contig1	127	0.649812	0.1625	365.95	1771.67	4335.71	1670.24	1095.48	945.24							0.103839	0.143147	0.0696546	0	0.200944	0	CL10546.Contig1	1948	gi|115443787|ref|NP_001045673.1|	955.7	0	Os02g0115700 [Oryza sativa Japonica Group] >gi|122171910|sp|Q0E4K1.1|CATA1_ORYSJ RecName: Full=Catalase isozyme A; Short=CAT-A >gi|152013380|sp|P0C549.1|CATA1_ORYSI RecName: Full=Catalase isozyme A; Short=CAT-A >gi|113535204|dbj|BAF07587.1| Os02g0115700 [	gi|242386512|emb|FP093965.1|	3655	0	Phyllostachys edulis cDNA clone: bphylf051g15, full insert sequence	sp|Q0E4K1|CATA1_ORYSJ	955	0	Catalase isozyme A OS=Oryza sativa subsp. japonica GN=CATA PE=2 SV=1	CATA	BH1306	456	5e-128	COG0753	Catalase	K03781	0	955	osa:4328073	catalase [EC:1.11.1.6]
P	C	miR173	CL7853.Contig1	263	0.589055	0.2186	157.14	42.14	0.95	0.95	11.19	0.95	0	0	0	0.451818	0	0	0.328538	0.287772	0.312111	0.0470569	0.199789	0	CL7853.Contig1	448	gi|242087159|ref|XP_002439412.1|	176	1e-43	hypothetical protein SORBIDRAFT_09g005960 [Sorghum bicolor] >gi|241944697|gb|EES17842.1| hypothetical protein SORBIDRAFT_09g005960 [Sorghum bicolor]	gi|242382246|emb|FP091686.1|	880	0	Phyllostachys edulis cDNA clone: bphylf054g04, full insert sequence	sp|P15490|VSPA_SOYBN	103	3e-23	Stem 28 kDa glycoprotein OS=Glycine max GN=VSPA PE=2 SV=1	VSPA	--	--	--	--	--	K02866	1e-17	87	osa:4332737	large subunit ribosomal protein L10e
Note: A-type indicate the intersection of STEM (mRNA) and negative correlation;
B-type indicate the intersection of STEM (miRNA) and negative correlation;
C-type indicate the intersection of STEM (mRNA) and positive correlation;
D-type indicate the intersection of STEM (miRNA) and positive correlation;
N-type indicate the negative correlation;
P-type indicate the positive correlation.
[truncated: 3 more columns]

## Sheet: C
GO_Biological_Process
GO-ID	Description	p-val	corr p-val	cluster freq	total freq	genes
46686	response to cadmium ion	0.00017968	0.048746	7/33 21.2%	817/21889 3.7%	CL5947.Contig1 Unigene15059 CL13161.Contig1 CL3191.Contig1 Unigene2841 CL7565.Contig2 CL1052.Contig2
10035	response to inorganic substance	0.00024373	0.048746	8/33 24.2%	1151/21889 5.2%	CL5947.Contig1 CL10546.Contig1 Unigene15059 CL13161.Contig1 CL3191.Contig1 Unigene2841 CL7565.Contig2 CL1052.Contig2
10038	response to metal ion	0.00051005	0.068007	7/33 21.2%	970/21889 4.4%	CL5947.Contig1 Unigene15059 CL13161.Contig1 CL3191.Contig1 Unigene2841 CL7565.Contig2 CL1052.Contig2
42221	response to chemical stimulus	0.00089909	0.089909	13/33 39.3%	3443/21889 15.7%	Unigene15059 CL3191.Contig1 CL11267.Contig1 CL6280.Contig1 CL1052.Contig2 CL7565.Contig2 CL10546.Contig1 CL5947.Contig1 CL13161.Contig1 Unigene2841 Unigene3410 CL6657.Contig1 CL8377.Contig1
10262	somatic embryogenesis	0.003013	0.14977	1/33 3.0%	2/21889 0.0%	CL2727.Contig2
46039	GTP metabolic process	0.00312	0.14977	3/33 9.0%	195/21889 0.8%	Unigene3640 Unigene15059 CL6657.Contig1
50896	response to stimulus	0.0036877	0.14977	17/33 51.5%	6142/21889 28.0%	Unigene15059 CL14111.Contig1 CL3191.Contig1 Unigene21234 CL11267.Contig1 CL6280.Contig1 CL7565.Contig2 CL1052.Contig2 CL5947.Contig1 CL10546.Contig1 CL13161.Contig1 CL13501.Contig2 Unigene4366 Unigene3410 Unigene2841 CL6657.Contig1 CL8377.Contig1
6950	response to stress	0.0045537	0.14977	12/33 36.3%	3600/21889 16.4%	CL5947.Contig1 CL10546.Contig1 Unigene15059 CL13161.Contig1 CL14111.Contig1 CL3191.Contig1 CL13501.Contig2 Unigene4366 CL6657.Contig1 CL7565.Contig2 CL1052.Contig2 CL8377.Contig1
7389	pattern specification process	0.0058987	0.14977	3/33 9.0%	245/21889 1.1%	CL11267.Contig1 CL3309.Contig1 Unigene3410
46383	dTDP-rhamnose metabolic process	0.0060172	0.14977	1/33 3.0%	4/21889 0.0%	CL116.Contig1
19305	dTDP-rhamnose biosynthetic process	0.0060172	0.14977	1/33 3.0%	4/21889 0.0%	CL116.Contig1
9056	catabolic process	0.0075099	0.14977	8/33 24.2%	1965/21889 8.9%	Unigene3640 CL5947.Contig1 CL10546.Contig1 Unigene15059 CL2727.Contig2 CL13161.Contig1 Unigene21234 CL6280.Contig1
10150	leaf senescence	0.0076115	0.14977	2/33 6.0%	87/21889 0.3%	Unigene4366 Unigene2841
10149	senescence	0.0079526	0.14977	2/33 6.0%	89/21889 0.4%	Unigene4366 Unigene2841
10260	organ senescence	0.0079526	0.14977	2/33 6.0%	89/21889 0.4%	Unigene4366 Unigene2841
6555	methionine metabolic process	0.0084771	0.14977	2/33 6.0%	92/21889 0.4%	Unigene1918 Unigene4366
6066	alcohol metabolic process	0.0087772	0.14977	4/33 12.1%	545/21889 2.4%	CL5947.Contig1 CL13161.Contig1 CL116.Contig1 Unigene618
6165	nucleoside diphosphate phosphorylation	0.010507	0.14977	1/33 3.0%	7/21889 0.0%	CL6657.Contig1
48442	sepal development	0.010507	0.14977	1/33 3.0%	7/21889 0.0%	CL11267.Contig1
48464	flower calyx development	0.010507	0.14977	1/33 3.0%	7/21889 0.0%	CL11267.Contig1
16052	carbohydrate catabolic process	0.011116	0.14977	3/33 9.0%	309/21889 1.4%	CL5947.Contig1 CL2727.Contig2 CL13161.Contig1
44036	cell wall macromolecule metabolic process	0.011938	0.14977	2/33 6.0%	110/21889 0.5%	CL2727.Contig2 CL3309.Contig1
9208	pyrimidine ribonucleoside triphosphate metabolic process	0.011999	0.14977	1/33 3.0%	8/21889 0.0%	CL6657.Contig1
9209	pyrimidine ribonucleoside triphosphate biosynthetic process	0.011999	0.14977	1/33 3.0%	8/21889 0.0%	CL6657.Contig1
46036	CTP metabolic process	0.011999	0.14977	1/33 3.0%	8/21889 0.0%	CL6657.Contig1
6183	GTP biosynthetic process	0.011999	0.14977	1/33 3.0%	8/21889 0.0%	CL6657.Contig1
46051	UTP metabolic process	0.011999	0.14977	1/33 3.0%	8/21889 0.0%	CL6657.Contig1
9148	pyrimidine nucleoside triphosphate biosynthetic process	0.011999	0.14977	1/33 3.0%	8/21889 0.0%	CL6657.Contig1
9147	pyrimidine nucleoside triphosphate metabolic process	0.011999	0.14977	1/33 3.0%	8/21889 0.0%	CL6657.Contig1
6241	CTP biosynthetic process	0.011999	0.14977	1/33 3.0%	8/21889 0.0%	CL6657.Contig1
6228	UTP biosynthetic process	0.011999	0.14977	1/33 3.0%	8/21889 0.0%	CL6657.Contig1
19318	hexose metabolic process	0.012212	0.14977	3/33 9.0%	320/21889 1.4%	CL5947.Contig1 CL13161.Contig1 CL116.Contig1
9132	nucleoside diphosphate metabolic process	0.013489	0.14977	1/33 3.0%	9/21889 0.0%	CL6657.Contig1
19300	rhamnose biosynthetic process	0.013489	0.14977	1/33 3.0%	9/21889 0.0%	CL116.Contig1
19299	rhamnose metabolic process	0.013489	0.14977	1/33 3.0%	9/21889 0.0%	CL116.Contig1
96	sulfur amino acid metabolic process	0.013863	0.14977	2/33 6.0%	119/21889 0.5%	Unigene1918 Unigene4366
10051	xylem and phloem pattern formation	0.014533	0.14977	2/33 6.0%	122/21889 0.5%	CL3309.Contig1 Unigene3410
6096	glycolysis	0.014533	0.14977	2/33 6.0%	122/21889 0.5%	CL5947.Contig1 CL13161.Contig1
31540	regulation of anthocyanin biosynthetic process	0.014977	0.14977	1/33 3.0%	10/21889 0.0%	CL11267.Contig1
6083	acetate metabolic process	0.014977	0.14977	1/33 3.0%	10/21889 0.0%	CL5652.Contig1
7568	aging	0.016387	0.15988	2/33 6.0%	130/21889 0.5%	Unigene4366 Unigene2841
9066	aspartate family amino acid metabolic process	0.01735	0.16168	2/33 6.0%	134/21889 0.6%	Unigene1918 Unigene4366
44282	small molecule catabolic process	0.01738	0.16168	5/33 15.1%	1019/21889 4.6%	Unigene3640 CL5947.Contig1 Unigene15059 CL13161.Contig1 CL6280.Contig1
44281	small molecule metabolic process	0.018531	0.16847	11/33 33.3%	3768/21889 17.2%	Unigene3640 CL5947.Contig1 Unigene15059 Unigene1918 CL13161.Contig1 Unigene4366 CL5652.Contig1 CL116.Contig1 Unigene618 CL6657.Contig1 CL6280.Contig1
42732	D-xylose metabolic process	0.019428	0.17269	1/33 3.0%	13/21889 0.0%	CL116.Contig1
5996	monosaccharide metabolic process	0.020764	0.17793	3/33 9.0%	391/21889 1.7%	CL5947.Contig1 CL13161.Contig1 CL116.Contig1
9962	regulation of flavonoid biosynthetic process	0.020907	0.17793	1/33 3.0%	14/21889 0.0%	CL11267.Contig1
48441	petal development	0.022384	0.18094	1/33 3.0%	15/21889 0.0%	CL11267.Contig1
48465	corolla development	0.022384	0.18094	1/33 3.0%	15/21889 0.0%	CL11267.Contig1
9205	purine ribonucleoside triphosphate metabolic process	0.024261	0.18094	4/33 12.1%	739/21889 3.3%	Unigene3640 Unigene15059 CL6657.Contig1 CL6280.Contig1
9199	ribonucleoside triphosphate metabolic process	0.024261	0.18094	4/33 12.1%	739/21889 3.3%	Unigene3640 Unigene15059 CL6657.Contig1 CL6280.Contig1
9144	purine nucleoside triphosphate metabolic process	0.024261	0.18094	4/33 12.1%	739/21889 3.3%	Unigene3640 Unigene15059 CL6657.Contig1 CL6280.Contig1
9141	nucleoside triphosphate metabolic process	0.024688	0.18094	4/33 12.1%	743/21889 3.3%	Unigene3640 Unigene15059 CL6657.Contig1 CL6280.Contig1
6032	chitin catabolic process	0.025332	0.18094	1/33 3.0%	17/21889 0.0%	CL2727.Contig2
6030	chitin metabolic process	0.025332	0.18094	1/33 3.0%	17/21889 0.0%	CL2727.Contig2
6026	aminoglycan catabolic process	0.025332	0.18094	1/33 3.0%	17/21889 0.0%	CL2727.Contig2
6007	glucose catabolic process	0.027341	0.1821	2/33 6.0%	171/21889 0.7%	CL5947.Contig1 CL13161.Contig1
46365	monosaccharide catabolic process	0.028233	0.1821	2/33 6.0%	174/21889 0.7%	CL5947.Contig1 CL13161.Contig1
19320	hexose catabolic process	0.028233	0.1821	2/33 6.0%	174/21889 0.7%	CL5947.Contig1 CL13161.Contig1
42744	hydrogen peroxide catabolic process	0.028271	0.1821	1/33 3.0%	19/21889 0.0%	CL10546.Contig1
48513	organ development	0.028277	0.1821	6/33 18.1%	1573/21889 7.1%	CL11267.Contig1 Unigene4366 CL3309.Contig1 Unigene3410 Unigene2841 CL6280.Contig1
48731	system development	0.02851	0.1821	6/33 18.1%	1576/21889 7.1%	CL11267.Contig1 Unigene4366 CL3309.Contig1 Unigene3410 Unigene2841 CL6280.Contig1
9266	response to temperature stimulus	0.029566	0.1821	4/33 12.1%	786/21889 3.5%	CL5947.Contig1 CL3191.Contig1 CL7565.Contig2 CL1052.Contig2
32957	inositol trisphosphate metabolic process	0.029737	0.1821	1/33 3.0%	20/21889 0.0%	Unigene618
9226	nucleotide-sugar biosynthetic process	0.029737	0.1821	1/33 3.0%	20/21889 0.0%	CL116.Contig1
9150	purine ribonucleotide metabolic process	0.030047	0.1821	4/33 12.1%	790/21889 3.6%	Unigene3640 Unigene15059 CL6657.Contig1 CL6280.Contig1
46164	alcohol catabolic process	0.031915	0.18414	2/33 6.0%	186/21889 0.8%	CL5947.Contig1 CL13161.Contig1
6184	GTP catabolic process	0.03223	0.18414	2/33 6.0%	187/21889 0.8%	Unigene3640 Unigene15059
6979	response to oxidative stress	0.032622	0.18414	3/33 9.0%	466/21889 2.1%	CL10546.Contig1 CL6657.Contig1 CL8377.Contig1
6022	aminoglycan metabolic process	0.032663	0.18414	1/33 3.0%	22/21889 0.1%	CL2727.Contig2
44262	cellular carbohydrate metabolic process	0.032685	0.18414	5/33 15.1%	1202/21889 5.4%	CL5947.Contig1 CL13161.Contig1 CL3309.Contig1 CL116.Contig1 Unigene618
6163	purine nucleotide metabolic process	0.03329	0.18445	4/33 12.1%	816/21889 3.7%	Unigene3640 Unigene15059 CL6657.Contig1 CL6280.Contig1
9259	ribonucleotide metabolic process	0.033936	0.18445	4/33 12.1%	821/21889 3.7%	Unigene3640 Unigene15059 CL6657.Contig1 CL6280.Contig1
70301	cellular response to hydrogen peroxide	0.034123	0.18445	1/33 3.0%	23/21889 0.1%	CL10546.Contig1
10154	fruit development	0.034722	0.18483	4/33 12.1%	827/21889 3.7%	CL2727.Contig2 CL11267.Contig1 CL3309.Contig1 CL8377.Contig1
5975	carbohydrate metabolic process	0.035488	0.18483	6/33 18.1%	1659/21889 7.5%	CL5947.Contig1 CL2727.Contig2 CL13161.Contig1 CL3309.Contig1 CL116.Contig1 Unigene618
46939	nucleotide phosphorylation	0.03558	0.18483	1/33 3.0%	24/21889 0.1%	CL6657.Contig1
3002	regionalization	0.036437	0.18686	2/33 6.0%	200/21889 0.9%	CL3309.Contig1 Unigene3410
31537	regulation of anthocyanin metabolic process	0.038489	0.19488	1/33 3.0%	26/21889 0.1%	CL11267.Contig1
34614	cellular response to reactive oxygen species	0.04139	0.1999	1/33 3.0%	28/21889 0.1%	CL10546.Contig1
6006	glucose metabolic process	0.043653	0.1999	2/33 6.0%	221/21889 1.0%	CL5947.Contig1 CL13161.Contig1
9733	response to auxin stimulus	0.043984	0.1999	3/33 9.0%	525/21889 2.3%	CL11267.Contig1 Unigene3410 CL6280.Contig1
10417	glucuronoxylan biosynthetic process	0.044282	0.1999	1/33 3.0%	30/21889 0.1%	CL3309.Contig1
10413	glucuronoxylan metabolic process	0.044282	0.1999	1/33 3.0%	30/21889 0.1%	CL3309.Contig1
45492	xylan biosynthetic process	0.044282	0.1999	1/33 3.0%	30/21889 0.1%	CL3309.Contig1
9409	response to cold	0.045028	0.1999	3/33 9.0%	530/21889 2.4%	CL5947.Contig1 CL3191.Contig1 CL7565.Contig2
43647	inositol phosphate metabolic process	0.045725	0.1999	1/33 3.0%	31/21889 0.1%	Unigene618
48856	anatomical structure development	0.046145	0.1999	8/33 24.2%	2732/21889 12.4%	CL2727.Contig2 CL11267.Contig1 Unigene4366 CL3309.Contig1 Unigene3410 Unigene2841 CL6280.Contig1 CL8377.Contig1
70592	cell wall polysaccharide biosynthetic process	0.047166	0.1999	1/33 3.0%	32/21889 0.1%	CL3309.Contig1
34599	cellular response to oxidative stress	0.048604	0.1999	1/33 3.0%	33/21889 0.1%	CL10546.Contig1
6195	purine nucleotide catabolic process	0.049547	0.1999	3/33 9.0%	551/21889 2.5%	Unigene3640 Unigene15059 CL6280.Contig1
9203	ribonucleoside triphosphate catabolic process	0.049547	0.1999	3/33 9.0%	551/21889 2.5%	Unigene3640 Unigene15059 CL6280.Contig1
9207	purine ribonucleoside triphosphate catabolic process	0.049547	0.1999	3/33 9.0%	551/21889 2.5%	Unigene3640 Unigene15059 CL6280.Contig1
9166	nucleotide catabolic process	0.049547	0.1999	3/33 9.0%	551/21889 2.5%	Unigene3640 Unigene15059 CL6280.Contig1
9154	purine ribonucleotide catabolic process	0.049547	0.1999	3/33 9.0%	551/21889 2.5%	Unigene3640 Unigene15059 CL6280.Contig1
9146	purine nucleoside triphosphate catabolic process	0.049547	0.1999	3/33 9.0%	551/21889 2.5%	Unigene3640 Unigene15059 CL6280.Contig1
9143	nucleoside triphosphate catabolic process	0.049547	0.1999	3/33 9.0%	551/21889 2.5%	Unigene3640 Unigene15059 CL6280.Contig1
9261	ribonucleotide catabolic process	0.049547	0.1999	3/33 9.0%	551/21889 2.5%	Unigene3640 Unigene15059 CL6280.Contig1
32312	regulation of ARF GTPase activity	0.050041	0.1999	1/33 3.0%	34/21889 0.1%	Unigene3410
19319	hexose biosynthetic process	0.050041	0.1999	1/33 3.0%	34/21889 0.1%	CL116.Contig1
9086	methionine biosynthetic process	0.051475	0.1999	1/33 3.0%	35/21889 0.1%	Unigene1918
9218	pyrimidine ribonucleotide metabolic process	0.051475	0.1999	1/33 3.0%	35/21889 0.1%	CL6657.Contig1
9220	pyrimidine ribonucleotide biosynthetic process	0.051475	0.1999	1/33 3.0%	35/21889 0.1%	CL6657.Contig1
34656	nucleobase, nucleoside and nucleotide catabolic process	0.053593	0.20096	3/33 9.0%	569/21889 2.5%	Unigene3640 Unigene15059 CL6280.Contig1
34655	nucleobase, nucleoside, nucleotide and nucleic acid catabolic process	0.053593	0.20096	3/33 9.0%	569/21889 2.5%	Unigene3640 Unigene15059 CL6280.Contig1
48829	root cap development	0.054337	0.20096	1/33 3.0%	37/21889 0.1%	CL11267.Contig1
70589	cellular component macromolecule biosynthetic process	0.054337	0.20096	1/33 3.0%	37/21889 0.1%	CL3309.Contig1
44038	cell wall macromolecule biosynthetic process	0.054337	0.20096	1/33 3.0%	37/21889 0.1%	CL3309.Contig1
44238	primary metabolic process	0.054925	0.20096	23/33 69.6%	11920/21889 54.4%	Unigene15059 CL6663.Contig1 CL3191.Contig1 CL2077.Contig2 Unigene21234 CL2751.Contig2 CL3309.Contig1 Unigene618 CL6280.Contig1 CL7565.Contig2 CL6458.Contig1 Unigene3640 CL5947.Contig1 Unigene12153 CL13161.Contig1 CL2727.Contig2 Unigene1918 CL13501.Contig2 Unigene4366 Unigene2841 CL116.Contig1 CL6657.Contig1 CL3396.Contig2
9734	auxin mediated signaling pathway	0.055573	0.20096	2/33 6.0%	253/21889 1.1%	CL11267.Contig1 CL6280.Contig1
6020	inositol metabolic process	0.055766	0.20096	1/33 3.0%	38/21889 0.1%	Unigene618
44275	cellular carbohydrate catabolic process	0.056353	0.20126	2/33 6.0%	255/21889 1.1%	CL5947.Contig1 CL13161.Contig1
42743	hydrogen peroxide metabolic process	0.057192	0.20245	1/33 3.0%	39/21889 0.1%	CL10546.Contig1
16998	cell wall macromolecule catabolic process	0.058616	0.20316	1/33 3.0%	40/21889 0.1%	CL2727.Contig2
44270	cellular nitrogen compound catabolic process	0.058991	0.20316	3/33 9.0%	592/21889 2.7%	Unigene3640 Unigene15059 CL6280.Contig1
71365	cellular response to auxin stimulus	0.05951	0.20316	2/33 6.0%	263/21889 1.2%	CL11267.Contig1 CL6280.Contig1
9628	response to abiotic stimulus	0.059548	0.20316	7/33 21.2%	2369/21889 10.8%	CL5947.Contig1 CL13161.Contig1 Unigene21234 CL3191.Contig1 CL6280.Contig1 CL7565.Contig2 CL1052.Contig2
46700	heterocycle catabolic process	0.060684	0.20316	3/33 9.0%	599/21889 2.7%	Unigene3640 Unigene15059 CL6280.Contig1
48367	shoot development	0.060684	0.20316	3/33 9.0%	599/21889 2.7%	CL11267.Contig1 CL3309.Contig1 Unigene3410
6213	pyrimidine nucleoside metabolic process	0.061457	0.20316	1/33 3.0%	42/21889 0.1%	CL6657.Contig1
46131	pyrimidine ribonucleoside metabolic process	0.061457	0.20316	1/33 3.0%	42/21889 0.1%	CL6657.Contig1
22621	shoot system development	0.062154	0.20378	3/33 9.0%	605/21889 2.7%	CL11267.Contig1 CL3309.Contig1 Unigene3410
43455	regulation of secondary metabolic process	0.06429	0.20907	1/33 3.0%	44/21889 0.2%	CL11267.Contig1
10382	cellular cell wall macromolecule metabolic process	0.068525	0.22026	1/33 3.0%	47/21889 0.2%	CL3309.Contig1
9117	nucleotide metabolic process	0.069787	0.22026	4/33 12.1%	1041/21889 4.7%	Unigene3640 Unigene15059 CL6657.Contig1 CL6280.Contig1
6753	nucleoside phosphate metabolic process	0.069787	0.22026	4/33 12.1%	1041/21889 4.7%	Unigene3640 Unigene15059 CL6657.Contig1 CL6280.Contig1
46364	monosaccharide biosynthetic process	0.069932	0.22026	1/33 3.0%	48/21889 0.2%	CL116.Contig1
45491	xylan metabolic process	0.071337	0.22293	1/33 3.0%	49/21889 0.2%	CL3309.Contig1
6790	sulfur metabolic process	0.074013	0.2295	2/33 6.0%	298/21889 1.3%	Unigene1918 Unigene4366
9692	ethylene metabolic process	0.075541	0.23036	1/33 3.0%	52/21889 0.2%	Unigene4366
9693	ethylene biosynthetic process	0.075541	0.23036	1/33 3.0%	52/21889 0.2%	Unigene4366
9853	photorespiration	0.076938	0.23036	1/33 3.0%	53/21889 0.2%	CL8377.Contig1
6091	generation of precursor metabolites and energy	0.078306	0.23036	3/33 9.0%	667/21889 3.0%	CL5947.Contig1 CL13161.Contig1 CL8377.Contig1
10410	hemicellulose metabolic process	0.078333	0.23036	1/33 3.0%	54/21889 0.2%	CL3309.Contig1
9225	nucleotide-sugar metabolic process	0.079726	0.23036	1/33 3.0%	55/21889 0.2%	CL116.Contig1
43450	alkene biosynthetic process	0.079726	0.23036	1/33 3.0%	55/21889 0.2%	Unigene4366
43449	cellular alkene metabolic process	0.079726	0.23036	1/33 3.0%	55/21889 0.2%	Unigene4366
6800	oxygen and reactive oxygen species metabolic process	0.079726	0.23036	1/33 3.0%	55/21889 0.2%	CL10546.Contig1
6221	pyrimidine nucleotide biosynthetic process	0.081117	0.23036	1/33 3.0%	56/21889 0.2%	CL6657.Contig1
6220	pyrimidine nucleotide metabolic process	0.081117	0.23036	1/33 3.0%	56/21889 0.2%	CL6657.Contig1
55086	nucleobase, nucleoside and nucleotide metabolic process	0.081201	0.23036	4/33 12.1%	1097/21889 5.0%	Unigene3640 Unigene15059 CL6657.Contig1 CL6280.Contig1
10315	auxin efflux	0.083892	0.23539	1/33 3.0%	58/21889 0.2%	CL6280.Contig1
8152	metabolic process	0.084153	0.23539	27/33 81.8%	15209/21889 69.4%	Unigene10943 CL3191.Contig1 CL2751.Contig2 CL3309.Contig1 Unigene618 CL6280.Contig1 CL6458.Contig1 Unigene3640 CL10546.Contig1 Unigene12153 CL13501.Contig2 Unigene4366 Unigene2841 CL6657.Contig1 CL8377.Contig1 Unigene15059 CL6663.Contig1 Unigene21234 CL2077.Contig2 CL5652.Contig1 CL7565.Contig2 CL5947.Contig1 CL2727.Contig2 CL13161.Contig1 Unigene1918 CL116.Contig1 CL3396.Contig2
44248	cellular catabolic process	0.086579	0.2405	5/33 15.1%	1584/21889 7.2%	Unigene3640 CL10546.Contig1 Unigene15059 Unigene21234 CL6280.Contig1
97	sulfur amino acid biosynthetic process	0.092171	0.2508	1/33 3.0%	64/21889 0.2%	Unigene1918
9067	aspartate family amino acid biosynthetic process	0.092171	0.2508	1/33 3.0%	64/21889 0.2%	Unigene1918
10540	basipetal auxin transport	0.092171	0.2508	1/33 3.0%	64/21889 0.2%	CL6280.Contig1
10383	cell wall polysaccharide metabolic process	0.093543	0.25282	1/33 3.0%	65/21889 0.2%	CL3309.Contig1
9738	abscisic acid mediated signaling pathway	0.096283	0.25675	1/33 3.0%	67/21889 0.3%	CL11267.Contig1
10087	phloem or xylem histogenesis	0.096283	0.25675	1/33 3.0%	67/21889 0.3%	Unigene3410
42773	ATP synthesis coupled electron transport	0.097649	0.257	1/33 3.0%	68/21889 0.3%	CL8377.Contig1
7275	multicellular organismal development	0.097662	0.257	8/33 24.2%	3194/21889 14.5%	CL2727.Contig2 CL11267.Contig1 Unigene4366 CL3309.Contig1 Unigene3410 Unigene2841 CL6280.Contig1 CL8377.Contig1
32012	regulation of ARF protein signal transduction	0.099014	0.25886	1/33 3.0%	69/21889 0.3%	Unigene3410
398	nuclear mRNA splicing, via spliceosome	0.10038	0.26072	1/33 3.0%	70/21889 0.3%	CL6458.Contig1
19751	polyol metabolic process	0.10445	0.26955	1/33 3.0%	73/21889 0.3%	Unigene618
46165	alcohol biosynthetic process	0.10716	0.27477	1/33 3.0%	75/21889 0.3%	CL116.Contig1
22904	respiratory electron transport chain	0.11255	0.28675	1/33 3.0%	79/21889 0.3%	CL8377.Contig1
70887	cellular response to chemical stimulus	0.11452	0.28992	3/33 9.0%	788/21889 3.5%	CL10546.Contig1 CL11267.Contig1 CL6280.Contig1
9911	positive regulation of flower development	0.11657	0.29143	1/33 3.0%	82/21889 0.3%	Unigene21234
19321	pentose metabolic process	0.11657	0.29143	1/33 3.0%	82/21889 0.3%	CL116.Contig1
7623	circadian rhythm	0.11924	0.29443	1/33 3.0%	84/21889 0.3%	Unigene21234
48511	rhythmic process	0.11924	0.29443	1/33 3.0%	84/21889 0.3%	Unigene21234
71215	cellular response to abscisic acid stimulus	0.12324	0.30242	1/33 3.0%	87/21889 0.3%	CL11267.Contig1
43094	cellular metabolic compound salvage	0.12589	0.30375	1/33 3.0%	89/21889 0.4%	CL8377.Contig1
32501	multicellular organismal process	0.12595	0.30375	8/33 24.2%	3383/21889 15.4%	CL2727.Contig2 CL11267.Contig1 Unigene4366 CL3309.Contig1 Unigene3410 Unigene2841 CL6280.Contig1 CL8377.Contig1
44237	cellular metabolic process	0.12626	0.30375	22/33 66.6%	12100/21889 55.2%	Unigene15059 CL6663.Contig1 CL3191.Contig1 Unigene21234 CL3309.Contig1 CL5652.Contig1 Unigene618 CL6280.Contig1 CL7565.Contig2 CL6458.Contig1 Unigene3640 CL5947.Contig1 CL10546.Contig1 Unigene12153 CL13161.Contig1 Unigene1918 CL13501.Contig2 Unigene4366 CL116.Contig1 CL6657.Contig1 CL3396.Contig2 CL8377.Contig1
6457	protein folding	0.12809	0.30375	2/33 6.0%	413/21889 1.8%	CL3191.Contig1 CL7565.Contig2
6807	nitrogen compound metabolic process	0.12845	0.30375	10/33 30.3%	4539/21889 20.7%	Unigene3640 Unigene15059 Unigene1918 CL2727.Contig2 CL13501.Contig2 Unigene4366 CL116.Contig1 CL6657.Contig1 CL6280.Contig1 CL6458.Contig1
272	polysaccharide catabolic process	0.12853	0.30375	1/33 3.0%	91/21889 0.4%	CL2727.Contig2
375	RNA splicing, via transesterification reactions	0.12985	0.30375	1/33 3.0%	92/21889 0.4%	CL6458.Contig1
377	RNA splicing, via transesterification reactions with bulged adenosine as nucleophile	0.12985	0.30375	1/33 3.0%	92/21889 0.4%	CL6458.Contig1
32502	developmental process	0.13396	0.31154	8/33 24.2%	3432/21889 15.6%	CL2727.Contig2 CL11267.Contig1 Unigene4366 CL3309.Contig1 Unigene3410 Unigene2841 CL6280.Contig1 CL8377.Contig1
32318	regulation of Ras GTPase activity	0.13642	0.31361	1/33 3.0%	97/21889 0.4%	Unigene3410
9637	response to blue light	0.13642	0.31361	1/33 3.0%	97/21889 0.4%	Unigene21234
46483	heterocycle metabolic process	0.13869	0.31599	4/33 12.1%	1333/21889 6.0%	Unigene3640 Unigene15059 CL6657.Contig1 CL6280.Contig1
42542	response to hydrogen peroxide	0.13903	0.31599	1/33 3.0%	99/21889 0.4%	CL10546.Contig1
48366	leaf development	0.14085	0.31831	2/33 6.0%	438/21889 2.0%	CL11267.Contig1 Unigene3410
71554	cell wall organization or biogenesis	0.1424	0.32001	2/33 6.0%	441/21889 2.0%	CL2727.Contig2 CL3309.Contig1
9735	response to cytokinin stimulus	0.14424	0.32232	1/33 3.0%	103/21889 0.4%	CL6280.Contig1
48589	developmental growth	0.14656	0.32568	2/33 6.0%	449/21889 2.0%	CL11267.Contig1 CL6280.Contig1
33124	regulation of GTP catabolic process	0.15199	0.33045	1/33 3.0%	109/21889 0.4%	Unigene3410
43086	negative regulation of catalytic activity	0.15199	0.33045	1/33 3.0%	109/21889 0.4%	CL2751.Contig2
43087	regulation of GTPase activity	0.15199	0.33045	1/33 3.0%	109/21889 0.4%	Unigene3410
9308	amine metabolic process	0.15205	0.33045	3/33 9.0%	898/21889 4.1%	Unigene1918 CL2727.Contig2 Unigene4366
48827	phyllome development	0.15283	0.33045	2/33 6.0%	461/21889 2.1%	CL11267.Contig1 Unigene3410
9755	hormone-mediated signaling pathway	0.15441	0.3306	2/33 6.0%	464/21889 2.1%	CL11267.Contig1 CL6280.Contig1
48582	positive regulation of post-embryonic development	0.15456	0.3306	1/33 3.0%	111/21889 0.5%	Unigene21234
44283	small molecule biosynthetic process	0.15893	0.33815	4/33 12.1%	1405/21889 6.4%	Unigene1918 Unigene4366 CL116.Contig1 CL6657.Contig1
48608	reproductive structure development	0.16096	0.34065	4/33 12.1%	1412/21889 6.4%	CL2727.Contig2 CL11267.Contig1 CL3309.Contig1 CL8377.Contig1
48767	root hair elongation	0.16602	0.3467	1/33 3.0%	120/21889 0.5%	CL6280.Contig1
33121	regulation of purine nucleotide catabolic process	0.16728	0.3467	1/33 3.0%	121/21889 0.5%	Unigene3410
9119	ribonucleoside metabolic process	0.16728	0.3467	1/33 3.0%	121/21889 0.5%	CL6657.Contig1
30811	regulation of nucleotide catabolic process	0.16728	0.3467	1/33 3.0%	121/21889 0.5%	Unigene3410
32870	cellular response to hormone stimulus	0.17037	0.35041	2/33 6.0%	494/21889 2.2%	CL11267.Contig1 CL6280.Contig1
9630	gravitropism	0.17358	0.35041	1/33 3.0%	126/21889 0.5%	CL6280.Contig1
51336	regulation of hydrolase activity	0.17483	0.35041	1/33 3.0%	127/21889 0.5%	Unigene3410
6140	regulation of nucleotide metabolic process	0.17483	0.35041	1/33 3.0%	127/21889 0.5%	Unigene3410
44092	negative regulation of molecular function	0.17483	0.35041	1/33 3.0%	127/21889 0.5%	CL2751.Contig2
5976	polysaccharide metabolic process	0.17576	0.35041	2/33 6.0%	504/21889 2.3%	CL2727.Contig2 CL3309.Contig1
51094	positive regulation of developmental process	0.17608	0.35041	1/33 3.0%	128/21889 0.5%	Unigene21234
6119	oxidative phosphorylation	0.17608	0.35041	1/33 3.0%	128/21889 0.5%	CL8377.Contig1
51056	regulation of small GTPase mediated signal transduction	0.18107	0.3563	1/33 3.0%	132/21889 0.6%	Unigene3410
46578	regulation of Ras protein signal transduction	0.18107	0.3563	1/33 3.0%	132/21889 0.6%	Unigene3410
34637	cellular carbohydrate biosynthetic process	0.18171	0.3563	2/33 6.0%	515/21889 2.3%	CL3309.Contig1 CL116.Contig1
9629	response to gravity	0.18479	0.36056	1/33 3.0%	135/21889 0.6%	CL6280.Contig1
44272	sulfur compound biosynthetic process	0.18726	0.36361	1/33 3.0%	137/21889 0.6%	Unigene1918
9926	auxin polar transport	0.18849	0.36424	1/33 3.0%	138/21889 0.6%	CL6280.Contig1
302	response to reactive oxygen species	0.19341	0.37009	1/33 3.0%	142/21889 0.6%	CL10546.Contig1
9606	tropism	0.19463	0.37009	1/33 3.0%	143/21889 0.6%	CL6280.Contig1
50790	regulation of catalytic activity	0.19701	0.37009	2/33 6.0%	543/21889 2.4%	CL2751.Contig2 Unigene3410
48764	trichoblast maturation	0.19707	0.37009	1/33 3.0%	145/21889 0.6%	CL6280.Contig1
48765	root hair cell differentiation	0.19707	0.37009	1/33 3.0%	145/21889 0.6%	CL6280.Contig1
48469	cell maturation	0.19707	0.37009	1/33 3.0%	145/21889 0.6%	CL6280.Contig1
10054	trichoblast differentiation	0.19829	0.37064	1/33 3.0%	146/21889 0.6%	CL6280.Contig1
31329	regulation of cellular catabolic process	0.20072	0.37171	1/33 3.0%	148/21889 0.6%	Unigene3410
9116	nucleoside metabolic process	0.20072	0.37171	1/33 3.0%	148/21889 0.6%	CL6657.Contig1
9914	hormone transport	0.20436	0.37393	1/33 3.0%	151/21889 0.6%	CL6280.Contig1
60918	auxin transport	0.20436	0.37393	1/33 3.0%	151/21889 0.6%	CL6280.Contig1
71495	cellular response to endogenous stimulus	0.20473	0.37393	2/33 6.0%	557/21889 2.5%	CL11267.Contig1 CL6280.Contig1
16051	carbohydrate biosynthetic process	0.20583	0.37409	2/33 6.0%	559/21889 2.5%	CL3309.Contig1 CL116.Contig1
34641	cellular nitrogen compound metabolic process	0.20669	0.37409	9/33 27.2%	4413/21889 20.1%	Unigene3640 Unigene15059 Unigene1918 CL13501.Contig2 Unigene4366 CL116.Contig1 CL6657.Contig1 CL6280.Contig1 CL6458.Contig1
3006	reproductive developmental process	0.21143	0.3804	4/33 12.1%	1577/21889 7.2%	CL2727.Contig2 CL11267.Contig1 CL3309.Contig1 CL8377.Contig1
51716	cellular response to stimulus	0.21207	0.3804	4/33 12.1%	1579/21889 7.2%	CL10546.Contig1 CL11267.Contig1 CL13501.Contig2 CL6280.Contig1
65009	regulation of molecular function	0.21526	0.38439	2/33 6.0%	576/21889 2.6%	CL2751.Contig2 Unigene3410
8380	RNA splicing	0.21636	0.38463	1/33 3.0%	161/21889 0.7%	CL6458.Contig1
42546	cell wall biogenesis	0.22818	0.40386	1/33 3.0%	171/21889 0.7%	CL3309.Contig1
9894	regulation of catabolic process	0.23052	0.40621	1/33 3.0%	173/21889 0.7%	Unigene3410
45333	cellular respiration	0.23169	0.40648	1/33 3.0%	174/21889 0.7%	CL8377.Contig1
22622	root system development	0.23536	0.40931	2/33 6.0%	612/21889 2.7%	CL11267.Contig1 CL6280.Contig1
48364	root development	0.23536	0.40931	2/33 6.0%	612/21889 2.7%	CL11267.Contig1 CL6280.Contig1
42254	ribosome biogenesis	0.24214	0.41929	1/33 3.0%	183/21889 0.8%	CL6663.Contig1
10053	root epidermal cell differentiation	0.24444	0.42145	1/33 3.0%	185/21889 0.8%	CL6280.Contig1
9793	embryonic development ending in seed dormancy	0.24827	0.42621	2/33 6.0%	635/21889 2.9%	CL2727.Contig2 CL8377.Contig1
21700	developmental maturation	0.25131	0.42776	1/33 3.0%	191/21889 0.8%	CL6280.Contig1
22613	ribonucleoprotein complex biogenesis	0.25131	0.42776	1/33 3.0%	191/21889 0.8%	CL6663.Contig1
15980	energy derivation by oxidation of organic compounds	0.25245	0.42788	1/33 3.0%	192/21889 0.8%	CL8377.Contig1
40007	growth	0.25502	0.43041	2/33 6.0%	647/21889 2.9%	CL11267.Contig1 CL6280.Contig1
9743	response to carbohydrate stimulus	0.25699	0.43191	1/33 3.0%	196/21889 0.8%	CL11267.Contig1
6470	protein amino acid dephosphorylation	0.25812	0.43199	1/33 3.0%	197/21889 0.8%	CL3396.Contig2
9057	macromolecule catabolic process	0.26178	0.4363	2/33 6.0%	659/21889 3.0%	CL2727.Contig2 Unigene21234
9888	tissue development	0.26967	0.44758	2/33 6.0%	673/21889 3.0%	Unigene3410 CL6280.Contig1
19219	regulation of nucleobase, nucleoside, nucleotide and nucleic acid metabolic process	0.27459	0.45216	4/33 12.1%	1767/21889 8.0%	CL8979.Contig2 Unigene21234 CL11267.Contig1 Unigene3410
16265	death	0.27598	0.45216	1/33 3.0%	213/21889 0.9%	Unigene4366
8219	cell death	0.27598	0.45216	1/33 3.0%	213/21889 0.9%	Unigene4366
22414	reproductive process	0.27836	0.45216	4/33 12.1%	1778/21889 8.1%	CL2727.Contig2 CL11267.Contig1 CL3309.Contig1 CL8377.Contig1
9201	ribonucleoside triphosphate biosynthetic process	0.28147	0.45216	1/33 3.0%	218/21889 0.9%	CL6657.Contig1
9206	purine ribonucleoside triphosphate biosynthetic process	0.28147	0.45216	1/33 3.0%	218/21889 0.9%	CL6657.Contig1
9145	purine nucleoside triphosphate biosynthetic process	0.28147	0.45216	1/33 3.0%	218/21889 0.9%	CL6657.Contig1
48588	developmental cell growth	0.28147	0.45216	1/33 3.0%	218/21889 0.9%	CL6280.Contig1
9142	nucleoside triphosphate biosynthetic process	0.28584	0.4549	1/33 3.0%	222/21889 1.0%	CL6657.Contig1
50832	defense response to fungus	0.28584	0.4549	1/33 3.0%	222/21889 1.0%	Unigene15059
6139	nucleobase, nucleoside, nucleotide and nucleic acid metabolic process	0.28658	0.4549	7/33 21.2%	3572/21889 16.3%	Unigene3640 Unigene15059 CL13501.Contig2 CL116.Contig1 CL6657.Contig1 CL6280.Contig1 CL6458.Contig1
3	reproduction	0.28871	0.45646	4/33 12.1%	1808/21889 8.2%	CL2727.Contig2 CL11267.Contig1 CL3309.Contig1 CL8377.Contig1
48438	floral whorl development	0.29126	0.45868	1/33 3.0%	227/21889 1.0%	CL11267.Contig1
51171	regulation of nitrogen compound metabolic process	0.29356	0.46049	4/33 12.1%	1822/21889 8.3%	CL8979.Contig2 Unigene21234 CL11267.Contig1 Unigene3410
71310	cellular response to organic substance	0.29841	0.46627	2/33 6.0%	724/21889 3.3%	CL11267.Contig1 CL6280.Contig1
9966	regulation of signal transduction	0.30305	0.46689	1/33 3.0%	238/21889 1.0%	Unigene3410
23051	regulation of signaling process	0.30305	0.46689	1/33 3.0%	238/21889 1.0%	Unigene3410
6508	proteolysis	0.3032	0.46689	3/33 9.0%	1279/21889 5.8%	Unigene21234 CL2751.Contig2 Unigene2841
6520	cellular amino acid metabolic process	0.30348	0.46689	2/33 6.0%	733/21889 3.3%	Unigene1918 Unigene4366
6397	mRNA processing	0.30729	0.47094	1/33 3.0%	242/21889 1.1%	CL6458.Contig1
9909	regulation of flower development	0.31255	0.47718	1/33 3.0%	247/21889 1.1%	Unigene21234
7010	cytoskeleton organization	0.31465	0.47855	1/33 3.0%	249/21889 1.1%	Unigene3410
42398	cellular amino acid derivative biosynthetic process	0.31986	0.4835	1/33 3.0%	254/21889 1.1%	Unigene4366
48316	seed development	0.32032	0.4835	2/33 6.0%	763/21889 3.4%	CL2727.Contig2 CL8377.Contig1
10817	regulation of hormone levels	0.32503	0.48638	1/33 3.0%	259/21889 1.1%	CL6280.Contig1
9152	purine ribonucleotide biosynthetic process	0.32503	0.48638	1/33 3.0%	259/21889 1.1%	CL6657.Contig1
9790	embryonic development	0.32704	0.48638	2/33 6.0%	775/21889 3.5%	CL2727.Contig2 CL8377.Contig1
70882	cellular cell wall organization or biogenesis	0.32709	0.48638	1/33 3.0%	261/21889 1.1%	CL3309.Contig1
48437	floral organ development	0.33323	0.49367	1/33 3.0%	267/21889 1.2%	CL11267.Contig1
16311	dephosphorylation	0.3383	0.49933	1/33 3.0%	272/21889 1.2%	CL3396.Contig2
GO_Molecular_Function
GO-ID	Description	p-val	corr p-val	cluster freq	total freq	genes
30145	manganese ion binding	0.0011797	0.13942	2/40 5.0%	32/25228 0.1%	CL5947.Contig1 Unigene2841
48244	phytanoyl-CoA dioxygenase activity	0.0015855	0.13942	1/40 2.5%	1/25228 0.0%	CL11989.Contig1
46914	transition metal ion binding	0.0024317	0.13942	12/40 30.0%	3112/25228 12.3%	CL5947.Contig1 CL10546.Contig1 Unigene12153 CL13161.Contig1 CL3191.Contig1 Unigene3633 Unigene2974 Unigene8331 Unigene3410 Unigene2841 CL6657.Contig1 CL7565.Contig2
17091	AU-rich element binding	0.0031686	0.13942	1/40 2.5%	2/25228 0.0%	Unigene4366
3962	cystathionine gamma-synthase activity	0.0047493	0.15521	1/40 2.5%	3/25228 0.0%	Unigene1918
16830	carbon-carbon lyase activity	0.0052911	0.15521	3/40 7.5%	223/25228 0.8%	CL13161.Contig1 CL13501.Contig2 CL116.Contig1
17069	snRNA binding	0.0094765	0.1708	1/40 2.5%	6/25228 0.0%	CL6458.Contig1
4096	catalase activity	0.0094765	0.1708	1/40 2.5%	6/25228 0.0%	CL10546.Contig1
4619	phosphoglycerate mutase activity	0.011047	0.1708	1/40 2.5%	7/25228 0.0%	CL5947.Contig1
16829	lyase activity	0.012388	0.1708	4/40 10.0%	570/25228 2.2%	Unigene1918 CL13161.Contig1 CL13501.Contig2 CL116.Contig1
8460	dTDP-glucose 4,6-dehydratase activity	0.012616	0.1708	1/40 2.5%	8/25228 0.0%	CL116.Contig1
4332	fructose-bisphosphate aldolase activity	0.012616	0.1708	1/40 2.5%	8/25228 0.0%	CL13161.Contig1
4550	nucleoside diphosphate kinase activity	0.012616	0.1708	1/40 2.5%	8/25228 0.0%	CL6657.Contig1
8061	chitin binding	0.014182	0.17829	1/40 2.5%	9/25228 0.0%	CL2727.Contig2
47325	inositol tetrakisphosphate 1-kinase activity	0.015746	0.18475	1/40 2.5%	10/25228 0.0%	Unigene618
48040	UDP-glucuronate decarboxylase activity	0.017307	0.18965	1/40 2.5%	11/25228 0.0%	CL116.Contig1
16208	AMP binding	0.018866	0.18965	1/40 2.5%	12/25228 0.0%	CL5652.Contig1
46872	metal ion binding	0.020677	0.18965	13/40 32.5%	4574/25228 18.1%	CL3191.Contig1 Unigene2974 Unigene618 CL7565.Contig2 CL10546.Contig1 CL5947.Contig1 Unigene12153 CL13161.Contig1 Unigene3633 Unigene8331 Unigene2841 Unigene3410 CL6657.Contig1
5507	copper ion binding	0.023434	0.18965	3/40 7.5%	388/25228 1.5%	CL13161.Contig1 CL3191.Contig1 CL7565.Contig2
51765	inositol tetrakisphosphate kinase activity	0.023527	0.18965	1/40 2.5%	15/25228 0.0%	Unigene618
4568	chitinase activity	0.026623	0.18965	1/40 2.5%	17/25228 0.0%	CL2727.Contig2
3987	acetate-CoA ligase activity	0.028168	0.18965	1/40 2.5%	18/25228 0.0%	CL5652.Contig1
16868	intramolecular transferase activity, phosphotransferases	0.028168	0.18965	1/40 2.5%	18/25228 0.0%	CL5947.Contig1
16832	aldehyde-lyase activity	0.02971	0.18965	1/40 2.5%	19/25228 0.0%	CL13161.Contig1
8235	metalloexopeptidase activity	0.02971	0.18965	1/40 2.5%	19/25228 0.0%	Unigene2841
15415	phosphate transmembrane-transporting ATPase activity	0.02971	0.18965	1/40 2.5%	19/25228 0.0%	CL6280.Contig1
43167	ion binding	0.030363	0.18965	13/40 32.5%	4810/25228 19.0%	CL3191.Contig1 Unigene2974 Unigene618 CL7565.Contig2 CL10546.Contig1 CL5947.Contig1 Unigene12153 CL13161.Contig1 Unigene3633 Unigene8331 Unigene2841 Unigene3410 CL6657.Contig1
43169	cation binding	0.030363	0.18965	13/40 32.5%	4810/25228 19.0%	CL3191.Contig1 Unigene2974 Unigene618 CL7565.Contig2 CL10546.Contig1 CL5947.Contig1 Unigene12153 CL13161.Contig1 Unigene3633 Unigene8331 Unigene2841 Unigene3410 CL6657.Contig1
15018	galactosylgalactosylxylosylprotein 3-beta-glucuronosyltransferase activity	0.031249	0.18965	1/40 2.5%	20/25228 0.0%	CL3309.Contig1
42285	xylosyltransferase activity	0.034321	0.20135	1/40 2.5%	22/25228 0.0%	CL3309.Contig1
3924	GTPase activity	0.043366	0.23914	2/40 5.0%	209/25228 0.8%	Unigene3640 Unigene15059
4177	aminopeptidase activity	0.043481	0.23914	1/40 2.5%	28/25228 0.1%	Unigene2841
5516	calmodulin binding	0.049101	0.26187	2/40 5.0%	224/25228 0.8%	CL3191.Contig1 CL7565.Contig2
8060	ARF GTPase activator activity	0.052555	0.27205	1/40 2.5%	34/25228 0.1%	Unigene3410
3993	acid phosphatase activity	0.057061	0.28693	1/40 2.5%	37/25228 0.1%	CL7853.Contig1
16878	acid-thiol ligase activity	0.064524	0.29608	1/40 2.5%	42/25228 0.1%	CL5652.Contig1
16405	CoA-ligase activity	0.064524	0.29608	1/40 2.5%	42/25228 0.1%	CL5652.Contig1
15114	phosphate transmembrane transporter activity	0.064524	0.29608	1/40 2.5%	42/25228 0.1%	CL6280.Contig1
3913	DNA photolyase activity	0.06601	0.29608	1/40 2.5%	43/25228 0.1%	CL13501.Contig2
16776	phosphotransferase activity, phosphate group as acceptor	0.068974	0.29608	1/40 2.5%	45/25228 0.1%	CL6657.Contig1
15020	glucuronosyltransferase activity	0.068974	0.29608	1/40 2.5%	45/25228 0.1%	CL3309.Contig1
8137	NADH dehydrogenase (ubiquinone) activity	0.08657	0.35208	1/40 2.5%	57/25228 0.2%	CL8377.Contig1
50136	NADH dehydrogenase (quinone) activity	0.08657	0.35208	1/40 2.5%	57/25228 0.2%	CL8377.Contig1
16877	ligase activity, forming carbon-sulfur bonds	0.088021	0.35208	1/40 2.5%	58/25228 0.2%	CL5652.Contig1
1871	pattern binding	0.096683	0.36992	1/40 2.5%	64/25228 0.2%	CL2727.Contig2
30247	polysaccharide binding	0.096683	0.36992	1/40 2.5%	64/25228 0.2%	CL2727.Contig2
3954	NADH dehydrogenase activity	0.099553	0.37028	1/40 2.5%	66/25228 0.2%	CL8377.Contig1
19205	nucleobase, nucleoside, nucleotide kinase activity	0.10098	0.37028	1/40 2.5%	67/25228 0.2%	CL6657.Contig1
43225	anion transmembrane-transporting ATPase activity	0.10527	0.3781	1/40 2.5%	70/25228 0.2%	CL6280.Contig1
5515	protein binding	0.11275	0.37998	8/40 20.0%	3115/25228 12.3%	CL8979.Contig2 Unigene21234 CL3191.Contig1 CL11267.Contig1 CL2751.Contig2 CL9990.Contig1 Unigene3410 CL7565.Contig2
32555	purine ribonucleotide binding	0.11307	0.37998	12/40 30.0%	5270/25228 20.8%	Unigene3640 Unigene15059 CL7923.Contig1 CL3191.Contig1 Unigene3633 CL9990.Contig1 CL5652.Contig1 Unigene618 CL6657.Contig1 CL6280.Contig1 CL7565.Contig2 CL1052.Contig2
32553	ribonucleotide binding	0.11307	0.37998	12/40 30.0%	5270/25228 20.8%	Unigene3640 Unigene15059 CL7923.Contig1 CL3191.Contig1 Unigene3633 CL9990.Contig1 CL5652.Contig1 Unigene618 CL6657.Contig1 CL6280.Contig1 CL7565.Contig2 CL1052.Contig2
8559	xenobiotic-transporting ATPase activity	0.11658	0.37998	1/40 2.5%	78/25228 0.3%	CL6280.Contig1
42910	xenobiotic transporter activity	0.11658	0.37998	1/40 2.5%	78/25228 0.3%	CL6280.Contig1
8270	zinc ion binding	0.12063	0.38513	6/40 15.0%	2147/25228 8.5%	Unigene12153 Unigene3633 Unigene2974 Unigene8331 Unigene3410 CL6657.Contig1
16655	oxidoreductase activity, acting on NADH or NADPH, quinone or similar compound as acceptor	0.1333	0.38513	1/40 2.5%	90/25228 0.3%	CL8377.Contig1
16763	transferase activity, transferring pentosyl groups	0.13468	0.38513	1/40 2.5%	91/25228 0.3%	CL3309.Contig1
166	nucleotide binding	0.1386	0.38513	15/40 37.5%	7185/25228 28.4%	Unigene15059 CL3191.Contig1 CL9990.Contig1 CL5652.Contig1 Unigene618 CL6280.Contig1 CL7565.Contig2 CL1052.Contig2 CL6458.Contig1 Unigene3640 CL7923.Contig1 Unigene3633 Unigene4366 CL116.Contig1 CL6657.Contig1
16866	intramolecular transferase activity	0.14018	0.38513	1/40 2.5%	95/25228 0.3%	CL5947.Contig1
16702	oxidoreductase activity, acting on single donors with incorporation of molecular oxygen, incorporation of two atoms of oxygen	0.14018	0.38513	1/40 2.5%	95/25228 0.3%	CL11989.Contig1
4842	ubiquitin-protein ligase activity	0.14026	0.38513	2/40 5.0%	415/25228 1.6%	Unigene12153 Unigene21234
17076	purine nucleotide binding	0.14074	0.38513	12/40 30.0%	5478/25228 21.7%	Unigene3640 Unigene15059 CL7923.Contig1 CL3191.Contig1 Unigene3633 CL9990.Contig1 CL5652.Contig1 Unigene618 CL6657.Contig1 CL6280.Contig1 CL7565.Contig2 CL1052.Contig2
50897	cobalt ion binding	0.147	0.38513	1/40 2.5%	100/25228 0.3%	CL6657.Contig1
51213	dioxygenase activity	0.14971	0.38513	1/40 2.5%	102/25228 0.4%	CL11989.Contig1
19787	small conjugating protein ligase activity	0.15009	0.38513	2/40 5.0%	433/25228 1.7%	Unigene12153 Unigene21234
5096	GTPase activator activity	0.15106	0.38513	1/40 2.5%	103/25228 0.4%	Unigene3410
19001	guanyl nucleotide binding	0.1523	0.38513	2/40 5.0%	437/25228 1.7%	Unigene3640 Unigene15059
32561	guanyl ribonucleotide binding	0.1523	0.38513	2/40 5.0%	437/25228 1.7%	Unigene3640 Unigene15059
5525	GTP binding	0.1523	0.38513	2/40 5.0%	437/25228 1.7%	Unigene3640 Unigene15059
8375	acetylglucosaminyltransferase activity	0.15377	0.38513	1/40 2.5%	105/25228 0.4%	Unigene585
16701	oxidoreductase activity, acting on single donors with incorporation of molecular oxygen	0.15646	0.38513	1/40 2.5%	107/25228 0.4%	CL11989.Contig1
17111	nucleoside-triphosphatase activity	0.15755	0.38513	5/40 12.5%	1815/25228 7.1%	Unigene3640 Unigene15059 CL7923.Contig1 CL9990.Contig1 CL6280.Contig1
16831	carboxy-lyase activity	0.16582	0.39933	1/40 2.5%	114/25228 0.4%	CL116.Contig1
15103	inorganic anion transmembrane transporter activity	0.17112	0.39933	1/40 2.5%	118/25228 0.4%	CL6280.Contig1
16787	hydrolase activity	0.17203	0.39933	12/40 30.0%	5686/25228 22.5%	Unigene3640 Unigene15059 Unigene10943 CL7923.Contig1 CL2727.Contig2 CL2077.Contig2 CL2751.Contig2 CL9990.Contig1 Unigene2841 CL6280.Contig1 CL3396.Contig2 CL7853.Contig1
4428	inositol or phosphatidylinositol kinase activity	0.17244	0.39933	1/40 2.5%	119/25228 0.4%	Unigene618
35091	phosphoinositide binding	0.1777	0.40241	1/40 2.5%	123/25228 0.4%	Unigene3410
16462	pyrophosphatase activity	0.17834	0.40241	5/40 12.5%	1894/25228 7.5%	Unigene3640 Unigene15059 CL7923.Contig1 CL9990.Contig1 CL6280.Contig1
16818	hydrolase activity, acting on acid anhydrides, in phosphorus-containing anhydrides	0.18405	0.40251	5/40 12.5%	1915/25228 7.5%	Unigene3640 Unigene15059 CL7923.Contig1 CL9990.Contig1 CL6280.Contig1
8194	UDP-glycosyltransferase activity	0.18606	0.40251	2/40 5.0%	497/25228 1.9%	CL3309.Contig1 Unigene585
15238	drug transmembrane transporter activity	0.18812	0.40251	1/40 2.5%	131/25228 0.5%	CL6280.Contig1
16836	hydro-lyase activity	0.18942	0.40251	1/40 2.5%	132/25228 0.5%	CL116.Contig1
16817	hydrolase activity, acting on acid anhydrides	0.18982	0.40251	5/40 12.5%	1936/25228 7.6%	Unigene3640 Unigene15059 CL7923.Contig1 CL9990.Contig1 CL6280.Contig1
8237	metallopeptidase activity	0.19714	0.41306	1/40 2.5%	138/25228 0.5%	Unigene2841
8047	enzyme activator activity	0.20352	0.42141	1/40 2.5%	143/25228 0.5%	Unigene3410
16881	acid-amino acid ligase activity	0.20915	0.42804	2/40 5.0%	537/25228 2.1%	Unigene12153 Unigene21234
3824	catalytic activity	0.2122	0.42928	28/40 70.0%	15793/25228 62.6%	Unigene10943 CL11989.Contig1 CL2751.Contig2 CL9990.Contig1 CL3309.Contig1 Unigene618 CL6280.Contig1 Unigene585 Unigene3640 CL10546.Contig1 Unigene12153 CL7923.Contig1 CL13501.Contig2 Unigene2841 Unigene3410 CL6657.Contig1 CL8377.Contig1 Unigene15059 Unigene21234 CL2077.Contig2 CL5652.Contig1 CL7853.Contig1 CL5947.Contig1 Unigene1918 CL2727.Contig2 CL13161.Contig1 CL116.Contig1 CL3396.Contig2
16874	ligase activity	0.21724	0.42991	3/40 7.5%	1016/25228 4.0%	Unigene12153 Unigene21234 CL5652.Contig1
8238	exopeptidase activity	0.21863	0.42991	1/40 2.5%	155/25228 0.6%	Unigene2841
5488	binding	0.22061	0.42991	31/40 77.5%	17820/25228 70.6%	CL3191.Contig1 CL2751.Contig2 Unigene2974 CL9990.Contig1 Unigene618 CL6280.Contig1 CL1052.Contig2 CL6458.Contig1 Unigene3640 CL10546.Contig1 Unigene12153 CL7923.Contig1 Unigene3633 Unigene4366 Unigene2841 Unigene3410 CL6657.Contig1 CL8377.Contig1 Unigene8248 Unigene15059 Unigene21234 CL11267.Contig1 CL5652.Contig1 CL7565.Contig2 CL5947.Contig1 CL13161.Contig1 CL2727.Contig2 Unigene1918 CL8979.Con…
32559	adenyl ribonucleotide binding	0.22632	0.42991	10/40 25.0%	4843/25228 19.1%	CL7923.Contig1 CL3191.Contig1 Unigene3633 CL9990.Contig1 CL5652.Contig1 Unigene618 CL6657.Contig1 CL6280.Contig1 CL7565.Contig2 CL1052.Contig2
16684	oxidoreductase activity, acting on peroxide as acceptor	0.22855	0.42991	1/40 2.5%	163/25228 0.6%	CL10546.Contig1
4601	peroxidase activity	0.22855	0.42991	1/40 2.5%	163/25228 0.6%	CL10546.Contig1
46983	protein dimerization activity	0.22961	0.42991	2/40 5.0%	572/25228 2.2%	CL8979.Contig2 CL11267.Contig1
3779	actin binding	0.23469	0.43172	1/40 2.5%	168/25228 0.6%	CL9990.Contig1
16791	phosphatase activity	0.23548	0.43172	2/40 5.0%	582/25228 2.3%	CL3396.Contig2 CL7853.Contig1
51536	iron-sulfur cluster binding	0.2432	0.43622	1/40 2.5%	175/25228 0.6%	CL8377.Contig1
51540	metal cluster binding	0.2432	0.43622	1/40 2.5%	175/25228 0.6%	CL8377.Contig1
4722	protein serine/threonine phosphatase activity	0.24682	0.43622	1/40 2.5%	178/25228 0.7%	CL3396.Contig2
16765	transferase activity, transferring alkyl or aryl (other than methyl) groups	0.24802	0.43622	1/40 2.5%	179/25228 0.7%	Unigene1918
16835	carbon-oxygen lyase activity	0.25281	0.43622	1/40 2.5%	183/25228 0.7%	CL116.Contig1
5083	small GTPase regulator activity	0.25281	0.43622	1/40 2.5%	183/25228 0.7%	Unigene3410
3774	motor activity	0.26348	0.44213	1/40 2.5%	192/25228 0.7%	CL9990.Contig1
30170	pyridoxal phosphate binding	0.26818	0.44213	1/40 2.5%	196/25228 0.7%	Unigene1918
70279	vitamin B6 binding	0.26818	0.44213	1/40 2.5%	196/25228 0.7%	Unigene1918
30554	adenyl nucleotide binding	0.26861	0.44213	10/40 25.0%	5048/25228 20.0%	CL7923.Contig1 CL3191.Contig1 Unigene3633 CL9990.Contig1 CL5652.Contig1 Unigene618 CL6657.Contig1 CL6280.Contig1 CL7565.Contig2 CL1052.Contig2
1883	purine nucleoside binding	0.26946	0.44213	10/40 25.0%	5052/25228 20.0%	CL7923.Contig1 CL3191.Contig1 Unigene3633 CL9990.Contig1 CL5652.Contig1 Unigene618 CL6657.Contig1 CL6280.Contig1 CL7565.Contig2 CL1052.Contig2
287	magnesium ion binding	0.27168	0.44213	1/40 2.5%	199/25228 0.7%	Unigene618
1882	nucleoside binding	0.27546	0.44213	10/40 25.0%	5080/25228 20.1%	CL7923.Contig1 CL3191.Contig1 Unigene3633 CL9990.Contig1 CL5652.Contig1 Unigene618 CL6657.Contig1 CL6280.Contig1 CL7565.Contig2 CL1052.Contig2
4252	serine-type endopeptidase activity	0.27633	0.44213	1/40 2.5%	203/25228 0.8%	CL2751.Contig2
3723	RNA binding	0.28226	0.44509	3/40 7.5%	1168/25228 4.6%	Unigene8248 Unigene4366 CL6458.Contig1
30695	GTPase regulator activity	0.28324	0.44509	1/40 2.5%	209/25228 0.8%	Unigene3410
16209	antioxidant activity	0.28781	0.4457	1/40 2.5%	213/25228 0.8%	CL10546.Contig1
16879	ligase activity, forming carbon-nitrogen bonds	0.29099	0.4457	2/40 5.0%	676/25228 2.6%	Unigene12153 Unigene21234
16651	oxidoreductase activity, acting on NADH or NADPH	0.29123	0.4457	1/40 2.5%	216/25228 0.8%	CL8377.Contig1
60589	nucleoside-triphosphatase regulator activity	0.29688	0.44827	1/40 2.5%	221/25228 0.8%	Unigene3410
8509	anion transmembrane transporter activity	0.298	0.44827	1/40 2.5%	222/25228 0.8%	CL6280.Contig1
42578	phosphoric ester hydrolase activity	0.31281	0.46657	2/40 5.0%	713/25228 2.8%	CL3396.Contig2 CL7853.Contig1
5524	ATP binding	0.32747	0.48432	9/40 22.5%	4720/25228 18.7%	CL7923.Contig1 CL3191.Contig1 Unigene3633 CL9990.Contig1 Unigene618 CL6657.Contig1 CL6280.Contig1 CL7565.Contig2 CL1052.Contig2
5543	phospholipid binding	0.34052	0.49837	1/40 2.5%	261/25228 1.0%	Unigene3410
19842	vitamin binding	0.34263	0.49837	1/40 2.5%	263/25228 1.0%	Unigene1918
GO_Cellular_Component
GO-ID	Description	p-val	corr p-val	cluster freq	total freq	genes
48046	apoplast	0.0015622	0.15778	5/43 11.6%	489/24630 1.9%	CL5947.Contig1 CL2727.Contig2 CL13161.Contig1 CL3191.Contig1 CL7565.Contig2
5740	mitochondrial envelope	0.0034993	0.16613	4/43 9.3%	359/24630 1.4%	CL5947.Contig1 CL13161.Contig1 CL6657.Contig1 CL8377.Contig1
5576	extracellular region	0.0049346	0.16613	5/43 11.6%	639/24630 2.5%	CL5947.Contig1 CL2727.Contig2 CL13161.Contig1 CL3191.Contig1 CL7565.Contig2
44429	mitochondrial part	0.0069317	0.17503	4/43 9.3%	436/24630 1.7%	CL5947.Contig1 CL13161.Contig1 CL6657.Contig1 CL8377.Contig1
5829	cytosol	0.014527	0.29344	10/43 23.2%	2662/24630 10.8%	CL5947.Contig1 CL13161.Contig1 CL14111.Contig1 CL3191.Contig1 CL5652.Contig1 Unigene3410 Unigene2841 CL116.Contig1 CL7565.Contig2 CL1052.Contig2
5739	mitochondrion	0.02262	0.37337	14/43 32.5%	4643/24630 18.8%	Unigene15059 CL6663.Contig1 CL3191.Contig1 Unigene1246 Unigene1294 CL7565.Contig2 CL7853.Contig1 CL6458.Contig1 CL10546.Contig1 CL5947.Contig1 CL13161.Contig1 Unigene12691 CL6657.Contig1 CL8377.Contig1
30140	trans-Golgi network transport vesicle	0.025877	0.37337	1/43 2.3%	15/24630 0.0%	Unigene3410
43231	intracellular membrane-bounded organelle	0.042157	0.40225	38/43 88.3%	18854/24630 76.5%	Unigene10943 CL14111.Contig1 CL3191.Contig1 CL2751.Contig2 Unigene1400 CL9990.Contig1 Unigene1246 CL3309.Contig1 Unigene585 CL1052.Contig2 CL6458.Contig1 CL10546.Contig1 Unigene26102 Unigene4366 Unigene3410 Unigene2841 CL6657.Contig1 CL8377.Contig1 Unigene4274 Unigene8248 Unigene15059 CL13333.Contig2 CL6663.Contig1 CL11267.Contig1 CL9284.Contig1 CL5652.Contig1 Unigene1294 CL7565.Contig2 CL7853.Co…
43227	membrane-bounded organelle	0.042371	0.40225	38/43 88.3%	18858/24630 76.5%	Unigene10943 CL14111.Contig1 CL3191.Contig1 CL2751.Contig2 Unigene1400 CL9990.Contig1 Unigene1246 CL3309.Contig1 Unigene585 CL1052.Contig2 CL6458.Contig1 CL10546.Contig1 Unigene26102 Unigene4366 Unigene3410 Unigene2841 CL6657.Contig1 CL8377.Contig1 Unigene4274 Unigene8248 Unigene15059 CL13333.Contig2 CL6663.Contig1 CL11267.Contig1 CL9284.Contig1 CL5652.Contig1 Unigene1294 CL7565.Contig2 CL7853.Co…
30139	endocytic vesicle	0.044437	0.40225	1/43 2.3%	26/24630 0.1%	Unigene3410
31967	organelle envelope	0.055261	0.40225	6/43 13.9%	1581/24630 6.4%	CL5947.Contig1 CL13161.Contig1 CL3191.Contig1 CL6657.Contig1 CL7565.Contig2 CL8377.Contig1
30136	clathrin-coated vesicle	0.059365	0.40225	1/43 2.3%	35/24630 0.1%	Unigene3410
31975	envelope	0.060108	0.40225	6/43 13.9%	1615/24630 6.5%	CL5947.Contig1 CL13161.Contig1 CL3191.Contig1 CL6657.Contig1 CL7565.Contig2 CL8377.Contig1
44431	Golgi apparatus part	0.061998	0.40225	2/43 4.6%	232/24630 0.9%	Unigene3410 CL116.Contig1
43229	intracellular organelle	0.070331	0.40225	38/43 88.3%	19273/24630 78.2%	Unigene10943 CL14111.Contig1 CL3191.Contig1 CL2751.Contig2 Unigene1400 CL9990.Contig1 Unigene1246 CL3309.Contig1 Unigene585 CL1052.Contig2 CL6458.Contig1 CL10546.Contig1 Unigene26102 Unigene4366 Unigene3410 Unigene2841 CL6657.Contig1 CL8377.Contig1 Unigene4274 Unigene8248 Unigene15059 CL13333.Contig2 CL6663.Contig1 CL11267.Contig1 CL9284.Contig1 CL5652.Contig1 Unigene1294 CL7565.Contig2 CL7853.Co…
43226	organelle	0.070663	0.40225	38/43 88.3%	19277/24630 78.2%	Unigene10943 CL14111.Contig1 CL3191.Contig1 CL2751.Contig2 Unigene1400 CL9990.Contig1 Unigene1246 CL3309.Contig1 Unigene585 CL1052.Contig2 CL6458.Contig1 CL10546.Contig1 Unigene26102 Unigene4366 Unigene3410 Unigene2841 CL6657.Contig1 CL8377.Contig1 Unigene4274 Unigene8248 Unigene15059 CL13333.Contig2 CL6663.Contig1 CL11267.Contig1 CL9284.Contig1 CL5652.Contig1 Unigene1294 CL7565.Contig2 CL7853.Co…
30133	transport vesicle	0.072443	0.40225	1/43 2.3%	43/24630 0.1%	Unigene3410
5798	Golgi-associated vesicle	0.078915	0.40225	1/43 2.3%	47/24630 0.1%	Unigene3410
16459	myosin complex	0.085343	0.40225	1/43 2.3%	51/24630 0.2%	CL9990.Contig1
5743	mitochondrial inner membrane	0.095364	0.40225	2/43 4.6%	298/24630 1.2%	CL6657.Contig1 CL8377.Contig1
9570	chloroplast stroma	0.099683	0.40225	4/43 9.3%	1014/24630 4.1%	CL3191.Contig1 CL5652.Contig1 Unigene2841 CL7565.Contig2
9532	plastid stroma	0.10574	0.40225	4/43 9.3%	1036/24630 4.2%	CL3191.Contig1 CL5652.Contig1 Unigene2841 CL7565.Contig2
44446	intracellular organelle part	0.10737	0.40225	13/43 30.2%	5232/24630 21.2%	CL6663.Contig1 CL3191.Contig1 CL9990.Contig1 CL5652.Contig1 CL7565.Contig2 CL5947.Contig1 CL13161.Contig1 Unigene2841 Unigene3410 CL6657.Contig1 CL116.Contig1 Unigene4531 CL8377.Contig1
44422	organelle part	0.10825	0.40225	13/43 30.2%	5239/24630 21.2%	CL6663.Contig1 CL3191.Contig1 CL9990.Contig1 CL5652.Contig1 CL7565.Contig2 CL5947.Contig1 CL13161.Contig1 Unigene2841 Unigene3410 CL6657.Contig1 CL116.Contig1 Unigene4531 CL8377.Contig1
31966	mitochondrial membrane	0.11531	0.40225	2/43 4.6%	334/24630 1.3%	CL6657.Contig1 CL8377.Contig1
5747	mitochondrial respiratory chain complex I	0.12146	0.40225	1/43 2.3%	74/24630 0.3%	CL8377.Contig1
30964	NADH dehydrogenase complex	0.12607	0.40225	1/43 2.3%	77/24630 0.3%	CL8377.Contig1
45271	respiratory chain complex I	0.12607	0.40225	1/43 2.3%	77/24630 0.3%	CL8377.Contig1
30135	coated vesicle	0.13673	0.40225	1/43 2.3%	84/24630 0.3%	Unigene3410
15629	actin cytoskeleton	0.13673	0.40225	1/43 2.3%	84/24630 0.3%	CL9990.Contig1
9535	chloroplast thylakoid membrane	0.15122	0.40225	2/43 4.6%	395/24630 1.6%	CL3191.Contig1 CL7565.Contig2
55035	plastid thylakoid membrane	0.15122	0.40225	2/43 4.6%	395/24630 1.6%	CL3191.Contig1 CL7565.Contig2
19866	organelle inner membrane	0.15304	0.40225	2/43 4.6%	398/24630 1.6%	CL6657.Contig1 CL8377.Contig1
42579	microbody	0.16468	0.40225	2/43 4.6%	417/24630 1.6%	Unigene1400 Unigene1294
5777	peroxisome	0.16468	0.40225	2/43 4.6%	417/24630 1.6%	Unigene1400 Unigene1294
42651	thylakoid membrane	0.1653	0.40225	2/43 4.6%	418/24630 1.6%	CL3191.Contig1 CL7565.Contig2
44444	cytoplasmic part	0.1668	0.40225	34/43 79.0%	17544/24630 71.2%	Unigene10943 CL14111.Contig1 CL3191.Contig1 CL2751.Contig2 Unigene1400 CL9990.Contig1 Unigene1246 CL3309.Contig1 Unigene585 CL1052.Contig2 CL6458.Contig1 CL10546.Contig1 Unigene26102 Unigene3410 Unigene2841 CL6657.Contig1 CL8377.Contig1 Unigene4274 Unigene8248 Unigene15059 CL13333.Contig2 CL6663.Contig1 CL9284.Contig1 CL5652.Contig1 Unigene1294 CL7565.Contig2 CL7853.Contig1 CL5947.Contig1 CL13161…
16023	cytoplasmic membrane-bounded vesicle	0.1722	0.40225	10/43 23.2%	4127/24630 16.7%	Unigene4274 Unigene1918 CL2727.Contig2 CL2751.Contig2 Unigene26102 Unigene12691 CL9284.Contig1 Unigene3410 Unigene585 CL7853.Contig1
31410	cytoplasmic vesicle	0.1722	0.40225	10/43 23.2%	4127/24630 16.7%	Unigene4274 Unigene1918 CL2727.Contig2 CL2751.Contig2 Unigene26102 Unigene12691 CL9284.Contig1 Unigene3410 Unigene585 CL7853.Contig1
9536	plastid	0.17406	0.40225	15/43 34.8%	6742/24630 27.3%	Unigene8248 CL13333.Contig2 Unigene10943 CL14111.Contig1 CL3191.Contig1 CL9990.Contig1 CL5652.Contig1 CL7565.Contig2 CL5947.Contig1 CL13161.Contig1 Unigene1918 Unigene8331 Unigene2841 CL6657.Contig1 CL8377.Contig1
31988	membrane-bounded vesicle	0.17412	0.40225	10/43 23.2%	4137/24630 16.7%	Unigene4274 Unigene1918 CL2727.Contig2 CL2751.Contig2 Unigene26102 Unigene12691 CL9284.Contig1 Unigene3410 Unigene585 CL7853.Contig1
31982	vesicle	0.1745	0.40225	10/43 23.2%	4139/24630 16.8%	Unigene4274 Unigene1918 CL2727.Contig2 CL2751.Contig2 Unigene26102 Unigene12691 CL9284.Contig1 Unigene3410 Unigene585 CL7853.Contig1
34357	photosynthetic membrane	0.17835	0.40225	2/43 4.6%	439/24630 1.7%	CL3191.Contig1 CL7565.Contig2
139	Golgi membrane	0.18957	0.40225	1/43 2.3%	120/24630 0.4%	CL116.Contig1
5886	plasma membrane	0.19511	0.40225	12/43 27.9%	5280/24630 21.4%	CL5947.Contig1 Unigene15059 CL2727.Contig2 CL13161.Contig1 CL14111.Contig1 CL11989.Contig1 Unigene3633 Unigene3410 CL116.Contig1 Unigene1294 CL6280.Contig1 CL1052.Contig2
44436	thylakoid part	0.196	0.40225	2/43 4.6%	467/24630 1.8%	CL3191.Contig1 CL7565.Contig2
9507	chloroplast	0.20193	0.40225	9/43 20.9%	3765/24630 15.2%	CL5947.Contig1 Unigene10943 Unigene1918 CL13161.Contig1 CL3191.Contig1 CL5652.Contig1 Unigene2841 CL7565.Contig2 CL8377.Contig1
5746	mitochondrial respiratory chain	0.20508	0.40225	1/43 2.3%	131/24630 0.5%	CL8377.Contig1
16020	membrane	0.2056	0.40225	21/43 48.8%	10227/24630 41.5%	Unigene15059 CL14111.Contig1 CL3191.Contig1 CL11989.Contig1 CL3309.Contig1 Unigene1294 CL6280.Contig1 CL7565.Contig2 CL1052.Contig2 Unigene585 CL5947.Contig1 Unigene12153 CL13161.Contig1 CL2727.Contig2 Unigene3633 Unigene12691 Unigene3410 CL116.Contig1 CL6657.Contig1 Unigene4531 CL8377.Contig1
9534	chloroplast thylakoid	0.21452	0.40225	2/43 4.6%	496/24630 2.0%	CL3191.Contig1 CL7565.Contig2
31976	plastid thylakoid	0.21452	0.40225	2/43 4.6%	496/24630 2.0%	CL3191.Contig1 CL7565.Contig2
5622	intracellular	0.21653	0.40225	40/43 93.0%	21638/24630 87.8%	Unigene10943 CL14111.Contig1 CL3191.Contig1 CL2751.Contig2 Unigene1400 CL9990.Contig1 Unigene1246 CL3309.Contig1 Unigene618 Unigene585 CL1052.Contig2 CL6458.Contig1 CL10546.Contig1 Unigene12153 Unigene26102 Unigene4366 Unigene3410 Unigene2841 CL6657.Contig1 CL8377.Contig1 Unigene4274 Unigene8248 Unigene15059 CL13333.Contig2 CL6663.Contig1 CL11267.Contig1 CL9284.Contig1 CL5652.Contig1 Unigene1294 …
31984	organelle subcompartment	0.21901	0.40225	2/43 4.6%	503/24630 2.0%	CL3191.Contig1 CL7565.Contig2
43228	non-membrane-bounded organelle	0.22186	0.40225	5/43 11.6%	1859/24630 7.5%	Unigene8248 CL6663.Contig1 CL13161.Contig1 CL9990.Contig1 Unigene4531
43232	intracellular non-membrane-bounded organelle	0.22186	0.40225	5/43 11.6%	1859/24630 7.5%	Unigene8248 CL6663.Contig1 CL13161.Contig1 CL9990.Contig1 Unigene4531
70469	respiratory chain	0.22303	0.40225	1/43 2.3%	144/24630 0.5%	CL8377.Contig1
15934	large ribosomal subunit	0.24192	0.40318	1/43 2.3%	158/24630 0.6%	CL6663.Contig1
9506	plasmodesma	0.24257	0.40318	3/43 6.9%	977/24630 3.9%	Unigene3633 CL6280.Contig1 CL1052.Contig2
5911	cell-cell junction	0.24257	0.40318	3/43 6.9%	977/24630 3.9%	Unigene3633 CL6280.Contig1 CL1052.Contig2
55044	symplast	0.24257	0.40318	3/43 6.9%	977/24630 3.9%	Unigene3633 CL6280.Contig1 CL1052.Contig2
30054	cell junction	0.24351	0.40318	3/43 6.9%	979/24630 3.9%	Unigene3633 CL6280.Contig1 CL1052.Contig2
5618	cell wall	0.25245	0.41125	3/43 6.9%	998/24630 4.0%	CL2727.Contig2 CL13161.Contig1 CL1052.Contig2
30312	external encapsulating structure	0.2724	0.43671	3/43 6.9%	1040/24630 4.2%	CL2727.Contig2 CL13161.Contig1 CL1052.Contig2
5737	cytoplasm	0.28334	0.44715	34/43 79.0%	18213/24630 73.9%	Unigene10943 CL14111.Contig1 CL3191.Contig1 CL2751.Contig2 Unigene1400 CL9990.Contig1 Unigene1246 CL3309.Contig1 Unigene585 CL1052.Contig2 CL6458.Contig1 CL10546.Contig1 Unigene26102 Unigene3410 Unigene2841 CL6657.Contig1 CL8377.Contig1 Unigene4274 Unigene8248 Unigene15059 CL13333.Contig2 CL6663.Contig1 CL9284.Contig1 CL5652.Contig1 Unigene1294 CL7565.Contig2 CL7853.Contig1 CL5947.Contig1 CL13161…
44455	mitochondrial membrane part	0.28846	0.44822	1/43 2.3%	194/24630 0.7%	CL8377.Contig1
5840	ribosome	0.29362	0.44932	2/43 4.6%	618/24630 2.5%	Unigene8248 CL6663.Contig1
9579	thylakoid	0.29946	0.45143	2/43 4.6%	627/24630 2.5%	CL3191.Contig1 CL7565.Contig2

## Sheet: Sheet1
Swissprot-annotation
50S ribosomal protein L15, chloroplastic OS	Arabidopsis thaliana GN	RPL15	1 SV	2
Transcription factor ILR3 OS	Arabidopsis thaliana GN	ILR3	1 SV	1
F-box protein SKIP31 OS	Arabidopsis thaliana GN	SKIP31	1 SV	1
Acetate--CoA ligase ACS, chloroplastic/glyoxysomal OS	Arabidopsis thaliana GN	ACS	1 SV	1
--
--
--
Probable nucleolar protein 5-2 OS	Arabidopsis thaliana GN	NOP5-2	2 SV	1
Transcription factor RF2b OS	Oryza sativa subsp. japonica GN	RF2b	1 SV	1
--
Inositol-tetrakisphosphate 1-kinase 1 OS	Zea mays GN	ITPK1	2 SV	1
Auxin response factor 22 OS	Oryza sativa subsp. japonica GN	ARF22	2 SV	1
--
--
--
--
Dynamin-related protein 1E OS	Arabidopsis thaliana GN	DRP1E	1 SV	1
--
--
--
Probable E3 ubiquitin-protein ligase ARI8 OS	Arabidopsis thaliana GN	ARI8	2 SV	1
20 kDa chaperonin, chloroplastic OS	Arabidopsis thaliana GN	CPN21	1 SV	2
Fructose-bisphosphate aldolase cytoplasmic isozyme OS	Oryza sativa subsp. japonica GN	FBA	1 SV	2
--
20 kDa chaperonin, chloroplastic OS	Arabidopsis thaliana GN	CPN21	1 SV	2
Patatin group M-3 OS	Solanum tuberosum	2 SV	1
Patatin group M-3 OS	Solanum tuberosum	2 SV	1
Patatin group M-3 OS	Solanum tuberosum	2 SV	1
Patatin group M-3 OS	Solanum tuberosum	2 SV	1
--
GDP-mannose 3,5-epimerase OS	Arabidopsis thaliana GN	At5g28840	1 SV	1
GDP-mannose 3,5-epimerase OS	Arabidopsis thaliana GN	At5g28840	1 SV	1
Patatin group M-3 OS	Solanum tuberosum	2 SV	1
GDP-mannose 3,5-epimerase OS	Arabidopsis thaliana GN	At5g28840	1 SV	1
NADH dehydrogenase [ubiquinone] iron-sulfur protein 1, mitochondrial OS	Solanum tuberosum	2 SV	1
NADH dehydrogenase [ubiquinone] iron-sulfur protein 1, mitochondrial OS	Solanum tuberosum	2 SV	1
Vegetative cell wall protein gp1 OS	Chlamydomonas reinhardtii GN	GP1	2 SV	1
Chitinase 6 OS	Oryza sativa subsp. japonica GN	Cht6	2 SV	1
Serine/threonine-protein phosphatase PP1 isozyme 9 OS	Arabidopsis thaliana GN	TOPP9	2 SV	1
--
Nucleoside diphosphate kinase III, chloroplastic/mitochondrial OS	Arabidopsis thaliana GN	NDPK3	1 SV	1
ABC transporter B family member 4 OS	Arabidopsis thaliana GN	ABCB4	1 SV	1
Patellin-4 OS	Arabidopsis thaliana GN	PATL4	1 SV	2
Translationally-controlled tumor protein homolog OS	Elaeis guineensis var. tenera GN	TCTP	2 SV	1
Cystathionine gamma-synthase, chloroplastic OS	Arabidopsis thaliana GN	CGS1	2 SV	3
Dehydration-responsive element-binding protein 2B OS	Oryza sativa subsp. japonica GN	DREB2B	2 SV	2
Leucine aminopeptidase 2, chloroplastic OS	Oryza sativa subsp. japonica GN	Os02g0794700	2 SV	1
Dynamin-related protein 4C OS	Arabidopsis thaliana GN	DRP4C	2 SV	1
Fasciclin-like arabinogalactan protein 1 OS	Arabidopsis thaliana GN	FLA1	1 SV	1
Probable glucuronosyltransferase Os06g0687900 OS	Oryza sativa subsp. japonica GN	Os06g0687900	2 SV	1
--
ADP-ribosylation factor GTPase-activating protein AGD3 OS	Arabidopsis thaliana GN	AGD3	1 SV	1
Subtilisin-like protease OS	Arabidopsis thaliana GN	ARA12	1 SV	1
--
Adagio-like protein 3 OS	Oryza sativa subsp. japonica GN	Os11g0547000	2 SV	2
E3 ubiquitin ligase BIG BROTHER OS	Arabidopsis thaliana GN	BB	1 SV	1
--
Ankyrin repeat-containing protein At5g02620 OS	Arabidopsis thaliana GN	At5g02620	1 SV	1
Glycine-rich protein 2 OS	Nicotiana sylvestris GN	GRP-2	2 SV	1
DEAD-box ATP-dependent RNA helicase 5 OS	Oryza sativa subsp. japonica GN	Os07g0301200	2 SV	1
--
--
60S ribosomal protein L37-3 OS	Arabidopsis thaliana GN	RPL37C	3 SV	1
--
Blue-light photoreceptor PHR2 OS	Arabidopsis thaliana GN	PHR2	2 SV	2
Fructose-bisphosphate aldolase cytoplasmic isozyme OS	Oryza sativa subsp. japonica GN	FBA	1 SV	2
Fructose-bisphosphate aldolase cytoplasmic isozyme OS	Oryza sativa subsp. japonica GN	FBA	1 SV	2
Heat shock 70 kDa protein 15 OS	Arabidopsis thaliana GN	HSP70-15	1 SV	1
2,3-bisphosphoglycerate-independent phosphoglycerate mutase OS	Zea mays	1 SV	1
U2 small nuclear ribonucleoprotein B'' OS	Oryza sativa subsp. japonica GN	Os03g0298800	2 SV	1
Peroxiredoxin-2E-1, chloroplastic OS	Oryza sativa subsp. japonica GN	PRXIIE-1	2 SV	1
Proline-rich receptor-like protein kinaseRK8 OS	Arabidopsis thaliana GN	PERK8	1 SV	1
Catalase isozyme A OS	Oryza sativa subsp. japonica GN	CATA	2 SV	1
Stem 28 kDa glycoprotein OS	Glycine max GN	VSPA	2 SV	1
